# Supplementary material for: N-(4-Methoxy-2-nitrophenyl)-2-(3-methyl-2-oxo-1,2-dihydroquinoxalin-1-yl)acetamide
Source: IUCrdata. 2023 Mar 15;8(Pt 3):x230191. doi: 10.1107/S2414314623001918 (PMC10171322; doi:10.1107/S2414314623001918)
Supplement: Supplementary file 1 [file x-08-x230191-sup1.cif]

##############################################################################
#                                                                            #
# This CIF contains the data for a data article accepted for                 #
# publication in IUCrData. It conforms to the requirements of                #
# Notes for Authors for IUCrData, and has been                               #
# peer reviewed under the auspices of IUCrData.                              #
#                                                                            #
# Full details of the Crystallographic Information File format               #
# are given in the paper "The Crystallographic Information File (CIF):       #
# a New Standard Archive File for Crystallography" by S. R. Hall, F. H.      #
# Allen and I. D. Brown [Acta Cryst. (1991), A47, 655-685].                  #
#                                                                            #
# The current version of the core CIF dictionary is obtainable from          #
# ftp://ftp.iucr.org/pub/cif_core.dic.                                       #
#                                                                            #
# Software is freely available for graphical display of the structure(s)     #
# in this CIF. For information consult the CIF software page                 #
# http://www.iucr.org/resources/cif/software.                                #
#                                                                            #
# This file may be used for bona fide research purposes within the           #
# scientific community so long as proper attribution is given to the data    # 
# article from which it was obtained.                                        #
#                                                                            #
##############################################################################
data_global
_audit_creation_method     'APEX4 v2022.1-1'
_journal_date_recd_electronic     2023-02-27
_journal_date_accepted     2023-03-01
_journal_name_full     'IUCrData'
_journal_year     2023
_journal_volume     8
_journal_issue      3
_journal_page_first     0
_journal_page_last     0
_journal_paper_category     HO
_journal_paper_doi     10.1107/S2414314623001918
_journal_coeditor_code     HB4426
_publ_contact_author_name     'Abdulsalam Alsubari'
_publ_contact_author_address
;
Laboratory of medicinal chemistry
Faculty of clinical pharmacy,21 september University
Yemen
;
_publ_contact_author_email
                            'alsubaripharmaco@21umas.edu.ye, y.ramli@um5r.ac.ma'
_publ_contact_author_fax     ?
_publ_contact_author_phone     ?
_publ_section_title
;\
<i>N</i>-(4-Methoxy-2-nitrophenyl)-2-(3-methyl-2-oxo-1,2-dihydroquinoxalin-\
1-yl)acetamide
;
loop_
    _publ_author_name
    _publ_author_footnote
    _publ_author_address
    'Missioui, Mohcine' .
;
Laboratory of Medicinal Chemistry
Drug Sciences Research Center
Faculty of Medicine and Pharmacy, Mohammed V University in Rabat,
Morocco
;
    'Mague, Joel T.' .
;
Department of Chemistry
Tulane University, New Orleans, LA 70118
USA
;
    'Alsubari, Abdulsalam' .
;
Laboratory of Medicinal Chemistry
Faculty of Clinical Pharmacy, 21 September University
Yemen
;
    'Ansar, Mhammed' .
;
Laboratory of Medicinal Chemistry
Drug Sciences Research Center
Faculty of Medicine and Pharmacy, Mohammed V University in Rabat,
Morocco
;
    'Essassi, El Mokhtar' .
;
Laboratory of Heterocyclic Organic Chemistry, Faculty of Sciences, Mohammed V
University
Rabat,
Morocco
;
    'Ramli, Youssef' .
;
Laboratory of Medicinal Chemistry
Drug Sciences Research Center
Faculty of Medicine and Pharmacy, Mohammed V University in Rabat,
Morocco
;
_publ_section_synopsis
;
The quinoxaline unit in the title molecule is slightly puckered [dihedral angle
between the rings = 2.07 (12)\%] while the whole molecule adopts an L-shaped
conformation. The packing in the crystal is governed by C---H...O hydrogen
bonds and slipped \p-stacking interactions.
;
data_I
_audit_creation_method     'SHELXL-2019/1'
_chemical_name_systematic
;\
<i>N</i>-(4-Methoxy-2-nitrophenyl)-2-(3-methyl-2-oxo-1,2-dihydroquinoxalin-\
1-yl)acetamide
;
_chemical_name_common     ?
_chemical_formula_moiety     'C18 H16 N4 O5'
_chemical_formula_sum     'C18 H16 N4 O5'
_chemical_formula_iupac     'C18 H16 N4 O5'
_chemical_formula_weight     368.35
_chemical_melting_point     ?
_space_group_crystal_system     monoclinic
_space_group_name_H-M_alt     'P 21/c'
_space_group_name_Hall     '-P 2ybc'
loop_
    _space_group_symop_operation_xyz
    'x, y, z'
    '-x, y+1/2, -z+1/2'
    '-x, -y, -z'
    'x, -y-1/2, z-1/2'
_cell_length_a     15.8241(3)
_cell_length_b     4.49300(10)
_cell_length_c     23.6480(5)
_cell_angle_alpha     90
_cell_angle_beta     103.0180(10)
_cell_angle_gamma     90
_cell_volume     1638.11(6)
_cell_formula_units_Z     4
_cell_measurement_reflns_used     7216
_cell_measurement_theta_min     2.8662
_cell_measurement_theta_max     70.1598
_cell_measurement_temperature     150(2)
_exptl_crystal_description     plate
_exptl_crystal_colour     'light yellow'
_exptl_crystal_size_max     0.116
_exptl_crystal_size_mid     0.081
_exptl_crystal_size_min     0.018
_exptl_crystal_density_diffrn     1.494
_exptl_crystal_density_meas     ?
_exptl_crystal_density_method     'not measured'
_exptl_crystal_F_000     768
_exptl_absorpt_coefficient_mu     0.938
_exptl_absorpt_correction_type     multi-scan
_exptl_absorpt_process_details
;
(<i>SADABS</i>; Krause <i>et al.</i>, 2015)
;
_exptl_absorpt_correction_T_min     0.89
_exptl_absorpt_correction_T_max     0.98
_exptl_special_details
;
The diffraction data were obtained from 10 sets of frames,
each of width 0.5\% in \w or \f, collected with scan parameters
determined by the "strategy" routine in <i>APEX4</i>. The scan
time was \q-dependent and ranged from 10 to 30 sec/frame.
;
_diffrn_ambient_temperature     150(2)
_diffrn_source     'INCOATEC I\mS micro----focus source'
_diffrn_source_power     0.05
_diffrn_source_voltage     50
_diffrn_source_current     1.0
_diffrn_radiation_type     CuK\a
_diffrn_radiation_wavelength     1.54178
_diffrn_radiation_monochromator     mirror
_diffrn_measurement_device_type     'Bruker D8 VENTURE PHOTON 3 CPAD'
_diffrn_measurement_device     'Bruker D8 VENTURE PHOTON 3 CPAD'
_diffrn_measurement_method     '\f and \w scans'
_diffrn_detector_area_resol_mean     7.3910
_diffrn_reflns_number     22301
_diffrn_reflns_av_R_equivalents     0.0744
_diffrn_reflns_av_unetI/netI     0.0377
_diffrn_reflns_theta_min     2.866
_diffrn_reflns_theta_max     70.092
_diffrn_reflns_theta_full     70.050
_diffrn_measured_fraction_theta_max     1.000
_diffrn_measured_fraction_theta_full     1.000
_diffrn_reflns_limit_h_min     -19
_diffrn_reflns_limit_h_max     19
_diffrn_reflns_limit_k_min     -5
_diffrn_reflns_limit_k_max     5
_diffrn_reflns_limit_l_min     -28
_diffrn_reflns_limit_l_max     28
_refine_special_details
;
Refinement of F^2^ against ALL reflections.  The weighted R-factor wR and
goodness of fit S are based on F^2^, conventional R-factors R are based
on F, with F set to zero for negative F^2^. The threshold expression of
F^2^ > 2sigma(F^2^) is used only for calculating R-factors(gt) etc. and is
not relevant to the choice of reflections for refinement.  R-factors based
on F^2^ are statistically about twice as large as those based on F, and R-
factors based on ALL data will be even larger. H-atoms attached to carbon
were placed in calculated positions (C---H = 0.95 - 0.99 \%A) and were
included as riding contributions with isotropic displacement parameters
1.2 - 1.5 times those of the attached atoms. That attached to nitrogen
was placed in a location derived from a difference map and refined
independently.
;
_reflns_number_total     3119
_reflns_number_gt     2270
_reflns_threshold_expression     'I > 2\s(I)'
_refine_ls_structure_factor_coef     Fsqd
_refine_ls_matrix_type     full
_refine_ls_R_factor_all     0.0634
_refine_ls_R_factor_gt     0.0412
_refine_ls_wR_factor_gt     0.0956
_refine_ls_wR_factor_ref     0.1090
_refine_ls_goodness_of_fit_ref     1.015
_refine_ls_restrained_S_all     1.015
_refine_ls_number_reflns     3119
_refine_ls_number_parameters     250
_refine_ls_number_restraints     0
_refine_ls_hydrogen_treatment     mixed
_refine_ls_weighting_scheme     calc
_refine_ls_weighting_details
              'w=1/[\s^2^(Fo^2^)+(0.0460P)^2^+0.6927P] where P=(Fo^2^+2Fc^2^)/3'
_atom_sites_solution_hydrogens     mixed
_atom_sites_solution_primary     dual
_atom_sites_solution_secondary     difmap
_refine_ls_shift/su_max     0.000
_refine_ls_shift/su_mean     0.000
_refine_diff_density_max     0.202
_refine_diff_density_min     -0.209
_refine_ls_extinction_method     none
_refine_ls_extinction_coef     .
loop_
    _atom_type_symbol
    _atom_type_description
    _atom_type_scat_dispersion_real
    _atom_type_scat_dispersion_imag
    _atom_type_scat_source
    'C' 'C' 0.0181 0.0091
                         'International Tables Vol C Tables 4.2.6.8 and 6.1.1.4'
    'H' 'H' 0.0000 0.0000
                         'International Tables Vol C Tables 4.2.6.8 and 6.1.1.4'
    'N' 'N' 0.0311 0.0180
                         'International Tables Vol C Tables 4.2.6.8 and 6.1.1.4'
    'O' 'O' 0.0492 0.0322
                         'International Tables Vol C Tables 4.2.6.8 and 6.1.1.4'
_computing_data_collection
;
<i>APEX4</i> (Bruker, 2021)
;
_computing_cell_refinement
;
<i>SAINT</i> (Bruker, 2021)
;
_computing_data_reduction
;
<i>SAINT</i> (Bruker, 2021)
;
_computing_structure_solution
;
<i>SHELXT</i> (Sheldrick, 2015<i>a</i>)
;
_computing_structure_refinement
;
<i>SHELXL2018/1</i> (Sheldrick, 2015<i>b</i>)
;
_computing_molecular_graphics
;
<i>DIAMOND</i> (Brandenburg & Putz, 2012)
;
_computing_publication_material
;
<i>SHELXTL</i> (Sheldrick, 2008)
;
loop_
    _atom_site_type_symbol
    _atom_site_label
    _atom_site_fract_x
    _atom_site_fract_y
    _atom_site_fract_z
    _atom_site_U_iso_or_equiv
    _atom_site_adp_type
    _atom_site_calc_flag
    _atom_site_occupancy
    _atom_site_disorder_assembly
    _atom_site_disorder_group
    O O1 0.29763(9) -0.0001(3) 0.34072(6) 0.0396(4) Uani d 1 . .
    O O2 0.06996(9) 0.4993(4) 0.21704(6) 0.0420(4) Uani d 1 . .
    O O3 0.38691(9) 0.5131(3) 0.29319(6) 0.0344(3) Uani d 1 . .
    O O4 0.45916(8) 0.9029(3) 0.27884(6) 0.0341(3) Uani d 1 . .
    O O5 0.30452(9) 1.3237(3) 0.09025(5) 0.0374(4) Uani d 1 . .
    N N1 0.30123(10) 0.4946(4) 0.45836(6) 0.0334(4) Uani d 1 . .
    N N2 0.18929(10) 0.3026(4) 0.35555(6) 0.0270(3) Uani d 1 . .
    N N3 0.21772(10) 0.5104(4) 0.24679(7) 0.0292(4) Uani d 1 . .
    H H3A 0.2615(15) 0.437(5) 0.2704(10) 0.042(7) Uiso d 1 . .
    N N4 0.39485(10) 0.7433(4) 0.26623(6) 0.0278(4) Uani d 1 . .
    C C1 0.15864(12) 0.5072(4) 0.39079(7) 0.0278(4) Uani d 1 . .
    C C2 0.07504(13) 0.6245(5) 0.37620(8) 0.0323(4) Uani d 1 . .
    H H2 0.036760 0.570160 0.340692 0.039 Uiso calc 1 . .
    C C3 0.04812(14) 0.8202(5) 0.41361(9) 0.0381(5) Uani d 1 . .
    H H3 -0.009040 0.898860 0.403726 0.046 Uiso calc 1 . .
    C C4 0.10365(15) 0.9037(5) 0.46563(9) 0.0420(5) Uani d 1 . .
    H H4 0.084266 1.036862 0.491251 0.050 Uiso calc 1 . .
    C C5 0.18659(14) 0.7926(5) 0.47968(8) 0.0367(5) Uani d 1 . .
    H H5 0.224600 0.851568 0.514975 0.044 Uiso calc 1 . .
    C C6 0.21584(12) 0.5946(5) 0.44297(8) 0.0304(4) Uani d 1 . .
    C C7 0.32731(12) 0.3047(5) 0.42509(8) 0.0312(4) Uani d 1 . .
    C C8 0.27135(12) 0.1856(5) 0.37100(8) 0.0300(4) Uani d 1 . .
    C C9 0.41867(13) 0.1955(6) 0.43809(9) 0.0436(5) Uani d 1 . .
    H H9A 0.419326 -0.020208 0.444301 0.065 Uiso calc 1 . .
    H H9B 0.451685 0.293823 0.473152 0.065 Uiso calc 1 . .
    H H9C 0.445009 0.241173 0.405358 0.065 Uiso calc 1 . .
    C C10 0.13459(12) 0.2067(5) 0.29953(7) 0.0298(4) Uani d 1 . .
    H H10A 0.073965 0.186274 0.303628 0.036 Uiso calc 1 . .
    H H10B 0.154343 0.008574 0.289498 0.036 Uiso calc 1 . .
    C C11 0.13691(12) 0.4224(4) 0.25020(8) 0.0287(4) Uani d 1 . .
    C C12 0.24079(12) 0.7179(4) 0.20827(7) 0.0269(4) Uani d 1 . .
    C C13 0.18016(12) 0.8268(5) 0.16010(8) 0.0305(4) Uani d 1 . .
    H H13 0.121703 0.760845 0.153328 0.037 Uiso calc 1 . .
    C C14 0.20368(12) 1.0275(5) 0.12241(8) 0.0318(4) Uani d 1 . .
    H H14 0.161097 1.098298 0.090255 0.038 Uiso calc 1 . .
    C C15 0.28865(12) 1.1285(5) 0.13054(8) 0.0299(4) Uani d 1 . .
    C C16 0.34992(12) 1.0312(4) 0.17832(7) 0.0279(4) Uani d 1 . .
    H H16 0.407976 1.101331 0.185046 0.033 Uiso calc 1 . .
    C C17 0.32553(12) 0.8291(4) 0.21649(7) 0.0263(4) Uani d 1 . .
    C C18 0.39238(13) 1.4007(5) 0.09209(9) 0.0391(5) Uani d 1 . .
    H H18A 0.425519 1.219924 0.088668 0.059 Uiso calc 1 . .
    H H18B 0.417397 1.499676 0.128995 0.059 Uiso calc 1 . .
    H H18C 0.394687 1.535425 0.059889 0.059 Uiso calc 1 . .
loop_
    _atom_site_aniso_label
    _atom_site_aniso_U_11
    _atom_site_aniso_U_22
    _atom_site_aniso_U_33
    _atom_site_aniso_U_12
    _atom_site_aniso_U_13
    _atom_site_aniso_U_23
    O1 0.0387(8) 0.0464(9) 0.0348(7) 0.0053(7) 0.0106(6) -0.0050(7)
    O2 0.0261(7) 0.0629(11) 0.0347(7) -0.0013(7) 0.0018(6) 0.0116(7)
    O3 0.0320(7) 0.0373(8) 0.0321(7) 0.0016(6) 0.0035(6) 0.0065(6)
    O4 0.0247(7) 0.0410(8) 0.0341(7) -0.0036(6) 0.0015(5) -0.0004(6)
    O5 0.0317(7) 0.0511(9) 0.0287(7) -0.0024(7) 0.0054(6) 0.0115(6)
    N1 0.0328(9) 0.0399(10) 0.0261(8) -0.0030(8) 0.0036(7) 0.0027(7)
    N2 0.0266(8) 0.0320(9) 0.0216(7) -0.0024(7) 0.0041(6) -0.0005(6)
    N3 0.0256(8) 0.0338(9) 0.0264(8) -0.0010(7) 0.0025(7) 0.0025(7)
    N4 0.0255(8) 0.0332(9) 0.0248(7) 0.0027(7) 0.0058(6) -0.0008(7)
    C1 0.0316(10) 0.0296(10) 0.0233(8) -0.0026(8) 0.0087(7) 0.0008(8)
    C2 0.0328(10) 0.0359(11) 0.0283(9) 0.0004(9) 0.0070(8) 0.0038(8)
    C3 0.0369(11) 0.0408(12) 0.0388(11) 0.0078(9) 0.0131(9) 0.0040(9)
    C4 0.0505(13) 0.0428(13) 0.0362(11) 0.0038(11) 0.0170(10) -0.0041(10)
    C5 0.0440(12) 0.0387(12) 0.0273(10) -0.0031(10) 0.0082(9) -0.0019(9)
    C6 0.0328(10) 0.0332(11) 0.0252(9) -0.0028(8) 0.0068(8) 0.0015(8)
    C7 0.0300(10) 0.0371(11) 0.0265(9) -0.0014(9) 0.0061(8) 0.0041(8)
    C8 0.0292(10) 0.0351(11) 0.0262(9) 0.0008(8) 0.0076(8) 0.0029(8)
    C9 0.0316(11) 0.0577(15) 0.0388(11) 0.0026(10) 0.0024(9) 0.0035(10)
    C10 0.0290(10) 0.0347(11) 0.0250(9) -0.0052(8) 0.0045(7) -0.0028(8)
    C11 0.0276(10) 0.0339(11) 0.0240(9) -0.0010(8) 0.0048(8) -0.0043(8)
    C12 0.0290(9) 0.0288(10) 0.0228(8) -0.0021(8) 0.0057(7) -0.0024(7)
    C13 0.0256(9) 0.0384(12) 0.0256(9) -0.0013(8) 0.0019(8) -0.0016(8)
    C14 0.0284(10) 0.0407(12) 0.0237(9) 0.0012(9) 0.0005(7) 0.0010(8)
    C15 0.0331(10) 0.0333(11) 0.0233(9) -0.0002(8) 0.0067(8) 0.0007(8)
    C16 0.0259(9) 0.0334(11) 0.0243(9) -0.0009(8) 0.0054(7) -0.0032(8)
    C17 0.0268(9) 0.0302(10) 0.0212(8) 0.0042(8) 0.0039(7) -0.0019(7)
    C18 0.0346(11) 0.0513(14) 0.0332(10) -0.0022(10) 0.0113(9) 0.0064(10)
_geom_special_details
;
 All esds (except the esd in the dihedral angle between two l.s. planes)
 are estimated using the full covariance matrix.  The cell esds are taken
 into account individually in the estimation of esds in distances, angles
 and torsion angles; correlations between esds in cell parameters are only
 used when they are defined by crystal symmetry.  An approximate (isotropic)
 treatment of cell esds is used for estimating esds involving l.s. planes.
;
loop_
    _geom_bond_atom_site_label_1
    _geom_bond_atom_site_label_2
    _geom_bond_site_symmetry_2
    _geom_bond_distance
    _geom_bond_publ_flag
    O1 C8 . 1.231(2) ?
    O2 C11 . 1.218(2) ?
    O3 N4 . 1.236(2) ?
    O4 N4 . 1.226(2) ?
    O5 C15 . 1.360(2) ?
    O5 C18 . 1.424(2) ?
    N1 C7 . 1.290(3) ?
    N1 C6 . 1.392(3) ?
    N2 C8 . 1.372(2) ?
    N2 C1 . 1.399(2) ?
    N2 C10 . 1.474(2) ?
    N3 C11 . 1.358(2) ?
    N3 C12 . 1.408(2) ?
    N3 H3A . 0.85(2) ?
    N4 C17 . 1.468(2) ?
    C1 C2 . 1.393(3) ?
    C1 C6 . 1.412(3) ?
    C2 C3 . 1.381(3) ?
    C2 H2 . 0.9500 ?
    C3 C4 . 1.393(3) ?
    C3 H3 . 0.9500 ?
    C4 C5 . 1.373(3) ?
    C4 H4 . 0.9500 ?
    C5 C6 . 1.393(3) ?
    C5 H5 . 0.9500 ?
    C7 C8 . 1.482(3) ?
    C7 C9 . 1.492(3) ?
    C9 H9A . 0.9800 ?
    C9 H9B . 0.9800 ?
    C9 H9C . 0.9800 ?
    C10 C11 . 1.523(3) ?
    C10 H10A . 0.9900 ?
    C10 H10B . 0.9900 ?
    C12 C13 . 1.402(3) ?
    C12 C17 . 1.403(3) ?
    C13 C14 . 1.377(3) ?
    C13 H13 . 0.9500 ?
    C14 C15 . 1.391(3) ?
    C14 H14 . 0.9500 ?
    C15 C16 . 1.383(3) ?
    C16 C17 . 1.395(3) ?
    C16 H16 . 0.9500 ?
    C18 H18A . 0.9800 ?
    C18 H18B . 0.9800 ?
    C18 H18C . 0.9800 ?
loop_
    _geom_angle_atom_site_label_1
    _geom_angle_atom_site_label_2
    _geom_angle_atom_site_label_3
    _geom_angle_site_symmetry_1
    _geom_angle_site_symmetry_3
    _geom_angle
    _geom_angle_publ_flag
    C15 O5 C18 . . 117.94(15) ?
    C7 N1 C6 . . 118.63(16) ?
    C8 N2 C1 . . 121.83(15) ?
    C8 N2 C10 . . 117.15(15) ?
    C1 N2 C10 . . 121.01(15) ?
    C11 N3 C12 . . 128.05(16) ?
    C11 N3 H3A . . 119.0(16) ?
    C12 N3 H3A . . 113.0(16) ?
    O4 N4 O3 . . 122.64(15) ?
    O4 N4 C17 . . 118.10(16) ?
    O3 N4 C17 . . 119.25(15) ?
    C2 C1 N2 . . 122.56(17) ?
    C2 C1 C6 . . 119.82(18) ?
    N2 C1 C6 . . 117.62(17) ?
    C3 C2 C1 . . 119.66(18) ?
    C3 C2 H2 . . 120.2 ?
    C1 C2 H2 . . 120.2 ?
    C2 C3 C4 . . 120.9(2) ?
    C2 C3 H3 . . 119.6 ?
    C4 C3 H3 . . 119.6 ?
    C5 C4 C3 . . 119.6(2) ?
    C5 C4 H4 . . 120.2 ?
    C3 C4 H4 . . 120.2 ?
    C4 C5 C6 . . 121.01(19) ?
    C4 C5 H5 . . 119.5 ?
    C6 C5 H5 . . 119.5 ?
    N1 C6 C5 . . 118.84(17) ?
    N1 C6 C1 . . 122.14(17) ?
    C5 C6 C1 . . 119.01(18) ?
    N1 C7 C8 . . 123.66(17) ?
    N1 C7 C9 . . 121.36(18) ?
    C8 C7 C9 . . 114.95(18) ?
    O1 C8 N2 . . 121.88(17) ?
    O1 C8 C7 . . 122.16(17) ?
    N2 C8 C7 . . 115.91(17) ?
    C7 C9 H9A . . 109.5 ?
    C7 C9 H9B . . 109.5 ?
    H9A C9 H9B . . 109.5 ?
    C7 C9 H9C . . 109.5 ?
    H9A C9 H9C . . 109.5 ?
    H9B C9 H9C . . 109.5 ?
    N2 C10 C11 . . 113.08(15) ?
    N2 C10 H10A . . 109.0 ?
    C11 C10 H10A . . 109.0 ?
    N2 C10 H10B . . 109.0 ?
    C11 C10 H10B . . 109.0 ?
    H10A C10 H10B . . 107.8 ?
    O2 C11 N3 . . 124.97(18) ?
    O2 C11 C10 . . 120.42(17) ?
    N3 C11 C10 . . 114.60(16) ?
    C13 C12 C17 . . 116.49(17) ?
    C13 C12 N3 . . 121.81(17) ?
    C17 C12 N3 . . 121.70(16) ?
    C14 C13 C12 . . 121.29(17) ?
    C14 C13 H13 . . 119.4 ?
    C12 C13 H13 . . 119.4 ?
    C13 C14 C15 . . 121.20(17) ?
    C13 C14 H14 . . 119.4 ?
    C15 C14 H14 . . 119.4 ?
    O5 C15 C16 . . 124.75(17) ?
    O5 C15 C14 . . 116.04(16) ?
    C16 C15 C14 . . 119.20(18) ?
    C15 C16 C17 . . 119.27(17) ?
    C15 C16 H16 . . 120.4 ?
    C17 C16 H16 . . 120.4 ?
    C16 C17 C12 . . 122.51(16) ?
    C16 C17 N4 . . 115.08(16) ?
    C12 C17 N4 . . 122.41(16) ?
    O5 C18 H18A . . 109.5 ?
    O5 C18 H18B . . 109.5 ?
    H18A C18 H18B . . 109.5 ?
    O5 C18 H18C . . 109.5 ?
    H18A C18 H18C . . 109.5 ?
    H18B C18 H18C . . 109.5 ?
loop_
    _geom_torsion_atom_site_label_1
    _geom_torsion_atom_site_label_2
    _geom_torsion_atom_site_label_3
    _geom_torsion_atom_site_label_4
    _geom_torsion_site_symmetry_1
    _geom_torsion_site_symmetry_2
    _geom_torsion_site_symmetry_3
    _geom_torsion_site_symmetry_4
    _geom_torsion
    _geom_torsion_publ_flag
    C8 N2 C1 C2 . . . . -178.95(18) ?
    C10 N2 C1 C2 . . . . 1.9(3) ?
    C8 N2 C1 C6 . . . . 1.0(3) ?
    C10 N2 C1 C6 . . . . -178.14(16) ?
    N2 C1 C2 C3 . . . . 178.42(18) ?
    C6 C1 C2 C3 . . . . -1.5(3) ?
    C1 C2 C3 C4 . . . . 0.5(3) ?
    C2 C3 C4 C5 . . . . 0.7(3) ?
    C3 C4 C5 C6 . . . . -0.7(3) ?
    C7 N1 C6 C5 . . . . 178.03(18) ?
    C7 N1 C6 C1 . . . . -3.4(3) ?
    C4 C5 C6 N1 . . . . 178.24(19) ?
    C4 C5 C6 C1 . . . . -0.4(3) ?
    C2 C1 C6 N1 . . . . -177.06(18) ?
    N2 C1 C6 N1 . . . . 3.0(3) ?
    C2 C1 C6 C5 . . . . 1.5(3) ?
    N2 C1 C6 C5 . . . . -178.47(17) ?
    C6 N1 C7 C8 . . . . 0.0(3) ?
    C6 N1 C7 C9 . . . . 178.12(18) ?
    C1 N2 C8 O1 . . . . 178.15(18) ?
    C10 N2 C8 O1 . . . . -2.7(3) ?
    C1 N2 C8 C7 . . . . -4.1(3) ?
    C10 N2 C8 C7 . . . . 175.10(16) ?
    N1 C7 C8 O1 . . . . -178.52(19) ?
    C9 C7 C8 O1 . . . . 3.2(3) ?
    N1 C7 C8 N2 . . . . 3.7(3) ?
    C9 C7 C8 N2 . . . . -174.54(17) ?
    C8 N2 C10 C11 . . . . -95.9(2) ?
    C1 N2 C10 C11 . . . . 83.3(2) ?
    C12 N3 C11 O2 . . . . 4.7(3) ?
    C12 N3 C11 C10 . . . . -176.44(17) ?
    N2 C10 C11 O2 . . . . -133.59(19) ?
    N2 C10 C11 N3 . . . . 47.5(2) ?
    C11 N3 C12 C13 . . . . -11.4(3) ?
    C11 N3 C12 C17 . . . . 167.84(18) ?
    C17 C12 C13 C14 . . . . 1.4(3) ?
    N3 C12 C13 C14 . . . . -179.36(18) ?
    C12 C13 C14 C15 . . . . 0.4(3) ?
    C18 O5 C15 C16 . . . . 9.8(3) ?
    C18 O5 C15 C14 . . . . -171.35(18) ?
    C13 C14 C15 O5 . . . . 179.29(18) ?
    C13 C14 C15 C16 . . . . -1.8(3) ?
    O5 C15 C16 C17 . . . . -179.77(18) ?
    C14 C15 C16 C17 . . . . 1.4(3) ?
    C15 C16 C17 C12 . . . . 0.4(3) ?
    C15 C16 C17 N4 . . . . -179.10(16) ?
    C13 C12 C17 C16 . . . . -1.7(3) ?
    N3 C12 C17 C16 . . . . 178.99(17) ?
    C13 C12 C17 N4 . . . . 177.70(16) ?
    N3 C12 C17 N4 . . . . -1.6(3) ?
    O4 N4 C17 C16 . . . . 18.3(2) ?
    O3 N4 C17 C16 . . . . -160.85(16) ?
    O4 N4 C17 C12 . . . . -161.20(17) ?
    O3 N4 C17 C12 . . . . 19.7(3) ?
loop_
    _geom_hbond_atom_site_label_D
    _geom_hbond_atom_site_label_H
    _geom_hbond_atom_site_label_A
    _geom_hbond_site_symmetry_A
    _geom_hbond_distance_DH
    _geom_hbond_distance_HA
    _geom_hbond_distance_DA
    _geom_hbond_angle_DHA
    _geom_hbond_publ_flag
    N3 H3A O1 . 0.85(2) 2.55(2) 3.245(2) 139(2) yes
    N3 H3A O3 . 0.85(2) 1.97(2) 2.655(2) 137(2) yes
    C5 H5 O5 4_586 0.95 2.43 3.331(2) 159 yes
    C10 H10A O2 2_545 0.99 2.37 3.306(2) 157 yes
    C13 H13 O2 . 0.95 2.21 2.842(2) 123 yes
    C16 H16 O4 2_655 0.95 2.49 3.401(2) 162 yes
_shelx_space_group_comment
;
The symmetry employed for this shelxl refinement is uniquely defined
by the following loop, which should always be used as a source of
symmetry information in preference to the above space-group names.
They are only intended as comments.
;
_shelx_estimated_absorpt_T_min     0.899
_shelx_estimated_absorpt_T_max     0.983
_shelx_hkl_file
;
   1   0   0   12.20    1.40
  -1   0   0   13.90    1.40
  -1   0   0   14.70    1.20
   1   0   0   14.00    1.30
  -2   0   0 7133.39  301.87
  -3   0   0   34.30    3.90
  -3   0   0   34.20    3.80
   3   0   0   29.20    3.50
  -4   0   0  886.31   38.80
  -4   0   0  832.72   39.10
  -4   0   0  874.11   38.30
  -5   0   0   18.40    3.70
  -5   0   0   21.50    3.30
   5   0   0   15.40    4.10
  -5   0   0   20.10    4.20
   6   0   0   44.00    5.60
  -6   0   0   50.79    4.40
  -6   0   0   44.00    6.20
  -6   0   0   46.40    5.10
   7   0   0    1.50    3.80
  -7   0   0    2.90    4.40
  -7   0   0    3.90    3.00
  -7   0   0    1.30    3.60
  -8   0   0 1755.12   78.99
   8   0   0 1685.63   76.39
  -8   0   0 1753.72   77.39
  -8   0   0 1761.52   75.49
   9   0   0  208.28   12.70
  -9   0   0  211.28   11.50
   9   0   0  208.88   14.60
  -9   0   0  200.68   13.60
  10   0   0  581.14   27.80
 -10   0   0  585.64   29.50
  10   0   0  580.24   30.70
 -10   0   0  558.44   27.50
  10   0   0  527.15   27.40
 -10   0   0  539.55   26.20
 -10   0   0  533.45   26.00
 -11   0   0   91.99    8.00
 -11   0   0   92.19   11.20
 -11   0   0   91.69    7.30
  11   0   0   95.69   10.60
  11   0   0   81.59    9.30
  11   0   0   89.39    8.70
  11   0   0  102.79   14.30
 -11   0   0   91.79    9.70
 -12   0   0  210.38   13.40
 -12   0   0  194.38   12.30
 -12   0   0  213.38   12.00
  12   0   0  203.48   13.70
  12   0   0  186.98   20.10
  12   0   0  182.48   14.40
 -13   0   0  267.77   13.60
  13   0   0  163.28   30.50
 -13   0   0  255.37   15.10
  13   0   0  210.48   18.10
  13   0   0  262.37   16.00
 -13   0   0  228.48   14.50
  14   0   0    3.00    4.90
 -14   0   0   -0.70    2.90
 -14   0   0    2.00    4.00
 -15   0   0  110.79    8.90
 -15   0   0  103.99    6.90
  15   0   0  121.69   10.20
  16   0   0    1.50    4.80
 -16   0   0   -3.10    3.50
 -16   0   0    1.80    3.60
 -17   0   0    0.60    3.10
 -17   0   0    2.70    4.10
  17   0   0    3.00    4.60
 -18   0   0    9.70    3.60
  18   0   0    2.00    4.50
 -18   0   0   -0.40    2.90
   0  -1   0   -0.80    1.60
   0   1   0   -0.50    1.40
   0   1   0    0.70    1.60
   1  -1   0   99.59    5.20
   1  -1   0   94.09    5.00
  -1  -1   0   99.69    6.30
  -1  -1   0  105.49    6.20
  -1   1   0   99.89    5.90
  -1   1   0   99.09    5.70
   1   1   0   97.59    5.10
   1   1   0   97.09    5.20
  -2  -1   0  654.83   29.20
  -2   1   0  649.34   29.30
   2   1   0  611.64   28.20
  -2   1   0  627.74   28.80
   2   1   0  661.93   28.00
   3  -1   0  155.38    9.20
  -3  -1   0  161.18    9.70
  -3   1   0  160.18    9.50
   3   1   0  156.28    8.90
   3   1   0  172.68    8.50
   4  -1   0  158.88    9.80
   4  -1   0  147.89    8.60
  -4  -1   0  144.09    9.60
  -4   1   0  161.18    9.70
   4   1   0  165.78    8.80
   5  -1   0  302.67   16.30
   5  -1   0  294.97   14.60
  -5  -1   0  284.47   14.10
  -5  -1   0  310.67   16.50
  -5   1   0  313.47   16.60
   5   1   0  334.47   15.70
   6  -1   0 1054.59   50.59
   6  -1   0 1099.79   48.80
  -6  -1   0 1105.59   48.40
  -6  -1   0 1119.39   51.09
   6   1   0 1154.08   50.09
  -6   1   0 1139.29   51.09
   7  -1   0    1.30    5.80
  -7  -1   0   11.60    3.60
   7  -1   0    7.20    3.20
   7  -1   0    6.80    4.20
  -7  -1   0    7.30    4.60
  -7   1   0    6.90    5.00
   7   1   0    5.30    4.00
   7   1   0   11.10    4.70
  -8  -1   0  412.56   18.60
   8  -1   0  368.96   22.40
   8  -1   0  357.86   18.50
   8  -1   0  383.16   19.70
  -8  -1   0  385.46   21.80
   8   1   0  391.86   19.70
   8   1   0  413.66   21.20
  -8   1   0  324.07   21.40
   9  -1   0   55.49   11.50
   9  -1   0   35.30    5.20
   9  -1   0   38.40    6.10
  -9  -1   0   45.90    5.10
  -9  -1   0   48.30    8.20
   9  -1   0   43.70    5.80
  -9   1   0   34.20    6.10
   9   1   0   35.40    7.00
  -9   1   0   56.79    9.90
   9   1   0   51.89    6.20
   9   1   0   41.80    8.70
  -9   1   0   33.50    6.10
  10  -1   0   37.40    6.40
  10  -1   0   34.90    6.10
 -10  -1   0   52.09    9.90
 -10  -1   0   46.20    5.30
  10  -1   0   38.90    6.80
 -10  -1   0   32.50    7.60
 -10   1   0   43.50    5.60
 -10   1   0   44.90   11.10
  10   1   0   42.10    6.30
  10   1   0   44.70    8.70
  10   1   0   52.69    8.60
  10   1   0   46.50    8.30
 -10   1   0   42.90    7.20
 -11  -1   0   16.20    6.30
 -11  -1   0    8.50    7.60
 -11  -1   0    8.90    3.70
  11  -1   0    4.90    4.40
  11  -1   0    1.30    3.60
 -11  -1   0    4.50    5.10
 -11   1   0    6.00    3.00
  11   1   0   15.90    5.20
  11   1   0    2.50    7.20
  11   1   0   16.90    5.60
 -11   1   0    4.40    4.70
  11   1   0    6.90    4.80
 -12  -1   0   16.10    5.00
 -12  -1   0   18.50    5.70
  12  -1   0   14.10    3.50
 -12  -1   0    3.80    8.70
  12  -1   0   21.90    6.00
  12   1   0    9.90    9.10
  12   1   0   14.30    5.10
  12   1   0   27.20    7.00
  12   1   0   10.70    5.20
 -12   1   0   14.30    3.10
 -12   1   0    7.20    4.50
 -13  -1   0   58.29   14.70
  13  -1   0   83.79    8.80
 -13  -1   0   80.39    8.20
 -13  -1   0   70.39    9.40
 -13  -1   0   80.89    7.90
 -13   1   0   80.49    8.50
 -13   1   0   77.19    9.50
  13   1   0   72.69    8.90
  13   1   0   65.39   15.00
  13   1   0   76.89    9.10
 -14  -1   0   24.10    4.70
  14  -1   0   20.90    6.40
 -14  -1   0   19.00    6.00
  14   1   0   24.10    6.70
  14   1   0   18.30    5.40
  14   1   0    4.20   15.30
 -14   1   0   10.50    5.10
 -14   1   0   31.60    6.10
  15  -1   0   65.69    7.80
 -15  -1   0   62.59    8.10
 -15  -1   0   63.69    6.40
  15   1   0   70.09    8.70
 -15   1   0   71.59    7.60
  15   1   0   72.69    8.40
 -15   1   0   63.39    8.10
 -16  -1   0   -1.70    2.20
  16  -1   0   -0.30    4.00
  16   1   0    2.50    4.60
 -16   1   0    0.10    4.70
  16   1   0    2.30    5.30
 -16   1   0    4.80    3.70
 -17  -1   0   47.00    4.10
 -17  -1   0   47.80    7.00
 -17  -1   0   53.89    9.80
  17  -1   0   49.90    6.60
 -17   1   0   41.60    7.60
  17   1   0   42.70    6.40
  18  -1   0   -0.70    4.10
 -18  -1   0    3.80    2.60
  18   1   0    6.10    3.60
 -18   1   0    7.70    3.10
   0  -2   0  247.48   12.80
   0   2   0  249.28   12.70
   0   2   0  221.38   12.80
  -1  -2   0    6.40    3.70
   1  -2   0    6.30    2.20
   1  -2   0    2.00    4.90
   1   2   0    8.60    3.30
  -1   2   0    4.70    3.20
   1   2   0    0.00    3.00
  -1   2   0    3.40    3.80
  -2  -2   0    4.50    3.40
   2  -2   0   -2.50    2.30
  -2   2   0    3.10    3.00
  -2   2   0   -0.20    4.40
   2   2   0    0.90    3.50
   2   2   0   -1.20    2.10
   2   2   0    5.60    3.10
  -2   2   0   -2.50    3.40
  -3  -2   0   24.00    5.30
   3  -2   0   20.20    3.10
   3   2   0   21.40    4.10
   3   2   0   30.40    5.40
  -3   2   0   20.20    4.60
  -3   2   0   31.10    5.50
   3   2   0   30.30    5.10
   4  -2   0   18.40    3.50
  -4  -2   0   23.00    5.30
   4   2   0   17.00    5.70
  -4   2   0   27.00    5.30
   4   2   0   31.20    5.90
   4   2   0   22.30    4.20
  -4   2   0   30.50    5.40
  -5  -2   0   36.60    4.60
   5  -2   0   39.30    4.50
  -5  -2   0   33.20    6.90
   5   2   0   32.10    5.70
   5   2   0   37.70    5.20
  -5   2   0   36.50    6.30
   5   2   0   42.10    8.70
  -6  -2   0    9.70    3.50
   6  -2   0   14.60    3.80
  -6  -2   0   10.20    4.90
   6   2   0   12.50    4.40
   6   2   0   11.00    4.80
  -6   2   0   17.60    5.70
   7  -2   0   87.59    6.90
  -7  -2   0   82.49    6.20
  -7  -2   0   90.69   10.30
   7   2   0   93.89    8.30
  -7   2   0   98.79   10.20
   7   2   0   73.69    7.90
   7   2   0   87.89    8.00
  -7   2   0   56.29   11.10
   8  -2   0    3.20    3.50
   8  -2   0   -2.10    4.60
  -8  -2   0   -2.80    4.70
   8  -2   0    5.70    4.30
  -8  -2   0    7.00    3.80
   8   2   0   -3.30    4.30
   8   2   0   -8.90    4.10
  -8   2   0   -3.30    5.60
  -8   2   0   -4.80    6.10
  -8   2   0   -0.90    5.00
   8   2   0   -0.80    4.10
   9  -2   0    2.30    3.80
  -9  -2   0   -4.20    3.30
   9  -2   0   -0.10    3.90
  -9  -2   0    6.90    7.70
   9  -2   0    5.10    4.20
   9   2   0    5.10    5.00
   9   2   0    0.80    4.50
  -9   2   0   -0.30    4.50
  -9   2   0  -17.30    6.10
   9   2   0   -0.60    4.30
   9   2   0    4.20    5.50
  -9   2   0   -8.30    8.30
  10  -2   0   11.70    4.40
  10  -2   0    7.50    4.60
  10  -2   0    8.90    5.00
 -10  -2   0    1.90    3.60
 -10  -2   0    7.20    8.50
  10   2   0    5.50    6.40
 -10   2   0    7.20    6.50
 -10   2   0    6.40    4.30
  10   2   0    3.90    5.40
  10   2   0   14.00    5.80
 -10   2   0   13.00   10.90
  10   2   0    6.30    4.90
 -11  -2   0   -9.80   16.80
  11  -2   0    6.40    3.80
 -11  -2   0    0.10    3.80
  11  -2   0    5.40    4.50
  11  -2   0    9.50    5.80
 -11  -2   0   11.90    8.50
  11   2   0    1.10    4.50
 -11   2   0   24.60   16.30
 -11   2   0    0.50    7.50
  11   2   0    8.30    5.30
  11   2   0   14.10    7.70
  11   2   0    1.80    4.40
 -11   2   0    4.00    4.70
  12  -2   0  122.89    9.20
 -12  -2   0  121.89    9.40
 -12  -2   0  118.49   10.80
  12  -2   0  125.99   10.70
  12   2   0  128.49   11.00
 -12   2   0  126.49   10.60
  12   2   0  119.29   16.20
  12   2   0  125.19    9.90
  13  -2   0  194.28   11.10
 -13  -2   0  202.98   12.90
 -13  -2   0  204.68   13.00
  13  -2   0  205.28   13.90
  13   2   0  231.38   22.90
 -13   2   0  197.58   12.90
  13   2   0  204.28   14.00
  13   2   0  189.88   12.30
 -14  -2   0  195.08   12.40
 -14  -2   0  181.78   11.60
  14  -2   0  181.58   13.20
  14   2   0  188.98   12.00
 -14   2   0  192.28   12.30
  14   2   0  196.28   13.40
  15  -2   0   12.40    5.10
 -15  -2   0   10.20    3.40
 -15  -2   0    8.90    5.30
 -15   2   0   14.10    4.40
  15   2   0   14.20    5.30
  15   2   0    6.10    3.40
 -16  -2   0   47.80    5.30
 -16  -2   0   50.89    6.30
  16  -2   0   45.10    6.20
  16   2   0   46.50    6.40
 -16   2   0   56.29    7.20
  16   2   0   32.90    5.60
 -17  -2   0    0.00    1.80
  17  -2   0    3.40    3.90
 -17  -2   0    2.40    2.80
  17   2   0    1.90    3.70
 -17   2   0    1.10    2.40
   0  -3   0   -0.80    5.40
   0  -3   0   -5.00    3.10
   0   3   0   -7.70    6.80
   0   3   0   -2.20    3.80
   0   3   0   -0.20    3.50
   0   3   0  -10.50    5.30
   1  -3   0   -1.70    3.30
  -1  -3   0    1.40    4.80
  -1   3   0   -2.30    3.40
  -1   3   0   -3.10    4.80
  -1   3   0    2.40    3.50
   1   3   0   10.60    4.70
   1   3   0   -1.40    5.10
   1   3   0    2.10    5.80
   1   3   0    0.80    3.90
  -2  -3   0   43.50    6.80
  -2  -3   0   47.10    8.60
   2  -3   0   30.50    4.40
   2   3   0   34.00    7.20
   2   3   0   34.00    5.50
  -2   3   0   32.20    6.00
   2   3   0   35.60    6.10
  -2   3   0   42.50    6.70
  -2   3   0   30.90    5.50
  -3  -3   0   11.70    6.40
   3  -3   0   24.40    4.20
  -3  -3   0   34.30    5.10
  -3   3   0   31.30    5.70
   3   3   0   20.30    4.90
   3   3   0   12.00    4.30
   3   3   0   18.30    7.10
   3   3   0   21.30    5.50
  -3   3   0   24.20    5.30
  -3   3   0   21.40    6.10
  -4  -3   0   -1.10    6.60
  -4  -3   0    0.50    3.90
   4  -3   0    4.80    3.10
   4   3   0    3.70    4.60
  -4   3   0   -3.70    3.60
   4   3   0    6.30    4.10
  -4   3   0    4.40    5.10
   4   3   0    0.60    3.60
   4   3   0    5.60    8.10
  -4   3   0   -1.90    4.60
   5  -3   0   68.19    6.50
  -5  -3   0   46.20    5.80
  -5  -3   0   70.49   12.10
  -5   3   0   67.69    8.90
  -5   3   0   80.29   13.30
   5   3   0   47.10    7.80
   5   3   0   63.99    8.00
  -5   3   0   80.59    8.50
   5   3   0   55.99    7.30
   6  -3   0   69.79    7.00
  -6  -3   0   52.79    6.20
   6  -3   0   57.49    8.30
  -6  -3   0   61.39   12.40
   6   3   0   67.89    7.90
  -6   3   0   58.39    8.90
   6   3   0   52.49    7.50
  -6   3   0   50.89    8.30
   6   3   0   48.30    7.40
  -6   3   0   57.09    9.90
  -7  -3   0   41.40    5.90
   7  -3   0   61.39    9.00
  -7  -3   0   20.90   10.20
   7  -3   0   47.40    6.70
  -7   3   0   59.19    8.70
   7   3   0   19.90    6.30
   7   3   0   45.40    7.20
   7   3   0   44.70    7.50
  -7   3   0   34.00    7.10
   7   3   0   27.10    8.00
   8  -3   0  128.29   10.20
   8  -3   0  134.89   11.20
   8  -3   0  140.99   10.70
  -8  -3   0   91.09   21.60
  -8  -3   0  134.09    9.30
  -8   3   0  133.39   11.50
  -8   3   0  110.09   14.40
  -8   3   0  118.99   11.30
   8   3   0  122.99   15.20
   8   3   0  140.89   10.20
   9  -3   0    2.90    4.10
   9  -3   0    9.00    5.00
   9  -3   0    9.20    5.10
  -9  -3   0   16.20    4.90
   9   3   0   13.30    5.50
   9   3   0    6.70    4.30
   9   3   0    0.60    6.20
  -9   3   0   -9.00   10.20
  -9   3   0   12.40    5.30
  -9   3   0    4.20    5.30
 -10  -3   0   -1.60    4.40
  10  -3   0    5.00    4.90
  10  -3   0    2.20    4.00
  10  -3   0    0.80    5.00
 -10   3   0    6.30   15.00
 -10   3   0   -4.80    4.60
  10   3   0    0.20    4.90
 -10   3   0    2.10    5.00
  10   3   0    5.00    4.20
  10   3   0   -6.50    6.70
  11  -3   0   -1.00    5.80
  11  -3   0    4.20    4.50
 -11  -3   0   -1.00    5.10
 -11  -3   0   -0.90    6.30
  11  -3   0    2.30    3.40
 -11   3   0    8.00    4.90
  11   3   0    2.70    4.00
  11   3   0    4.00    4.90
 -11   3   0   -5.20    3.80
  11   3   0    7.20    8.80
 -12  -3   0    9.30    5.30
  12  -3   0    7.50    3.50
  12  -3   0   11.50    7.30
  12  -3   0   22.20   11.90
 -12   3   0    3.00    6.10
  12   3   0    7.20    4.70
 -12   3   0   13.80    4.10
  12   3   0    6.40    3.40
 -13  -3   0    7.60    4.30
  13  -3   0    7.60    3.00
 -13  -3   0    4.20    4.00
  13  -3   0    4.10    4.10
  13   3   0    4.30    3.30
  13   3   0    1.00    4.10
 -13   3   0    4.30    3.90
  14  -3   0   -7.40    4.00
 -14  -3   0   -0.50    3.30
 -14  -3   0   -1.50    2.90
 -14  -3   0    0.50    4.60
  14   3   0   -1.50    6.00
 -14   3   0    0.40    2.80
  14   3   0    1.50    3.00
 -15  -3   0    2.40    2.50
 -15  -3   0    5.70    3.70
  15  -3   0    2.20    4.50
 -15   3   0    4.00    3.00
  15   3   0    4.40    4.30
  15   3   0    2.70    3.80
   0  -4   0  145.79   10.10
   0   4   0  168.28   12.40
   0   4   0  146.69   13.00
   0   4   0  122.49   10.70
   0   4   0  143.19   11.40
  -1  -4   0    4.80    3.90
   1  -4   0   11.50    4.20
   1   4   0   13.10    6.60
  -1   4   0    0.20    4.10
  -1   4   0   10.10    6.20
   1   4   0   -0.60    4.70
  -1   4   0    7.60    7.00
   1   4   0    4.30    5.70
  -1   4   0    7.90    5.50
   1   4   0    3.60    4.30
   2  -4   0   81.09    8.00
  -2  -4   0   86.99    8.10
  -2   4   0   74.39    9.70
   2   4   0   84.39    9.10
   2   4   0   52.39    8.90
   2   4   0   76.79   10.90
  -2   4   0   79.49    8.80
  -2   4   0   68.99   11.30
   2   4   0   78.79    8.30
   3  -4   0    3.00    3.70
  -3  -4   0    6.20    4.70
   3   4   0   -0.20    5.80
   3   4   0    8.90    6.30
  -3   4   0    7.40    4.70
   3   4   0    5.90    4.30
  -3   4   0    4.20    7.40
   3   4   0    0.10    4.20
  -3   4   0    3.00    5.40
  -4  -4   0    6.00    7.80
   4  -4   0   11.00    6.10
  -4   4   0   10.60    8.30
  -4   4   0   13.40    5.50
   4   4   0   15.90    5.30
   4   4   0   13.50    4.40
   4   4   0   14.40    7.10
   4   4   0   25.30    7.30
   5  -4   0   67.29   10.90
  -5  -4   0   64.99    7.40
   5  -4   0   65.59    7.60
   5   4   0   62.29    8.20
  -5   4   0   55.59    8.60
  -5   4   0   49.90   12.70
   5   4   0   65.49    7.50
   5   4   0   73.39   10.70
   6  -4   0    2.90    4.90
  -6  -4   0   -5.10    4.60
   6  -4   0   11.60    5.20
  -6   4   0   13.60   11.20
   6   4   0    3.40    3.90
   6   4   0    1.00    9.10
  -6   4   0    7.10    4.80
   6   4   0    4.40    5.30
   7  -4   0   -2.40    4.20
  -7  -4   0    4.10    4.60
   7  -4   0    3.20    4.60
   7  -4   0    2.80    4.10
   7   4   0   -1.40    3.90
  -7   4   0    5.20    4.20
   7   4   0    3.40    4.80
   8  -4   0   -0.20    3.50
  -8  -4   0    4.90    4.70
   8  -4   0   -1.60    6.60
   8  -4   0   -2.70    5.50
   8   4   0    6.00    5.40
  -8   4   0    2.40    3.50
   8   4   0   -0.10    3.90
   9  -4   0   13.30    4.00
   9  -4   0    9.40    4.80
  -9  -4   0   14.70    6.90
   9  -4   0   18.00    6.80
   9   4   0    7.00    3.90
   9   4   0    7.20    5.30
  -9   4   0   12.30    4.10
 -10  -4   0   19.30    5.10
  10  -4   0    4.80    3.80
  10  -4   0    5.60    3.30
  10  -4   0   11.70    6.00
 -10  -4   0    6.70    7.20
 -10   4   0    6.70    3.90
  10   4   0    7.60    3.30
  10   4   0    7.30    4.80
 -11  -4   0    6.00    5.90
  11  -4   0   25.90    4.30
  11  -4   0   16.50    5.10
 -11  -4   0   22.00    5.20
  11   4   0   16.60    3.40
 -11   4   0   12.30    3.90
  11   4   0   18.20    5.00
  12  -4   0   -3.00    3.80
 -12  -4   0   -7.50    3.50
  12  -4   0    1.50    2.30
  12   4   0    0.20    2.50
 -12   4   0    5.30    4.00
  12   4   0    0.40    3.60
   0  -5   0   -3.10    3.60
   0   5   0    1.50    5.20
   0   5   0   -5.60    3.20
   1  -5   0    4.60    4.20
  -1  -5   0    3.70    3.60
   1  -5   0   -0.50    6.10
   1   5   0    6.50    4.00
   1   5   0    1.00    6.40
  -1   5   0   -5.00    3.10
   2  -5   0   13.40    5.10
  -2  -5   0   14.00    4.60
   2  -5   0   28.20    5.90
   2   5   0    8.80    4.10
   2   5   0    7.90    5.60
  -2   5   0   14.10    3.70
   3  -5   0   13.40    5.10
   3  -5   0    3.00    4.50
  -3  -5   0    0.90    4.30
   3   5   0    7.50    3.60
  -3   5   0    3.30    3.30
  -4  -5   0   -7.30    4.60
   4  -5   0    1.60    3.80
   4  -5   0   -7.00    4.40
   4   5   0    5.60    3.90
  -4   5   0    2.50    2.80
   5  -5   0   24.80    5.00
   5  -5   0    9.80    4.70
   5  -5   0   24.80    5.80
   5   5   0    7.00    3.20
  -5   5   0   11.50    3.40
   5   5   0   14.40    4.60
   6  -5   0    9.10    4.30
   6  -5   0    3.00    3.10
   6   5   0    0.10    4.00
  -6   5   0   -3.20    2.60
   6   5   0    4.20    2.70
   7  -5   0   19.10    4.00
   7  -5   0   24.80    4.90
   7   5   0   18.20    4.80
   7   5   0   22.30    3.50
  -7   5   0   26.30    4.60
  18   0  -1   -3.00    4.20
 -18   0   1   -3.50    2.50
 -18   0   1   -0.20    2.70
 -17   0   1    2.90    3.20
  17   0  -1    0.30    4.40
 -17   0   1   -2.70    3.20
  16   0  -1   -6.80    4.70
 -16   0   1   -1.00    2.10
 -16   0   1   -2.50    3.30
  15   0  -1   -1.10    4.20
 -14   0   1   -1.40    3.00
  14   0  -1    2.40    6.90
 -14   0   1   -6.20    3.90
  14   0  -1    2.00    5.00
  13   0  -1   24.20   15.10
  13   0  -1   -1.00    4.80
 -13   0   1    1.70    4.30
  13   0  -1   15.10    6.40
 -13   0   1    1.80    3.60
 -13   0   1    4.30    5.70
  12   0  -1    3.40    5.10
  12   0  -1   12.40    5.90
 -12   0   1  -13.30    8.20
 -12   0   1    2.20    4.70
 -12   0   1   -0.80    4.20
  12   0  -1   10.90   11.40
 -12   0   1   -0.40    3.30
  12   0  -1    1.10    4.40
  11   0  -1    1.30    4.60
 -11   0   1   -1.20    6.50
 -11   0   1   -4.70    3.90
 -11   0   1   -7.80    3.10
  11   0  -1   -3.30    4.80
 -11   0   1   -2.10    4.50
  11   0  -1   18.00    7.30
  11   0  -1  -11.50    7.00
  10   0  -1   -1.60    4.30
 -10   0   1   -0.40    3.30
 -10   0   1    0.30    4.70
  10   0  -1   -2.90    5.30
 -10   0   1   -7.70    4.30
  10   0  -1   -7.00    5.50
   9   0  -1    5.70    5.40
   9   0  -1    4.20    4.50
  -9   0   1   -3.10    3.10
  -9   0   1   -2.20    3.50
   8   0  -1    6.10    5.10
   8   0  -1    0.20    3.70
  -8   0   1   -4.80    3.00
  -8   0   1    7.00    6.40
  -8   0   1   -3.10    3.00
  -7   0   1   -3.00    4.90
  -7   0   1   -0.60    2.80
  -7   0   1   -1.20    3.10
   7   0  -1   -8.30    2.90
  -6   0   1   -1.20    3.60
  -6   0   1   -4.70    2.40
  -5   0   1   -1.00    2.20
  -5   0   1   -1.20    2.90
   5   0  -1   -0.40    2.70
  -4   0   1   -3.40    2.20
  -4   0   1   -3.70    2.30
   4   0  -1    1.50    2.60
   3   0  -1   -0.70    2.20
  -3   0   1    1.60    2.10
   3   0  -1    0.20    1.70
   2   0  -1    0.40    1.40
  -2   0   1   -0.60    1.50
  -2   0   1    0.90    1.10
   2   0  -1   -0.90    1.30
   1   0  -1   -0.20    0.60
  -1   0   1   -0.10    0.80
  -1   0   1   -0.10    0.50
   1   0  -1    0.20    0.70
   0   0  -1    0.30    0.50
   0   0  -1    0.30    0.50
  -1   0  -1    0.50    0.90
  -1   0  -1   -0.40    1.10
   1   0   1    1.00    1.00
   1   0   1    0.30    0.90
  -2   0  -1    0.10    1.30
  -2   0  -1    0.10    1.70
   2   0   1   -1.40    1.70
  -3   0  -1    1.00    2.70
  -3   0  -1   -2.00    1.90
   3   0   1    0.80    2.50
  -4   0  -1    0.40    2.50
  -4   0  -1    3.30    3.10
   4   0   1    0.00    2.80
  -5   0  -1   -1.60    3.10
  -5   0  -1    0.40    2.10
  -5   0  -1   -1.60    2.40
   5   0   1   -2.10    2.90
  -6   0  -1   -2.40    2.40
  -6   0  -1   -1.90    2.60
  -6   0  -1    0.40    3.50
   6   0   1   -1.20    3.40
  -7   0  -1   -0.50    3.10
   7   0   1    0.30    4.00
  -7   0  -1   -4.60    3.80
  -7   0  -1    3.40    2.70
   7   0   1    0.70    4.00
  -8   0  -1   -0.70    2.80
  -8   0  -1    1.60    3.50
  -8   0  -1    7.40    6.40
   8   0   1   -2.70    4.30
   8   0   1    5.80    4.70
  -9   0  -1    1.00    4.10
   9   0   1   -1.50    4.50
  -9   0  -1   15.80   11.80
  -9   0  -1    0.20    3.60
   9   0   1    0.60    5.30
  10   0   1    9.10    6.90
 -10   0  -1    0.20    5.00
 -10   0  -1   -0.50    3.30
  10   0   1   -3.10    7.10
 -10   0  -1    0.10    5.40
 -11   0  -1   -6.60    6.10
  11   0   1   -6.60    8.60
 -11   0  -1   -0.20    4.30
 -11   0  -1   -1.10    3.40
  11   0   1    1.60    4.30
 -11   0  -1   -2.70    4.50
 -12   0  -1    0.80    4.70
 -12   0  -1    6.20   12.60
  12   0   1    1.00    4.60
 -12   0  -1    1.90    4.50
  12   0   1   -4.70   13.10
 -12   0  -1    0.30    3.90
 -13   0  -1   -2.20    4.20
 -13   0  -1   -1.40    3.00
  13   0   1    2.20    5.00
 -14   0  -1    0.40    2.70
 -14   0  -1   -6.00    4.00
  14   0   1    8.60    4.80
  15   0   1    1.70    5.00
 -15   0  -1    2.50    4.10
 -15   0  -1   -0.50    2.40
 -15   0  -1    1.00    3.60
 -16   0  -1   -2.30    3.50
  16   0   1    0.40    4.90
 -16   0  -1   -2.90    3.50
 -17   0  -1    0.70    3.20
 -17   0  -1   -1.70    3.10
 -18   0  -1    1.80    2.60
 -18   0  -1   -3.40    5.00
  18   0   1    2.00    4.20
  18  -1  -1    6.60    4.30
 -18  -1   1    1.90    2.60
 -18   1   1    6.20    2.70
  18   1  -1    8.90    3.90
 -17  -1   1   28.60    3.70
  17  -1  -1   15.70    7.60
 -17  -1   1    9.80    6.20
 -17  -1   1   26.60    5.50
  17   1  -1   15.80    4.80
 -17   1   1   35.00    7.30
 -17   1   1   24.90    4.70
 -16  -1   1   61.09    5.70
 -16  -1   1   46.50    8.10
  16  -1  -1   62.49    7.50
  16   1  -1   66.39    8.00
 -16   1   1   65.49    6.80
  16   1  -1   54.29    9.70
 -16   1   1   54.29    7.80
  15  -1  -1    5.30    5.00
 -15  -1   1    1.40    3.20
 -15  -1   1   -4.70    3.90
  15   1  -1   -4.10    4.50
 -15   1   1    8.30    4.60
  15   1  -1   -8.70    4.90
 -15   1   1    2.10    3.50
 -14  -1   1    1.70    5.40
  14  -1  -1    5.00    5.10
 -14  -1   1    2.30    3.80
 -14  -1   1   -1.90    4.80
 -14   1   1    2.80    4.60
  14   1  -1   -3.50    4.30
  14   1  -1   -6.70   14.60
  14   1  -1    1.90    5.40
 -14   1   1   -0.70    3.90
 -13  -1   1   10.30    4.60
 -13  -1   1    9.50    4.50
 -13  -1   1    6.20    5.30
 -13  -1   1    8.40   12.40
  13  -1  -1   11.60    5.60
  13   1  -1    0.70    5.50
  13   1  -1    6.70    4.50
 -13   1   1    1.60    4.10
  13   1  -1   11.00    5.30
 -12  -1   1  277.37   17.60
 -12  -1   1  325.27   16.90
  12  -1  -1  289.57   15.30
  12  -1  -1  338.47   18.80
 -12  -1   1  299.67   22.50
 -12  -1   1  317.17   16.90
  12   1  -1  350.46   18.70
  12   1  -1  339.57   18.80
 -12   1   1  303.37   15.10
 -12   1   1  309.27   17.40
  12   1  -1  261.77   21.50
  12   1  -1  274.97   17.20
 -11  -1   1    4.20    6.90
 -11  -1   1    7.70    3.90
  11  -1  -1    1.30    3.40
 -11  -1   1   10.80    6.00
  11  -1  -1    9.10    4.50
  11   1  -1    2.90    6.00
  11   1  -1    9.30    4.90
  11   1  -1    5.30    4.80
  11   1  -1    2.00    4.50
 -11   1   1    3.60    3.20
 -11   1   1    3.70    4.40
  10  -1  -1   -0.80    6.50
 -10  -1   1    1.00    3.60
 -10  -1   1    1.80    5.90
  10  -1  -1    3.20    3.50
  10  -1  -1   -1.40    3.80
  10  -1  -1   47.00   16.40
 -10   1   1  -17.70    8.90
  10   1  -1   -2.40    3.60
  10   1  -1   -4.90    5.20
  10   1  -1   -1.00    4.60
 -10   1   1    5.60    4.30
  10   1  -1    4.30    4.90
 -10   1   1    0.90    3.20
   9  -1  -1   28.90    5.70
  -9  -1   1   22.40    4.40
  -9  -1   1   18.00    6.00
   9  -1  -1   41.10   10.30
   9  -1  -1   33.50    5.60
   9  -1  -1   28.90    6.00
   9   1  -1   30.20    6.20
   9   1  -1   29.00    5.50
   9   1  -1   31.50    7.00
  -9   1   1   34.60    5.80
  -9   1   1   25.40    5.40
  -9   1   1   24.20    9.10
   8  -1  -1  106.39   11.60
  -8  -1   1  125.29    7.90
   8  -1  -1  110.99    9.10
  -8  -1   1  130.69   10.60
   8   1  -1  132.19    9.70
   8   1  -1  122.39    9.00
  -8   1   1  114.89   11.10
   7  -1  -1  216.68   15.60
  -7  -1   1  256.17   15.10
   7  -1  -1  237.68   13.80
  -7  -1   1  251.07   12.40
   7  -1  -1  261.27   12.90
  -7   1   1  266.57   15.60
   7   1  -1  258.27   14.30
   7   1  -1  212.58   15.00
   6  -1  -1  119.39    9.80
   6  -1  -1  131.09    7.90
  -6  -1   1  124.59    7.30
  -6  -1   1  127.99    9.80
  -6   1   1  139.59   10.10
   6   1  -1  146.39    8.90
   5  -1  -1   58.89    6.20
  -5  -1   1   57.59    6.10
   5  -1  -1   39.70    4.20
  -5   1   1   56.99    6.40
   5   1  -1   60.39    5.10
   5   1  -1   47.80    8.80
   4  -1  -1   67.09    4.80
   4   1  -1   70.69    5.50
  -4   1   1   75.09    6.50
  -3   1   1  790.92   34.70
   3   1  -1  747.53   33.30
   3   1  -1  758.02   33.60
  -2   1   1 3161.28  135.19
   1  -1  -1   62.39    4.00
  -1  -1   1   65.09    4.90
  -1   1   1   61.99    4.90
   0  -1  -1  108.69    6.00
   0  -1   1   97.79    5.80
   0   1   1  106.89    6.00
   0   1   1   96.59    5.90
  -1  -1  -1  165.98    9.10
   1   1   1  157.38    8.60
   1   1   1  175.38    8.50
  -1   1  -1  174.08    8.40
  -1   1  -1  159.18    8.20
  -2  -1  -1    7.00    2.40
   2   1   1   10.20    2.90
   2   1   1    7.10    2.50
  -2   1  -1    8.30    2.90
  -3  -1  -1  124.89    8.20
  -3   1  -1  119.69    7.70
   3   1   1  124.09    9.00
   3   1   1  124.09    7.40
  -4  -1  -1   -2.10    2.80
   4  -1   1    1.10    4.10
   4  -1   1   -0.90    3.70
   4   1   1    1.70    2.80
   4   1   1    1.80    4.70
  -4   1  -1    4.20    3.40
  -5  -1  -1  112.39    6.60
   5  -1   1  116.19    9.10
  -5  -1  -1  110.59    8.50
   5  -1   1  104.59    6.90
  -5   1  -1  126.89    8.90
   5   1   1  132.49    8.30
   6  -1   1 2331.37  106.59
  -6  -1  -1 2391.16  104.39
   6  -1   1 2408.96  104.79
  -6  -1  -1 2502.65  107.29
  -6   1  -1 2567.94  107.29
   6   1   1 2537.75  106.49
   6   1   1 2337.87  105.79
   7  -1   1  920.61   48.10
  -7  -1  -1 1056.29   45.50
  -7  -1  -1 1113.89   50.49
   7  -1   1 1048.80   47.10
  -7   1  -1 1038.50   48.90
   7   1   1 1066.09   47.90
   7   1   1  982.50   46.40
  -8  -1  -1    8.70    3.40
   8  -1   1    3.00    3.60
   8  -1   1    4.80    4.30
   8  -1   1    5.40   10.60
  -8  -1  -1   14.70    5.60
   8   1   1    6.40    4.40
  -8   1  -1    1.40    5.80
   8   1   1    7.10    3.80
   9  -1   1  -19.90   17.60
  -9  -1  -1   -2.90    5.10
   9  -1   1    3.20    4.00
  -9  -1  -1    7.30    3.50
   9  -1   1    4.00    4.20
   9  -1   1    6.20    3.80
   9   1   1    3.50    5.10
   9   1   1    8.90    5.00
   9   1   1    2.80    4.00
  -9   1  -1   -5.50    6.70
  -9   1  -1   13.90    3.60
  -9   1  -1    6.50    4.40
  10  -1   1   15.30    4.00
  10  -1   1    4.40    5.40
 -10  -1  -1   -2.90    7.00
 -10  -1  -1   11.20    5.60
  10  -1   1    7.70    4.50
 -10  -1  -1    7.20    6.30
 -10  -1  -1    7.80    3.60
 -10   1  -1    0.30    3.00
 -10   1  -1    4.00    4.40
 -10   1  -1   20.60    9.80
  10   1   1   10.80    5.30
  10   1   1   -2.90    5.50
  10   1   1    2.20    5.00
 -11  -1  -1    4.20    4.90
  11  -1   1    4.30    4.30
 -11  -1  -1   -1.90    5.90
 -11  -1  -1    7.40    6.20
 -11  -1  -1    6.60    4.00
  11  -1   1    3.90    3.30
 -11   1  -1   -3.50    4.10
  11   1   1    3.90    5.50
  11   1   1   -1.20    7.30
  11   1   1    3.40    4.70
 -11   1  -1    0.20    2.80
  11   1   1    6.40    4.10
  12  -1   1  332.07   19.10
 -12  -1  -1  306.77   18.00
 -12  -1  -1  319.07   17.30
 -12  -1  -1  336.07   17.60
 -12  -1  -1  294.37   23.60
  12  -1   1  311.27   15.90
 -12   1  -1  339.47   18.10
 -12   1  -1  305.97   18.90
  12   1   1  335.87   24.70
  12   1   1  348.87   19.50
  12   1   1  337.47   20.20
 -13  -1  -1   -0.40    5.00
  13  -1   1   11.60    6.20
 -13  -1  -1    2.30    3.60
 -13  -1  -1   -9.40    5.00
  13   1   1   -0.20    5.30
 -13   1  -1    1.90    4.90
  13   1   1    3.20   11.90
 -13   1  -1    2.10    3.50
  13   1   1    1.60    5.30
 -14  -1  -1   83.39    9.10
 -14  -1  -1   78.29    7.30
  14  -1   1   81.49    8.90
  14   1   1  116.79   30.10
  14   1   1   86.79    9.40
 -14   1  -1   66.29    8.80
  14   1   1   91.99    9.50
 -14   1  -1   78.29    8.00
 -15  -1  -1    2.80    2.90
  15  -1   1   -2.50    4.30
 -15  -1  -1    1.00    5.30
 -15  -1  -1   25.50    9.00
  15   1   1   13.00    6.10
 -15   1  -1   -0.80    3.60
 -15   1  -1   -1.40    3.90
  15   1   1    5.80    5.40
 -16  -1  -1   35.50    6.40
  16  -1   1   15.60    4.90
 -16  -1  -1   24.50    4.10
 -16  -1  -1   14.10    5.30
 -16   1  -1   18.30    4.00
 -16   1  -1   10.80    5.90
  16   1   1   23.10    5.20
 -17  -1  -1    2.10    2.00
 -17  -1  -1   -3.10    2.40
  17  -1   1    0.90    4.30
  17   1   1   -3.30    4.30
 -17   1  -1   -0.20    2.80
 -18  -1  -1    3.40    4.10
  18  -1   1    5.60    5.10
 -18   1  -1    1.10    2.30
  18   1   1    7.00    4.00
  17  -2  -1   -2.20    3.60
 -17  -2   1    2.20    2.20
 -17  -2   1    5.90    2.20
  17   2  -1    1.90    3.40
  17   2  -1   -0.40    3.90
 -17   2   1    1.80    2.40
 -16  -2   1   -2.30    7.10
  16  -2  -1    1.10    4.20
 -16  -2   1    3.00    3.80
  16   2  -1    1.40    3.20
  16   2  -1    0.30    5.00
 -16   2   1    0.30    3.00
  15  -2  -1    0.20    4.70
 -15  -2   1    8.10    3.50
 -15   2   1    5.50    3.40
  15   2  -1    2.90    4.30
  15   2  -1   -1.90    3.90
 -14  -2   1  183.38   11.80
 -14  -2   1  198.38   12.50
  14  -2  -1  181.18   13.20
  14   2  -1  191.08   13.30
 -14   2   1  185.38   12.00
  14   2  -1  188.28   12.10
  13  -2  -1    7.40    3.10
 -13  -2   1    7.70    4.70
 -13  -2   1    8.30    5.20
  13  -2  -1    5.00    4.70
  13   2  -1    1.70    5.10
  13   2  -1   11.40    4.30
  13   2  -1    3.20   11.30
 -13   2   1    5.80    4.40
  12  -2  -1   24.20    6.20
  12  -2  -1   20.90    4.20
 -12  -2   1   31.20    6.40
 -12  -2   1   18.60    5.50
  12   2  -1   20.60    6.60
  12   2  -1   17.70    4.80
 -12   2   1   27.10    5.50
  12   2  -1   36.80    6.50
  12   2  -1   24.40    8.80
  11  -2  -1   -0.60    5.90
 -11  -2   1    1.90    3.80
  11  -2  -1    2.20    4.80
 -11  -2   1  -18.70    8.60
 -11  -2   1   -6.80    7.30
  11  -2  -1   -1.40    3.50
 -11   2   1    9.70   15.00
 -11   2   1    7.80    7.00
  11   2  -1    3.00    4.50
  11   2  -1    9.30    5.50
 -11   2   1   -2.80    3.80
  11   2  -1   12.40    8.60
  11   2  -1   -4.00    4.50
  10  -2  -1    8.90    4.80
 -10  -2   1    5.70    3.90
  10  -2  -1    3.30    3.60
  10  -2  -1    4.40    4.50
 -10  -2   1   -0.20    6.60
  10   2  -1    4.40    5.00
  10   2  -1    8.40    5.10
 -10   2   1    8.70    4.70
 -10   2   1    8.90    6.50
  10   2  -1    0.60    5.50
  10   2  -1    2.00    4.60
 -10   2   1   -5.40    8.10
   9  -2  -1   90.69   11.20
  -9  -2   1   87.59   11.90
  -9  -2   1   85.89    7.60
   9  -2  -1   87.69    8.30
   9  -2  -1   78.29    8.30
   9   2  -1   80.19    8.50
  -9   2   1   70.09   11.90
   9   2  -1   68.49    8.90
  -9   2   1   89.39   12.70
   9   2  -1   86.49   10.50
  -9   2   1   96.59    9.00
   9   2  -1   93.09    8.50
   8  -2  -1  240.68   14.00
   8  -2  -1  201.88   12.90
   8  -2  -1  227.78   12.80
  -8  -2   1  195.88   16.00
  -8  -2   1  221.28   11.80
   8   2  -1  229.58   19.10
   8   2  -1  208.88   13.30
  -8   2   1  189.38   17.20
  -8   2   1  195.98   14.90
  -8   2   1  197.78   16.00
   8   2  -1  228.58   14.20
   8   2  -1  221.88   13.10
  -7  -2   1  109.29   10.90
   7  -2  -1  113.59    7.90
  -7  -2   1  102.29    7.10
   7   2  -1   87.79    8.40
  -7   2   1   98.39   10.70
   7   2  -1  108.89    8.70
   7   2  -1  104.89    8.90
  -6  -2   1  197.98   10.60
  -6  -2   1  221.28   14.80
   6  -2  -1  199.08   11.40
  -6   2   1  210.28   13.90
   6   2  -1  204.28   12.60
   6   2  -1  210.68   12.30
   5  -2  -1   20.50    3.60
  -5  -2   1   23.70    5.70
  -5   2   1   25.90    6.00
  -5   2   1   23.10    5.30
   5   2  -1   25.00    6.00
   5   2  -1   22.20    4.30
   5   2  -1   17.60    4.90
   4  -2  -1    1.20    2.60
  -4  -2   1    0.80    3.90
   4   2  -1    3.40    3.00
  -4   2   1    6.50    4.20
   4   2  -1    7.90    4.50
  -4   2   1    7.20    3.70
   4   2  -1    2.70    4.10
  -3  -2   1   54.79    6.60
   3  -2  -1   50.99    4.20
  -3   2   1   56.89    6.40
  -3   2   1   49.99    6.40
   3   2  -1   50.99    4.90
   3   2  -1   56.39    6.20
   3   2  -1   46.90    4.60
   2  -2  -1  183.48   10.00
  -2  -2   1  197.68   11.90
   2   2  -1  221.38   10.60
   2   2  -1  194.18   10.70
  -2   2   1  209.68   12.00
  -2   2   1  193.28   11.60
   2   2  -1  211.98   11.80
   1  -2  -1   89.19    6.30
  -1  -2   1   90.79    6.90
  -1   2   1   78.29    7.90
   1   2  -1   86.79    6.00
   1   2  -1   82.29    5.80
  -1   2   1   96.59    7.20
   0  -2   1   91.99    6.60
   0  -2  -1  104.69    7.20
   0   2   1  108.09    7.30
   0   2   1   85.49    7.80
   0   2  -1   82.79    6.50
   0   2  -1   99.09    6.50
   1  -2   1   17.80    4.00
   1  -2   1   13.90    2.70
  -1  -2  -1   13.40    3.80
  -1   2  -1   16.80    3.90
   1   2   1   17.70    4.20
  -1   2  -1   21.40    4.70
   1   2   1   16.10    4.80
   1   2   1   28.50    6.00
  -2  -2  -1    3.70    3.90
  -2   2  -1    3.80    4.20
  -2   2  -1    6.90    5.60
   2   2   1    1.20    3.70
  -2   2  -1    0.90    2.80
   2   2   1    0.80    2.50
   2   2   1    1.00    4.30
  -3  -2  -1   45.20    6.50
   3  -2   1   41.90    3.90
   3   2   1   50.39    5.40
  -3   2  -1   47.70    9.80
  -3   2  -1   50.69    6.50
   3   2   1   50.69    6.00
  -3   2  -1   48.70    5.80
   3   2   1   49.10    7.30
  -4  -2  -1   28.30    5.90
  -4  -2  -1   24.00    4.10
   4  -2   1   29.50    3.50
  -4   2  -1   26.60    5.40
  -4   2  -1   32.60    6.30
   4   2   1   33.20    7.70
   4   2   1   29.60    5.10
   4   2   1   39.60    6.10
  -5  -2  -1   -3.70    4.00
   5  -2   1   -0.80    2.50
  -5  -2  -1   -0.80    2.80
   5   2   1   -0.30    2.90
   5   2   1    6.00    4.20
  -5   2  -1   -1.80    3.40
  -6  -2  -1  363.46   21.60
  -6  -2  -1  347.67   17.20
   6  -2   1  374.36   18.00
   6   2   1  374.06   19.70
  -6   2  -1  366.56   20.90
   6   2   1  337.17   18.80
  -7  -2  -1    4.40    4.90
   7  -2   1   12.20    4.30
  -7  -2  -1    7.60    3.60
   7   2   1    7.30    4.60
   7   2   1   12.30    4.90
  -7   2  -1   20.90    5.40
   7   2   1   14.60    4.50
  -7   2  -1    2.30    5.10
  -8  -2  -1   31.70    9.80
   8  -2   1   27.70    6.00
  -8  -2  -1   25.80    4.80
   8  -2   1   18.80    4.80
  -8   2  -1   21.00    5.60
   8   2   1   23.30    6.50
   8   2   1   29.80    5.60
  -8   2  -1   14.60    7.30
  -8   2  -1   22.30    6.50
   8   2   1   31.30    5.90
   8   2   1   26.30    6.30
  -9  -2  -1   16.20    7.90
   9  -2   1    4.50    3.90
   9  -2   1    2.90    4.20
  -9  -2  -1   -0.20    3.10
   9  -2   1    0.50    4.10
   9   2   1   -2.30    5.10
   9   2   1    8.50    5.50
   9   2   1   -1.70    4.40
  -9   2  -1   -5.70    4.40
  -9   2  -1    5.00    7.10
  -9   2  -1   -2.00    6.30
   9   2   1   -0.10    4.70
 -10  -2  -1   -0.80    3.90
  10  -2   1   -0.10    4.70
 -10  -2  -1    6.00    7.30
 -10  -2  -1    7.70    7.40
  10  -2   1    5.00    4.20
  10   2   1    6.40    6.00
  10   2   1    0.80    4.90
 -10   2  -1    8.40   11.80
  10   2   1    0.30    4.50
  10   2   1   -0.90    4.30
 -10   2  -1   12.70    6.30
  11  -2   1    2.20    3.70
  11  -2   1   -3.70    6.90
 -11  -2  -1   -6.30    3.90
  11  -2   1   -1.20    5.50
 -11  -2  -1    7.70    5.80
 -11  -2  -1   -4.20    8.80
  11   2   1   -5.20    4.20
  11   2   1   -2.80    9.80
 -11   2  -1   -9.80   16.90
 -11   2  -1   -2.50    4.30
 -11   2  -1   -1.10    9.10
  11   2   1   -1.10    4.90
  12  -2   1   59.29    7.90
 -12  -2  -1   61.89    8.30
 -12  -2  -1   70.09    7.70
  12  -2   1   75.59    7.00
  12   2   1   66.19    7.50
  12   2   1   36.10   11.10
  12   2   1   61.79    8.20
 -12   2  -1   68.19    7.60
 -13  -2  -1    3.80    6.30
  13  -2   1    4.00    4.80
 -13  -2  -1    0.50    4.50
  13   2   1   -5.20   14.00
  13   2   1    2.80    4.80
 -13   2  -1   -0.20    5.30
 -14  -2  -1   83.89    7.40
  14  -2   1   76.89    9.40
 -14   2  -1   97.89    8.40
  14   2   1   69.69    8.10
  14   2   1   94.89    8.00
  15  -2   1   33.80    6.50
 -15  -2  -1   38.40    5.00
 -15  -2  -1   39.40    7.50
  15   2   1   36.70    6.60
 -15   2  -1   43.70    6.50
  15   2   1   21.30    5.80
  16  -2   1   24.10    5.60
 -16  -2  -1   36.60    5.00
 -16  -2  -1   47.30    4.40
  16   2   1   32.10    5.70
  16   2   1   37.80    6.40
 -16   2  -1   45.60    5.40
  17  -2   1   -6.00    4.50
 -17  -2  -1    2.40    2.50
 -17  -2  -1    1.30    1.60
  17   2   1    5.90    3.50
 -17   2  -1    3.60    3.10
 -15  -3   1    6.00    2.90
 -15  -3   1    4.50    3.00
  15  -3  -1   11.90    4.70
  15   3  -1   10.10    3.10
 -15   3   1    5.40    3.20
  15   3  -1    8.20    4.50
 -14  -3   1   -0.50    3.30
 -14  -3   1    1.80    4.40
  14  -3  -1    8.20    4.60
  14   3  -1    0.60    4.20
 -14   3   1    4.10    3.10
  13  -3  -1   -0.30    3.90
  13  -3  -1    0.90    2.70
 -13  -3   1   -3.80    4.30
 -13   3   1    6.10    3.60
  13   3  -1   -3.80    3.60
  13   3  -1    0.90    3.00
 -12  -3   1    6.30    4.90
  12  -3  -1    1.40    2.80
 -12  -3   1    9.70    5.90
  12  -3  -1    9.10    4.70
  12   3  -1    0.00    4.40
 -12   3   1    1.20    3.80
  12   3  -1   -2.60    3.40
 -12   3   1    4.00    6.40
  11  -3  -1    4.40    3.80
 -11  -3   1  -11.40    7.70
  11  -3  -1    9.20    4.60
  11  -3  -1    5.60    5.70
 -11  -3   1    2.90    4.40
  11   3  -1    7.00    8.90
 -11   3   1    5.30    4.40
 -11   3   1    3.70    4.90
  11   3  -1    8.00    5.40
 -11   3   1  -28.20   40.30
  11   3  -1    3.90    4.90
  10  -3  -1    7.80    4.00
  10  -3  -1    9.10    4.90
  10  -3  -1    2.80    6.10
 -10   3   1    6.20    4.90
  10   3  -1    4.60    4.80
 -10   3   1   12.20   13.80
  10   3  -1    4.90    4.60
 -10   3   1    1.70    5.30
  10   3  -1    5.60    7.10
  -9  -3   1   36.70    6.10
   9  -3  -1   50.09    7.00
   9  -3  -1   48.00    7.70
   9  -3  -1   41.40    6.70
  -9   3   1   49.10    6.90
   9   3  -1   47.30    9.70
   9   3  -1   42.00    7.80
  -9   3   1   56.69    8.40
  -9   3   1   31.90   12.40
   9   3  -1   52.09    7.00
   9   3  -1   21.40    7.70
   8  -3  -1    9.80    4.70
  -8  -3   1   11.90    4.70
  -8  -3   1   12.30   12.50
   8  -3  -1   10.20    5.30
   8   3  -1   17.00    6.70
   8   3  -1   13.20    5.90
   8   3  -1   13.90    4.80
  -8   3   1   17.50    6.00
  -8   3   1   15.10    9.60
  -8   3   1    5.20    6.10
   8   3  -1   23.70    6.70
   7  -3  -1   66.59    7.30
   7  -3  -1   42.60    8.90
  -7  -3   1   59.39   11.80
  -7  -3   1   56.69    6.40
   7   3  -1   66.99   13.50
  -7   3   1   73.69   12.00
   7   3  -1   58.99    8.20
   7   3  -1   63.49    7.60
  -7   3   1   59.99    8.20
  -7   3   1   54.19   10.60
   7   3  -1   66.99    8.10
   6  -3  -1    4.20    3.60
   6  -3  -1   15.90    6.50
  -6  -3   1    1.00    6.90
  -6  -3   1    1.50    4.20
   6   3  -1    3.80    4.10
  -6   3   1    8.50    6.40
   6   3  -1    5.80    5.20
  -6   3   1    8.00    7.60
   6   3  -1    6.00    4.60
  -6   3   1   13.40    4.70
  -5  -3   1   -1.30    6.00
  -5  -3   1   -0.70    4.00
   5  -3  -1   -0.10    2.70
   5   3  -1    3.00    3.40
  -5   3   1   -3.70    5.20
   5   3  -1    1.20    4.20
  -5   3   1    2.10    4.40
  -5   3   1   -1.00    4.40
   5   3  -1    5.30    5.20
   4  -3  -1    6.80    3.20
  -4  -3   1   10.30    4.80
   4   3  -1    9.70    4.50
   4   3  -1   15.80    5.50
  -4   3   1   10.20    5.60
   4   3  -1   10.70    9.70
   4   3  -1   11.00    5.10
  -4   3   1    9.50    4.70
  -4   3   1   14.30    5.30
   3  -3  -1   83.19    6.40
  -3  -3   1   78.69   10.10
   3   3  -1   60.39    6.60
   3   3  -1   61.69    8.20
   3   3  -1   57.59   12.00
  -3   3   1   73.39    8.70
   3   3  -1   81.99    7.80
  -3   3   1   64.79    8.50
  -3   3   1   95.79    8.30
  -2  -3   1   67.69    9.20
   2  -3  -1   68.29    5.60
   2   3  -1   62.09    6.50
   2   3  -1   43.50    7.90
  -2   3   1   60.29    7.70
   2   3  -1   55.99    7.60
   2   3  -1   60.79    7.10
  -2   3   1   66.09    7.10
  -2   3   1   69.89    8.40
   1  -3  -1   81.09    6.30
  -1  -3   1   67.49    9.00
  -1  -3   1   85.69    9.80
  -1   3   1   75.69    9.60
  -1   3   1   92.69    8.80
   1   3  -1   79.59    9.30
   1   3  -1   76.59    9.40
   1   3  -1   95.19    8.90
  -1   3   1  101.39    8.60
  -1   3   1   72.19    9.00
   1   3  -1   86.69    8.20
   0  -3   1  147.89   11.50
   0  -3  -1  152.48   11.50
   0  -3  -1  124.99    8.30
   0  -3   1  121.19    8.40
   0   3   1  136.99   10.90
   0   3   1  151.78   11.20
   0   3  -1  141.79   11.40
   0   3   1  159.08   10.60
   0   3  -1  151.58   10.70
  -1  -3  -1   52.59    8.80
  -1  -3  -1   45.30    5.10
   1  -3   1   38.70    5.10
  -1   3  -1   49.30    8.00
  -1   3  -1   55.19    7.10
   1   3   1   48.40    8.30
   1   3   1   49.40    7.00
   1   3   1   52.19    7.20
  -1   3  -1   55.19    6.70
   1   3   1   48.90    6.80
  -2  -3  -1   15.00    5.60
  -2  -3  -1    0.30    3.30
   2  -3   1    5.50    3.00
  -2   3  -1    4.50    4.10
   2   3   1    3.10    4.80
  -2   3  -1    2.10    4.80
   2   3   1    5.30    6.10
   2   3   1    3.80    4.20
   2   3   1    8.00    4.50
  -2   3  -1    2.70    3.50
  -3  -3  -1  121.49   12.00
   3  -3   1  115.39    7.90
  -3  -3  -1   99.79    7.50
   3   3   1  127.99   12.40
   3   3   1   91.89    8.90
   3   3   1  124.19    9.50
  -3   3  -1  126.09   10.40
  -3   3  -1  124.49   10.20
   3   3   1  114.89    9.30
  -3   3  -1  126.39    9.80
   4  -3   1    8.40    3.40
  -4  -3  -1   10.60    4.00
  -4  -3  -1   15.40    6.80
  -4   3  -1   20.00    6.60
  -4   3  -1    8.00    4.30
   4   3   1    8.20    4.70
   4   3   1   18.20    8.10
  -4   3  -1    9.10    5.20
   4   3   1    6.80    4.30
   4   3   1   17.90    5.60
  -5  -3  -1   15.80    4.20
  -5  -3  -1   19.60    9.80
   5  -3   1   18.40    4.20
   5   3   1   17.20    4.50
  -5   3  -1   -0.10    6.80
   5   3   1   19.50    6.30
   5   3   1   12.60    4.60
  -5   3  -1   20.10    5.80
  -5   3  -1   17.10    6.70
   6  -3   1   23.00    8.00
  -6  -3  -1   -8.00    6.60
   6  -3   1   -0.30    3.80
  -6  -3  -1   -0.90    3.90
   6   3   1    2.50    4.50
   6   3   1   -0.50    4.10
  -6   3  -1    5.20    6.20
  -6   3  -1    0.40    6.20
  -6   3  -1   12.00    5.90
   6   3   1    0.00    3.80
   7  -3   1   10.30    5.90
  -7  -3  -1   12.40    4.40
   7  -3   1   12.80    4.80
  -7  -3  -1    5.60    8.10
   7   3   1   13.80    5.40
  -7   3  -1    5.70    5.70
  -7   3  -1   -0.20    7.20
  -7   3  -1    9.60    5.00
   7   3   1   10.90    4.60
   7   3   1   13.20    5.70
  -8  -3  -1   21.20   11.00
  -8  -3  -1   40.60    6.00
   8  -3   1   37.40    6.10
   8  -3   1   52.09    7.60
  -8   3  -1   42.50    8.40
   8   3   1   40.50    7.00
  -8   3  -1   34.30    6.30
   8   3   1   10.70    8.80
   8   3   1   52.69    7.30
  -8   3  -1   26.40   10.30
   9  -3   1    0.20    4.20
   9  -3   1    5.80    4.90
  -9  -3  -1    1.70    4.30
   9  -3   1    4.30    5.20
  -9   3  -1    3.20    4.80
   9   3   1    0.80    4.10
   9   3   1    7.70    5.40
  -9   3  -1   14.30   10.40
   9   3   1    4.10    6.20
  -9   3  -1   -0.20    4.60
 -10  -3  -1    2.80    6.80
 -10  -3  -1   18.80    5.30
  10  -3   1    6.20    5.00
  10  -3   1   18.00    5.80
  10  -3   1    4.10    4.00
  10   3   1   12.60    5.50
  10   3   1    3.50    3.60
 -10   3  -1   32.50   16.80
  10   3   1    8.00    7.70
 -10   3  -1   12.70    4.90
 -10   3  -1   -0.40    4.10
  11  -3   1   12.80    6.10
 -11  -3  -1   16.30    5.60
  11  -3   1   19.80    4.10
  11  -3   1   23.20    5.80
  11   3   1   16.70    4.50
 -11   3  -1   14.60    5.90
 -11   3  -1   34.60    7.00
  11   3   1   12.60    9.30
  11   3   1   19.20    5.50
  12  -3   1   71.49    6.70
  12  -3   1   51.59   11.00
 -12  -3  -1   73.69    8.00
 -12  -3  -1   69.59    8.50
  12  -3   1   66.39    7.90
  12   3   1   68.99    7.50
  12   3   1   59.79   10.90
 -12   3  -1   71.29    7.50
 -12   3  -1   60.59   10.00
  13  -3   1   -0.60    4.60
 -13  -3  -1    2.00    6.40
 -13  -3  -1    3.10    3.60
 -13  -3  -1    7.00    4.80
  13  -3   1    1.60    2.70
  13   3   1    0.80    3.30
 -13   3  -1    1.60    3.40
  13   3   1   -1.70    3.70
  14  -3   1    3.00    4.80
 -14  -3  -1    1.50    3.30
 -14  -3  -1    0.20    4.90
 -14  -3  -1    0.10    3.10
  14   3   1    3.70    2.90
 -14   3  -1    5.00    3.00
  14   3   1   -4.10    4.30
  15  -3   1   10.20    4.80
 -15  -3  -1    0.80    3.40
  15   3   1    6.80    4.20
 -15   3  -1    4.60    2.70
  15   3   1    3.70    2.60
  12  -4  -1   -2.50    3.10
  12  -4  -1    0.90    2.10
 -12  -4   1   -0.70    4.00
  12   4  -1   -0.70    3.60
  12   4  -1    2.40    2.60
 -12   4   1   -5.90    3.90
 -11  -4   1    1.70    5.40
 -11  -4   1    7.60    4.80
  11  -4  -1    0.90    2.50
  11  -4  -1    8.00    4.30
 -11   4   1    8.40    3.90
  11   4  -1   -0.30    4.30
  11   4  -1   -4.00    2.40
 -10  -4   1   39.80    6.50
  10  -4  -1   28.70    5.30
  10  -4  -1   29.40    5.80
  10  -4  -1   19.40    7.00
  10   4  -1   36.40    6.30
  10   4  -1   22.80    4.40
 -10   4   1   19.60    4.30
   9  -4  -1    2.80    4.20
  -9  -4   1    2.70    7.30
   9  -4  -1   -7.90    8.10
   9  -4  -1    4.40    3.40
  -9   4   1    5.30    3.80
   9   4  -1    1.50    5.10
   9   4  -1    8.70    3.90
  -8  -4   1  153.58   10.70
   8  -4  -1  172.88   10.40
   8  -4  -1  156.78   12.20
   8   4  -1  157.68   12.00
  -8   4   1  157.98   11.00
   8   4  -1  148.39   10.40
   7  -4  -1   35.30    6.50
   7  -4  -1   37.90    7.00
  -7  -4   1   25.40    6.00
   7   4  -1   30.90    6.70
   7   4  -1   42.20    6.60
  -7   4   1   38.80    7.40
   6  -4  -1  299.27   17.00
  -6  -4   1  308.87   16.80
   6  -4  -1  340.87   18.00
  -6   4   1  303.57   21.00
   6   4  -1  322.17   17.20
   6   4  -1  299.07   18.20
   6   4  -1  309.97   20.10
  -6   4   1  239.48   22.40
   5  -4  -1   12.70    5.80
  -5  -4   1   22.60    5.80
   5  -4  -1   19.40    5.60
  -5   4   1   15.20   10.50
   5   4  -1   31.70    8.60
   5   4  -1   23.80    5.70
  -5   4   1   19.10    5.90
   5   4  -1   25.90    5.20
  -4   4   1    4.90    7.90
   4   4  -1    8.90    6.60
   4   4  -1   10.10    4.50
   4   4  -1   11.80    7.50
   4   4  -1   10.00    4.80
  -4   4   1   13.70    5.70
  -3  -4   1   21.80    5.50
   3  -4  -1   16.10    4.80
   3   4  -1   14.70    5.30
   3   4  -1   26.20    5.30
   3   4  -1   13.10    7.10
  -3   4   1   17.40    8.60
  -3   4   1   14.60    5.00
   3   4  -1   13.20    6.10
  -3   4   1   21.50    5.80
  -2  -4   1   12.90    5.10
   2  -4  -1    1.80    3.90
  -2   4   1    7.10    4.30
   2   4  -1    0.90    6.00
  -2   4   1    7.50    7.10
   2   4  -1   16.80    7.30
   2   4  -1    1.20    4.30
  -2   4   1    5.00    5.50
   2   4  -1   -5.30    4.80
   1  -4  -1   -4.10    3.60
  -1  -4   1    1.50    3.60
  -1   4   1   -3.20    6.40
   1   4  -1   -7.00    5.10
  -1   4   1   -0.40    4.60
  -1   4   1   -5.50    4.90
   1   4  -1   -8.80    4.60
  -1   4   1   -2.30    5.20
   1   4  -1    3.20    4.20
   1   4  -1   -1.90    5.80
   0  -4  -1    3.90    4.10
   0  -4   1    2.90    4.10
   0   4   1    5.10    5.30
   0   4  -1   15.90    5.40
   0   4  -1    2.70    5.10
   0   4   1   14.60    7.70
   0   4  -1    5.10    6.20
   0   4   1    7.00    4.30
   0   4   1    6.30    4.90
   0   4  -1   12.70    4.70
   1  -4   1   -0.70    3.80
  -1  -4  -1   -1.50    3.30
   1   4   1    0.60    4.00
   1   4   1   -6.00    4.30
  -1   4  -1    7.90    7.20
   1   4   1   -0.40    5.50
  -1   4  -1   -2.80    5.00
   1   4   1   -7.30    6.20
  -1   4  -1   -2.20    4.30
  -2  -4  -1   52.59    6.70
   2  -4   1   67.69    7.10
   2   4   1   61.19    7.50
   2   4   1   61.69   10.90
   2   4   1   44.70    7.40
  -2   4  -1   46.80    9.60
  -2   4  -1   59.89    8.90
  -2   4  -1   63.19    7.60
   2   4   1   57.69    9.80
  -3  -4  -1   41.90    6.30
   3  -4   1   32.20    5.30
   3   4   1   23.50    7.90
  -3   4  -1   27.20    6.50
   3   4   1   25.10    6.10
   3   4   1   24.20    5.30
  -3   4  -1   32.50    6.80
  -3   4  -1   28.90    8.80
   3   4   1   36.00    7.40
   4  -4   1    0.80    4.00
  -4  -4  -1    4.10    4.40
   4   4   1    6.60    4.30
   4   4   1    9.60    7.00
  -4   4  -1    9.30    8.30
   4   4   1   -6.00    6.80
  -4   4  -1    8.30    4.80
   4   4   1    1.40    4.50
  -5  -4  -1   17.90    5.40
   5  -4   1   10.40    9.90
   5  -4   1   14.80    5.10
   5   4   1   17.70    4.90
   5   4   1   17.90    8.80
  -5   4  -1   29.90    6.00
  -5   4  -1   18.50    9.70
   5   4   1   20.30    6.20
  -6  -4  -1    9.80    4.90
   6  -4   1    7.60    4.90
   6  -4   1   -2.50    5.40
  -6   4  -1    8.80   10.80
   6   4   1   -0.60    3.80
   6   4   1    0.50    9.20
  -6   4  -1   -0.80    4.20
   6   4   1    1.50    4.60
   7  -4   1  146.09   10.90
   7  -4   1  145.79   11.40
   7  -4   1  171.58   11.60
  -7  -4  -1  155.18   10.50
   7   4   1  159.88   12.10
   7   4   1  146.69   10.30
  -7   4  -1  160.28   11.10
   8  -4   1   79.59    8.70
   8  -4   1   94.59    8.30
  -8  -4  -1   98.19    8.20
   8  -4   1   77.49    8.20
  -8   4  -1   83.29    7.90
   8   4   1   86.29    7.60
   8   4   1   74.79   12.30
   9  -4   1    1.30    4.20
   9  -4   1    2.30    5.20
   9  -4   1   -1.20    3.50
  -9  -4  -1    1.70    4.40
  -9  -4  -1    2.80    6.90
   9   4   1   -2.60    3.10
   9   4   1   -1.30    4.50
  -9   4  -1    3.60    3.60
  10  -4   1   27.90    4.90
 -10  -4  -1   21.20    5.50
  10  -4   1   15.80    4.90
 -10  -4  -1   10.40    5.60
  10  -4   1   22.80    6.50
 -10   4  -1   24.50    6.00
  10   4   1   22.70    5.60
  10   4   1   29.30    5.00
  11  -4   1    5.10    4.10
  11  -4   1    2.20    2.60
 -11  -4  -1   -5.50    4.80
 -11  -4  -1    4.40    4.10
  11   4   1   -1.70    2.50
  11   4   1    6.10    4.20
 -11   4  -1   -2.80    3.40
  12  -4   1    8.10    4.70
 -12  -4  -1   26.50    5.20
  12  -4   1   20.50    3.60
  12   4   1   14.60    2.90
  12   4   1   14.50    3.90
 -12   4  -1    7.60    7.30
   7  -5  -1    2.60    2.70
   7  -5  -1   -0.20    3.50
   7   5  -1   -3.40    4.10
   7   5  -1    2.90    2.60
   6  -5  -1    6.20    4.00
   6  -5  -1    5.80    2.80
  -6   5   1    4.80    2.80
   6   5  -1   -5.00    3.90
   6   5  -1    4.30    3.90
   5  -5  -1    1.40    4.90
   5  -5  -1    7.00    4.30
   5  -5  -1   16.00    4.10
  -5   5   1   10.50    3.30
   5   5  -1    8.40    4.00
   5   5  -1    8.50    3.30
  -4  -5   1   -2.70    4.90
   4  -5  -1    2.90    4.70
   4   5  -1   -1.70    3.70
  -4   5   1   -1.20    2.60
   3  -5  -1   -2.20    4.40
   3  -5  -1   -1.70    6.30
  -3   5   1   -1.20    3.00
   3   5  -1    0.10    2.90
   2  -5  -1    0.10    4.80
  -2  -5   1    8.90    4.80
   2  -5  -1    6.10    4.40
  -2   5   1    4.70    3.30
   2   5  -1    2.30    3.50
   2   5  -1    0.50    5.30
   1  -5  -1    5.20    4.00
   1  -5  -1   -2.80    5.50
  -1  -5   1    6.30    4.00
  -1   5   1    2.20    3.30
   1   5  -1   -0.20    3.50
   1   5  -1    8.70    4.10
   0  -5  -1    0.60    3.80
   0  -5   1   -1.30    3.60
   0   5   1   -3.70    3.30
   0   5   1    2.70    3.40
   0   5  -1    2.90    4.90
   0   5  -1    4.30    3.50
   1  -5   1   -0.60    3.70
  -1  -5  -1   -4.30    3.30
   1   5   1   -4.70    3.60
   1   5   1   -4.00    4.50
  -1   5  -1    0.00    3.20
   2  -5   1   -2.60    4.70
  -2  -5  -1    5.90    4.10
   2  -5   1    0.10    6.30
   2   5   1    8.80    4.90
  -2   5  -1   -1.30    3.30
   2   5   1    2.90    3.70
   3  -5   1    6.00    4.80
  -3  -5  -1    2.00    4.30
   3   5   1    0.80    3.00
  -3   5  -1    0.00    3.10
   4  -5   1   85.59    7.90
   4  -5   1   71.09    7.80
  -4  -5  -1   69.39    7.40
   4   5   1   65.19    6.90
  -4   5  -1   80.69    6.50
   5  -5   1   16.10    5.40
   5  -5   1   15.00    4.50
   5  -5   1   11.70    3.90
  -5   5  -1   10.50    3.40
   5   5   1    8.90    4.20
   5   5   1   15.80    4.00
   6  -5   1   52.89    5.90
   6  -5   1   42.90    5.90
  -6   5  -1   53.79    5.80
   6   5   1   35.30    6.00
   6   5   1   47.60    4.70
   7  -5   1   -3.40    2.90
  -7   5  -1    2.50    2.60
   7   5   1    3.30    2.30
   7   5   1   -1.80    4.00
 -19   0   2   72.89    5.50
 -19   0   2   80.19    5.80
  18   0  -2    7.70    4.90
 -18   0   2   11.30    3.20
 -18   0   2    4.40    3.00
 -17   0   2    9.60    3.60
 -17   0   2    9.50    3.50
  17   0  -2   12.70    5.10
 -16   0   2   12.80    2.90
 -16   0   2   16.10    4.30
  16   0  -2   17.60    5.30
  15   0  -2  189.48   13.70
 -15   0   2  198.38   12.70
 -15   0   2  211.08   11.30
  15   0  -2  185.68   13.70
 -14   0   2    3.90    3.40
  14   0  -2    7.60    6.50
  14   0  -2   -1.80    4.90
 -14   0   2    7.40    7.60
 -14   0   2    0.90    4.00
  13   0  -2  167.58   12.20
 -13   0   2  156.78   10.50
  13   0  -2  182.68   12.20
 -13   0   2  180.28   12.40
  13   0  -2  180.08   21.90
 -13   0   2  148.39   10.70
  13   0  -2  130.49   11.60
 -13   0   2  115.19   20.30
 -12   0   2   47.50    8.30
  12   0  -2   52.99    9.30
 -12   0   2   39.00    6.00
  12   0  -2   65.09    8.60
  12   0  -2   41.80   12.50
 -12   0   2   26.20   10.60
  12   0  -2   44.90    7.10
 -12   0   2   51.79    6.70
 -11   0   2   20.50    5.00
  11   0  -2   32.10    8.90
 -11   0   2    9.30    7.10
  11   0  -2   18.40    5.80
  11   0  -2   17.10    6.90
 -11   0   2   23.00    5.00
  11   0  -2   23.50    6.00
  10   0  -2  456.15   23.10
  10   0  -2  443.46   23.40
 -10   0   2  461.25   24.80
 -10   0   2  469.95   21.90
 -10   0   2  436.16   22.60
  10   0  -2  441.16   25.30
   9   0  -2   11.60    5.10
  -9   0   2   14.30    5.20
   9   0  -2   10.80    5.20
  -9   0   2   14.60    4.10
  -8   0   2  864.71   40.80
   8   0  -2  895.81   41.40
   8   0  -2  848.12   40.10
  -8   0   2  904.31   39.20
  -8   0   2  844.92   42.30
  -7   0   2   34.30    4.40
   7   0  -2   39.40    5.40
  -7   0   2   38.20    6.80
  -6   0   2  350.26   16.70
   6   0  -2  359.16   18.30
  -6   0   2  368.06   18.80
  -5   0   2  444.36   21.50
   5   0  -2  505.75   22.90
  -5   0   2  491.15   23.00
  -4   0   2  256.07   12.90
   4   0  -2  251.87   12.80
   4   0  -2  248.28   12.60
  -3   0   2  196.78   10.20
   3   0  -2  209.58   10.10
  -3   0   2  201.38   10.30
   2   0  -2  743.53   34.80
   2   0  -2  838.82   34.80
  -2   0   2  777.72   34.80
   2   0  -2  836.52   34.80
   1   0  -2  300.27   13.10
  -1   0   2  278.57   13.00
  -1   0   2  297.17   13.30
   1   0  -2  294.07   13.20
   0   0   2 3476.95  148.69
   0   0   2 3894.61  148.89
   0   0  -2 3531.45  148.59
   0   0  -2 3122.49  148.59
   1   0   2 1319.27   57.29
  -1   0  -2 1351.66   57.39
   1   0   2 1291.87   57.29
  -1   0  -2 1381.56   57.39
   2   0   2  495.35   23.00
   2   0   2  516.45   23.20
  -2   0  -2  514.35   23.00
  -2   0  -2  530.85   23.40
  -3   0  -2 1057.89   46.60
   3   0   2 1031.40   46.30
  -3   0  -2 1069.19   46.10
  -4   0  -2  217.08   11.80
   4   0   2  200.48   11.30
  -4   0  -2  196.78   10.90
  -5   0  -2   18.00    4.10
  -5   0  -2   14.90    3.30
  -5   0  -2    8.60    4.10
   5   0   2   23.20    4.90
  -6   0  -2    2.10    3.50
   6   0   2    9.00    4.20
  -6   0  -2    3.50    2.60
   6   0   2    3.40    4.20
  -6   0  -2    7.10    3.40
  -7   0  -2  296.37   18.00
   7   0   2  294.37   17.40
  -7   0  -2  316.17   15.00
   7   0   2  281.67   16.10
  -7   0  -2  340.97   17.00
  -8   0  -2   61.89    6.90
  -8   0  -2   52.29    9.70
  -8   0  -2   53.99    5.20
   8   0   2   50.79    8.00
   8   0   2   50.99    6.50
  -9   0  -2   17.60    4.10
   9   0   2   24.70    7.20
   9   0   2   21.40    6.00
  -9   0  -2   19.00    6.20
 -10   0  -2  122.09    8.50
  10   0   2  129.49    9.80
 -10   0  -2  104.39   11.20
  10   0   2  107.49   12.80
 -10   0  -2  134.69   15.90
 -10   0  -2  122.39    8.30
 -11   0  -2   -5.20    4.20
  11   0   2   -9.50   10.60
 -11   0  -2    0.70    4.90
  11   0   2   -2.10    4.30
 -11   0  -2    0.80    3.50
 -12   0  -2   13.00    3.80
 -12   0  -2    8.20    5.90
 -12   0  -2    4.80   10.40
 -12   0  -2   18.10    6.00
  12   0   2   20.80   15.50
  12   0   2   14.20    5.50
  13   0   2  228.48   14.50
 -13   0  -2  203.58   13.70
 -13   0  -2  220.78   11.80
 -14   0  -2   -2.00    4.10
 -14   0  -2    2.30    2.70
  14   0   2    3.20    4.70
 -15   0  -2  180.48    9.30
 -15   0  -2  189.88   12.40
 -15   0  -2  191.58   12.20
  15   0   2  173.38   13.00
  16   0   2    9.50    5.30
 -16   0  -2   10.30    3.90
 -16   0  -2    1.20    3.10
 -17   0  -2    2.00    2.70
 -17   0  -2    1.50    3.90
  17   0   2    6.40    5.10
 -18   0  -2   34.90    4.80
 -18   0  -2   36.70    5.60
  18  -1  -2   -0.50    3.80
 -18  -1   2    0.20    2.70
 -18  -1   2    3.20    2.40
  18   1  -2    2.30    3.90
 -18   1   2   -2.40    2.30
  17  -1  -2   21.20    5.00
 -17  -1   2   28.20    3.80
 -17  -1   2   18.90    4.70
 -17   1   2   13.90    5.30
  17   1  -2   21.80    5.90
  17   1  -2   31.30    6.20
 -17   1   2   34.40    5.40
 -16  -1   2   23.40    7.60
 -16  -1   2   36.10    5.10
 -16  -1   2   27.70    5.30
  16  -1  -2   39.00    6.20
 -16   1   2   37.60    7.60
  16   1  -2   39.90    7.10
 -16   1   2   34.30    6.20
  16   1  -2   27.20    5.80
 -15  -1   2    4.60    4.10
  15  -1  -2    1.70    4.60
 -15  -1   2    4.50    6.10
 -15  -1   2   -2.50    3.10
 -15   1   2   -0.50    3.30
  15   1  -2  -11.00    4.10
 -15   1   2    0.00    4.50
  15   1  -2   -2.90    4.80
 -14  -1   2    3.90    4.10
  14  -1  -2    7.00    5.80
 -14  -1   2    0.30    4.60
  14   1  -2    3.00    5.90
  14   1  -2  -16.40   13.70
  14   1  -2    5.90    4.60
 -14   1   2   -4.10    3.60
 -14   1   2    4.40    5.10
  14   1  -2   -0.90    4.10
 -13  -1   2   -4.50    3.90
 -13  -1   2   14.90   12.30
 -13  -1   2    1.20    5.10
 -13  -1   2   -4.80    4.00
  13  -1  -2   -5.40    4.80
  13   1  -2    0.40    5.00
  13   1  -2    4.20    4.80
  13   1  -2    1.10    9.60
 -13   1   2    0.80    2.70
  13   1  -2    1.70    5.80
 -13   1   2   -1.10    4.10
  12  -1  -2    0.50    3.10
 -12  -1   2    3.90    4.40
 -12  -1   2    1.00    5.40
 -12  -1   2    3.90    9.20
  12  -1  -2    1.40    4.50
  12   1  -2   13.60    6.00
 -12   1   2    3.80    3.20
 -12   1   2    4.30    5.60
  12   1  -2   -1.30    7.40
  12   1  -2    6.10    5.10
  12   1  -2   13.60    4.80
 -11  -1   2   10.10    6.90
 -11  -1   2   12.70    4.40
 -11  -1   2   19.40    6.60
  11  -1  -2    8.20    3.80
  11  -1  -2    7.70    4.40
  11   1  -2    1.50    4.40
  11   1  -2   10.80    5.20
  11   1  -2    7.80    7.00
 -11   1   2    3.10    4.40
 -11   1   2   15.00    3.50
  11   1  -2    2.70    5.00
 -10  -1   2   11.40    6.90
  10  -1  -2   15.80    3.90
  10  -1  -2   10.40   11.10
  10  -1  -2    5.60    7.10
 -10  -1   2   16.50    4.30
  10  -1  -2   14.60    4.90
  10   1  -2    8.70    4.60
  10   1  -2   14.70    8.00
 -10   1   2   11.50    5.20
 -10   1   2   10.50    3.60
  10   1  -2    8.30    5.90
 -10   1   2    5.90    9.30
  10   1  -2   15.30    5.20
   9  -1  -2    4.90    4.20
  -9  -1   2    2.90    4.40
   9  -1  -2    5.50    7.80
   9  -1  -2   10.40    3.60
  -9  -1   2   10.80    3.90
   9  -1  -2   13.30    4.60
  -9   1   2   11.40    4.90
  -9   1   2   18.50    7.70
  -9   1   2   -2.10    4.50
   9   1  -2    9.20    4.90
  -9   1   2    9.50    5.40
  -9   1   2    1.80    4.10
   9   1  -2   10.10    4.30
   9   1  -2    9.20    5.20
   8  -1  -2   18.40    5.00
   8  -1  -2   14.50    4.10
  -8  -1   2   18.50    3.90
   8  -1  -2   10.90    6.60
  -8  -1   2   13.00    4.50
  -8   1   2   17.40    6.60
  -8   1   2   15.30    6.90
   8   1  -2   12.20    5.00
   8   1  -2   14.00    4.60
   7  -1  -2   28.40    4.30
  -7  -1   2   25.00    4.00
  -7  -1   2   27.70    6.00
   7  -1  -2   28.00    5.30
   7  -1  -2   28.60    6.80
   7   1  -2   23.50    4.90
   7   1  -2   26.90    5.10
  -7   1   2   27.10    6.30
  -7   1   2   23.50    4.30
  -6  -1   2   36.50    5.00
   6  -1  -2   35.10    4.20
  -6   1   2   49.90    6.80
   5  -1  -2  464.25   21.80
   5  -1  -2  473.35   23.30
   5   1  -2  460.75   22.80
   5   1  -2  489.85   22.20
  -5   1   2  492.35   23.60
   4  -1  -2    0.70    3.10
   4  -1  -2   -0.40    2.40
   4   1  -2    1.50    2.30
  -4   1   2    1.50    3.20
   4   1  -2    0.30    2.20
   3  -1  -2  372.16   17.40
   3  -1  -2  318.67   16.60
  -3   1   2  343.47   17.20
   2  -1  -2 6652.63  282.37
   2  -1  -2 6773.52  281.67
  -2   1   2 6953.40  282.77
  -2   1   2 6238.78  281.57
   1  -1  -2   78.69    5.00
  -1  -1   2   80.59    5.50
  -1   1   2   82.59    5.30
  -1   1   2   79.09    5.90
   0  -1   2    0.10    1.80
   0  -1  -2    0.30    1.90
   0   1   2   -0.30    2.20
   0   1   2    0.80    2.40
   0   1  -2   -1.10    1.60
  -1  -1  -2  206.98   11.00
  -1   1  -2  211.78   10.10
   1   1   2  219.08   10.70
  -1   1  -2  199.48   10.00
  -2  -1  -2 1216.38   53.99
   2   1   2 1171.28   56.69
  -2   1  -2 1240.38   53.39
   2   1   2 1255.87   53.49
  -3  -1  -2  851.01   39.20
  -3   1  -2  836.32   38.40
   3   1   2  891.21   38.50
  -4  -1  -2   12.90    4.10
   4  -1   2   11.40    5.00
  -4  -1  -2   11.50    2.90
   4  -1   2   11.20    2.90
  -4   1  -2    9.60    4.00
   4   1   2   14.30    4.00
  -5  -1  -2    1.30    3.50
   5  -1   2    1.40    2.60
  -5  -1  -2   -2.00    2.40
  -5   1  -2    4.00    3.50
   5   1   2    1.30    3.00
   6  -1   2  176.88    9.80
  -6  -1  -2  178.28    9.50
   6  -1   2  170.68   12.70
  -6  -1  -2  181.28   12.20
   6   1   2  173.68   10.90
  -6   1  -2  175.38   12.00
   6   1   2  186.98   11.60
   7  -1   2    5.80    7.70
  -7  -1  -2   17.90    5.00
  -7  -1  -2   20.90    3.90
   7  -1   2   14.50    3.90
   7   1   2   17.60    4.70
  -7   1  -2   12.20    5.90
   7   1   2   17.30    4.90
  -8  -1  -2   12.20    5.30
   8  -1   2    9.50    4.40
   8  -1   2   11.10    4.00
   8  -1   2   18.30   10.20
  -8  -1  -2   10.40    3.60
  -8   1  -2   16.10    6.30
   8   1   2   10.00    4.70
   8   1   2   14.50    5.30
  -9  -1  -2  120.59    7.80
   9  -1   2  102.99    8.60
   9  -1   2   95.59    7.90
  -9  -1  -2  111.99   11.30
   9  -1   2  112.39    8.80
  -9   1  -2  119.89   12.50
   9   1   2   90.59    9.80
   9   1   2  116.69    9.30
  -9   1  -2   98.79    9.70
   9   1   2  100.79   10.50
  10  -1   2   69.19    7.60
 -10  -1  -2   72.69    7.40
 -10  -1  -2   44.90    9.70
 -10  -1  -2   68.69    8.70
  10  -1   2   59.19    7.70
  10  -1   2   64.39    6.90
 -10  -1  -2   59.09   11.20
  10   1   2   63.79    9.60
  10   1   2   63.59    7.60
  10   1   2   66.19   15.90
 -10   1  -2   43.10    6.30
  10   1   2   70.59    8.60
 -10   1  -2   60.59    8.00
 -10   1  -2   58.29   13.10
 -11  -1  -2   31.20    5.60
 -11  -1  -2   29.40    6.80
  11  -1   2   29.10    4.50
  11  -1   2   33.40    6.60
 -11  -1  -2   24.40    8.50
 -11  -1  -2   34.30    5.40
  11   1   2   27.60    6.30
 -11   1  -2   25.40    5.20
  11   1   2   26.50    9.00
  11   1   2   47.50    7.80
 -11   1  -2   32.80    6.30
 -12  -1  -2  318.47   25.40
  12  -1   2  335.27   19.50
 -12  -1  -2  364.26   18.50
 -12  -1  -2  350.06   18.10
  12  -1   2  340.57   16.90
 -12   1  -2  365.76   19.00
  12   1   2  341.07   19.20
 -12   1  -2  329.27   18.80
  12   1   2  374.06   20.20
  12   1   2  259.77   31.10
 -13  -1  -2  472.35   22.60
  13  -1   2  486.55   25.00
 -13  -1  -2  436.46   23.60
  13   1   2  428.76   23.10
 -13   1  -2  482.95   23.80
  13   1   2  476.05   24.90
 -13   1  -2  453.55   23.70
 -14  -1  -2   68.49   10.20
  14  -1   2   75.59    8.50
 -14  -1  -2   72.39    6.80
 -14  -1  -2   68.49    8.80
 -14   1  -2   74.19    8.30
  14   1   2   62.89    9.40
 -14   1  -2   83.89   10.10
  14   1   2   82.49    8.70
 -15  -1  -2   73.99    6.00
  15  -1   2   72.09    8.60
 -15  -1  -2   77.49    9.50
 -15   1  -2   54.49    7.60
 -15   1  -2   74.99    7.40
  15   1   2   65.39    8.20
 -16  -1  -2    4.80    3.30
 -16  -1  -2    5.50    2.40
  16  -1   2    0.30    3.90
 -16  -1  -2    7.40    7.50
 -16   1  -2   11.20    3.60
  16   1   2    0.10    4.30
 -16   1  -2   10.40    4.20
 -17  -1  -2    6.70    2.90
  17  -1   2   -2.40    4.90
  17   1   2    5.50    4.90
 -17   1  -2    4.30    3.80
 -17   1  -2    4.70    2.80
 -18  -1  -2    2.30    2.30
  18   1   2   -0.20    4.20
 -18   1  -2    4.30    2.90
  17  -2  -2    3.80    3.90
 -17  -2   2    1.30    2.00
 -17  -2   2    1.80    2.90
  17   2  -2   -6.70    3.20
 -17   2   2    1.10    2.60
  17   2  -2    1.80    3.60
  16  -2  -2   58.89    6.80
 -16  -2   2   64.99    5.50
 -16  -2   2   58.59    7.80
  16   2  -2   52.99    6.10
  16   2  -2   44.50    7.00
 -16   2   2   54.89    6.00
  15  -2  -2   -3.20    4.60
 -15  -2   2   -0.20    3.60
 -15  -2   2   -1.50    5.00
 -15   2   2    2.80    3.30
  15   2  -2    6.10    4.00
  15   2  -2   -0.60    4.40
  14  -2  -2  562.14   28.60
 -14  -2   2  571.04   27.30
 -14  -2   2  532.15   26.60
 -14   2   2  552.54   26.90
  14   2  -2  541.25   26.80
  14   2  -2  533.15   28.30
  13  -2  -2    8.50    4.80
  13  -2  -2    7.80    3.00
 -13  -2   2    4.00    4.60
  13   2  -2    0.50    3.90
 -13   2   2    4.20    4.00
  13   2  -2   10.30    4.50
  13   2  -2    1.50    4.90
  13   2  -2    9.60    9.90
 -12  -2   2  169.78   11.20
  12  -2  -2  160.78   10.30
  12  -2  -2  162.98   12.10
 -12   2   2  164.98   11.70
  12   2  -2  157.38   12.60
  12   2  -2  158.48   12.50
  12   2  -2  181.08   16.80
  12   2  -2  160.48   11.30
  11  -2  -2   80.39    7.20
 -11  -2   2   71.39    7.10
 -11  -2   2   53.79   13.20
  11  -2  -2   75.59    8.30
  11  -2  -2   52.69    8.30
  11   2  -2   85.19    9.90
 -11   2   2   58.59    8.10
  11   2  -2   71.09    8.20
  11   2  -2   65.79   10.40
  11   2  -2   64.29    8.20
 -11   2   2   63.59   18.70
  10  -2  -2   19.90    5.50
 -10  -2   2   16.90    5.00
  10  -2  -2   12.20    5.10
  10  -2  -2   16.40    4.30
 -10  -2   2   19.20    9.00
  10   2  -2   13.40    6.30
  10   2  -2   14.20    7.10
  10   2  -2   23.80    6.40
  10   2  -2   23.40    5.30
 -10   2   2   16.30    5.40
 -10   2   2   15.30   10.40
 -10   2   2    5.00    7.40
   9  -2  -2    0.40    3.90
   9  -2  -2    3.10    3.70
  -9  -2   2   -3.40    6.30
  -9  -2   2   -1.90    3.50
   9  -2  -2    3.20    3.90
  -9   2   2   -5.50    7.50
   9   2  -2    2.60    4.70
   9   2  -2    4.60    5.20
   9   2  -2    2.00    4.50
  -9   2   2    6.40    4.50
   9   2  -2    0.80    4.30
  -8  -2   2   -3.10    3.40
   8  -2  -2    3.40    3.80
   8  -2  -2   -3.90    3.70
   8  -2  -2   -0.20    4.70
  -8  -2   2    5.30    5.80
  -8   2   2   -0.10    6.50
   8   2  -2   -2.30    3.50
   8   2  -2   -3.50    4.10
   8   2  -2    1.20    4.60
  -8   2   2   -2.50    5.60
   8   2  -2    1.80    5.40
  -8   2   2   -9.00    4.50
  -7  -2   2   87.99    8.50
   7  -2  -2   89.29    7.10
  -7  -2   2   87.49   10.10
  -7   2   2  104.09   10.50
   7   2  -2  100.79    8.00
   7   2  -2   97.29    8.70
   7   2  -2   78.19    8.00
  -6  -2   2  428.46   24.00
   6  -2  -2  445.86   20.90
  -6   2   2  424.86   23.40
   6   2  -2  398.16   21.50
   6   2  -2  440.16   21.50
  -5  -2   2    0.70    3.40
   5  -2  -2    5.10    2.50
  -5   2   2   -6.20    3.30
   5   2  -2   -1.50    3.80
   5   2  -2   -3.10    4.00
  -5   2   2   -4.50    4.00
   5   2  -2    0.60    2.60
  -4  -2   2   78.89    7.50
  -4   2   2   70.69    6.80
   4   2  -2   76.49   10.40
   4   2  -2   73.99    5.40
  -4   2   2   65.99    7.30
   4   2  -2   62.39    6.10
  -3  -2   2   88.19    7.90
   3  -2  -2   90.29    6.00
  -3   2   2   89.89    7.30
   3   2  -2   93.89    7.60
  -3   2   2  104.39    8.20
   3   2  -2   96.19    5.90
  -2  -2   2    0.30    2.90
   2  -2  -2    1.00    2.10
   2  -2  -2    0.40    2.40
   2  -2  -2   -3.80    4.00
  -2   2   2    3.80    3.40
  -2   2   2    2.30    3.50
   1  -2  -2    0.40    2.40
  -1  -2   2    5.60    3.20
   1  -2  -2    4.60    2.60
  -1   2   2    5.20    3.20
  -1   2   2   -0.40    3.70
   0  -2  -2  275.57   15.10
   0  -2   2  265.77   14.30
   0   2   2  311.77   16.00
   0   2   2  279.07   16.40
   0   2  -2  273.17   13.90
   0   2   2  312.47   15.60
   0   2  -2  294.07   14.10
  -1  -2  -2    8.10    3.10
  -1  -2  -2   10.90    3.50
   1  -2   2    8.30    2.50
   1   2   2    6.10    4.50
   1   2   2   11.40    4.50
  -1   2  -2    6.60    3.20
   1   2   2    5.50    3.40
  -1   2  -2   10.80    3.30
  -2  -2  -2  143.19    7.90
  -2  -2  -2  157.08   10.60
   2   2   2  140.39   10.60
  -2   2  -2  132.49    9.80
   2   2   2  165.68   10.10
  -2   2  -2  176.98    9.90
   2   2   2  160.98    9.90
   3  -2   2  140.89    7.90
  -3  -2  -2  153.58   10.60
  -3  -2  -2  136.99    7.90
  -3   2  -2  166.38   10.10
  -3   2  -2  136.59    9.70
   3   2   2  142.59   12.00
   3   2   2  166.08    9.90
   3   2   2  144.09   12.00
   4  -2   2   59.59    4.80
  -4  -2  -2   47.10    4.70
  -4   2  -2   61.89    6.50
   4   2   2   68.29    6.80
   4   2   2   62.59    6.70
  -4   2  -2   65.29    8.40
  -5  -2  -2   66.49    8.00
   5  -2   2   64.99    5.50
   5   2   2   69.69    7.00
  -5   2  -2   72.29    7.80
   5   2   2   67.99    7.20
  -6  -2  -2  284.67   14.50
  -6  -2  -2  284.27   18.50
   6  -2   2  310.77   15.30
   6   2   2  309.27   17.40
   6   2   2  246.18   19.50
   6   2   2  275.07   16.00
  -6   2  -2  310.77   18.10
   7  -2   2  140.59   10.00
  -7  -2  -2  137.39    8.40
   7  -2   2  138.89    9.00
  -7   2  -2  123.79   10.50
   7   2   2  145.89   10.70
  -7   2  -2  136.09   12.00
   7   2   2  118.29   18.10
  -7   2  -2  112.39   11.60
   7   2   2  125.59   10.50
   7   2   2  145.49   12.30
  -8  -2  -2  293.87   21.20
   8  -2   2  309.57   17.80
   8  -2   2  320.57   17.60
   8  -2   2  322.67   17.00
  -8  -2  -2  344.77   16.50
  -8   2  -2  279.27   21.10
  -8   2  -2  309.37   19.50
   8   2   2  305.17   19.30
   8   2   2  319.07   17.20
   8   2   2  330.37   17.90
  -8   2  -2  322.07   17.50
   8   2   2  325.77   17.90
  -9  -2  -2    1.10    3.60
   9  -2   2    4.30    4.10
   9  -2   2    3.10    4.20
  -9  -2  -2   -1.80    6.30
   9  -2   2    6.00    4.70
  -9   2  -2   -1.90    4.40
  -9   2  -2    5.50    8.20
  -9   2  -2  -13.30    5.80
   9   2   2    4.50    4.50
   9   2   2    2.20    4.60
   9   2   2    3.40    4.70
   9   2   2   -3.40    6.40
  10  -2   2    2.80    3.90
 -10  -2  -2    4.40    4.20
  10  -2   2    2.10    4.50
 -10  -2  -2   -2.00    6.80
 -10  -2  -2   12.70    6.60
  10  -2   2   -0.30    4.70
  10   2   2    5.10    5.20
 -10   2  -2    2.40    4.40
 -10   2  -2   13.20    6.60
 -10   2  -2   -2.20   10.60
  10   2   2   14.70    5.60
  11  -2   2    8.60    5.20
 -11  -2  -2   -1.10    4.30
 -11  -2  -2    2.10    5.40
 -11  -2  -2   -1.40    9.40
  11  -2   2   -4.00    5.40
  11  -2   2    4.60    3.70
  11   2   2   -0.20    4.80
 -11   2  -2   -5.60    7.80
  11   2   2   -9.70    6.90
  11   2   2    1.90    4.50
 -11   2  -2    5.70    4.40
 -11   2  -2   15.00   14.40
 -12  -2  -2   34.40    6.60
  12  -2   2   34.30    5.80
  12  -2   2   27.70    6.20
 -12  -2  -2   17.90    5.10
  12   2   2   28.50   12.70
  12   2   2   27.20    6.80
 -12   2  -2   28.50    5.50
  12   2   2   25.80    5.80
  13  -2   2    2.50    3.00
 -13  -2  -2    1.80    3.70
 -13  -2  -2    7.70    4.30
  13  -2   2   13.60    5.70
  13   2   2   12.00   15.70
  13   2   2    2.60    5.20
  13   2   2    5.20    4.00
 -13   2  -2    1.40    3.60
 -14  -2  -2   79.09    8.10
 -14  -2  -2   74.79    6.70
  14  -2   2   73.29    8.60
 -14   2  -2   87.19    8.10
  14   2   2   73.09    7.60
  15  -2   2   17.90    5.40
 -15  -2  -2   22.70    7.10
 -15  -2  -2   15.70    3.90
 -15  -2  -2   21.60    4.30
  15   2   2    9.70    4.30
 -15   2  -2   14.10    3.80
  15   2   2   13.90    4.90
 -16  -2  -2   42.50    4.20
  16  -2   2   46.10    6.20
 -16  -2  -2   37.60    5.40
 -16   2  -2   38.50    5.00
 -17  -2  -2    3.30    2.40
 -17  -2  -2   -1.50    1.90
  17   2   2   -6.00    4.30
 -17   2  -2    3.60    2.10
 -15  -3   2   46.30    6.00
 -15  -3   2   40.10    4.80
  15  -3  -2   31.70    5.60
  15   3  -2   42.90    4.80
 -15   3   2   45.20    5.00
  15   3  -2   39.40    6.10
 -14  -3   2   -2.90    3.50
 -14  -3   2    4.60    4.00
  14  -3  -2    4.70    4.70
 -14   3   2   -0.40    3.10
  14   3  -2    0.90    4.00
  14   3  -2    2.80    3.00
  13  -3  -2    8.60    2.90
 -13  -3   2    3.20    5.00
  13  -3  -2   -5.30    3.60
 -13  -3   2    3.20    4.60
  13   3  -2    6.90    4.60
  13   3  -2    3.30    3.50
 -13   3   2    9.30    3.90
  12  -3  -2   24.00    5.80
 -12  -3   2   20.30    5.40
 -12  -3   2    7.00    6.90
  12  -3  -2   25.40    4.80
  12   3  -2   18.10    4.90
 -12   3   2   22.20    4.80
  12   3  -2   12.40    5.60
 -12   3   2    9.40    5.80
  11  -3  -2    3.60    4.90
  11  -3  -2    8.80    5.60
 -11  -3   2   -7.40    4.10
 -11   3   2    0.00    4.40
 -11   3   2   10.50    5.30
  11   3  -2   -2.40    4.90
  11   3  -2   -1.40    8.40
  10  -3  -2   74.39    8.60
 -10  -3   2   85.09    9.30
  10  -3  -2   70.39    7.60
 -10   3   2   50.09   15.80
 -10   3   2   78.09    9.20
  10   3  -2   75.49   11.60
  10   3  -2   73.39    9.30
  10   3  -2   78.39    8.20
  10   3  -2   82.29    9.20
 -10   3   2   64.19    9.20
   9  -3  -2   -0.80    4.70
  -9  -3   2    8.20    4.20
   9  -3  -2   -1.90    4.30
  -9  -3   2  -34.50   16.80
   9  -3  -2    0.60    3.30
  -9   3   2    3.40    5.70
   9   3  -2    5.50    3.70
   9   3  -2   -1.50    6.00
  -9   3   2  -16.80   10.40
   9   3  -2   -7.90    6.10
  -9   3   2   -0.50    5.50
   9   3  -2    3.60    5.20
   8  -3  -2   -5.10    4.70
  -8  -3   2   -1.00   10.30
   8  -3  -2   -7.00    3.90
  -8  -3   2   -2.20    4.10
   8   3  -2   -2.20    4.90
  -8   3   2   -9.90    8.70
   8   3  -2    0.70    5.50
  -8   3   2   -1.90    4.70
   8   3  -2   -4.00    4.10
  -8   3   2   -7.50    6.00
   8   3  -2   -4.00    6.50
   7  -3  -2  190.08   12.10
   7  -3  -2  190.38   13.00
  -7  -3   2  189.68   10.90
  -7  -3   2  180.28   17.30
   7   3  -2  166.08   15.40
  -7   3   2  222.28   17.50
   7   3  -2  148.19   13.80
  -7   3   2  154.68   15.20
  -7   3   2  192.88   16.30
   7   3  -2  178.38   11.90
   7   3  -2  188.88   13.00
   6  -3  -2   -7.50    5.20
   6  -3  -2    0.70    3.50
  -6  -3   2    6.10    4.70
  -6  -3   2   14.70    9.30
  -6   3   2    5.80    6.30
  -6   3   2   -7.70    4.20
   6   3  -2    5.60    4.40
   6   3  -2    3.10    3.80
   6   3  -2    4.40    4.30
  -5  -3   2   -1.60    8.00
   5  -3  -2   -0.20    7.80
   5  -3  -2    3.90    3.10
   5   3  -2   -0.20    3.10
   5   3  -2    0.90    4.40
  -5   3   2    1.40    6.20
  -5   3   2    1.80    4.40
   5   3  -2    5.10    5.20
  -5   3   2   -1.00    4.70
   4  -3  -2    6.10    3.40
   4   3  -2    1.30    9.40
  -4   3   2    5.00    4.00
   4   3  -2   -2.40    4.50
  -4   3   2    8.20    4.90
   4   3  -2    7.00    5.30
   4   3  -2    6.50    4.40
  -4   3   2    7.00    5.10
   3  -3  -2   11.70    3.40
  -3  -3   2   11.70    6.90
  -3   3   2   18.70    6.60
   3   3  -2   -2.90   10.10
  -3   3   2   10.80    5.60
   3   3  -2   10.70    4.80
   3   3  -2    8.50    7.80
   3   3  -2    7.10    4.00
   3   3  -2   11.30    5.20
  -3   3   2   11.50    4.80
  -3   3   2    4.70    4.50
   2  -3  -2   49.99    5.30
  -2  -3   2   50.39    8.80
   2   3  -2   52.09    7.50
  -2   3   2   39.90    8.10
   2   3  -2   61.99    6.50
  -2   3   2   53.49    7.70
   2   3  -2   55.39    8.60
  -2   3   2   51.69    6.70
  -2   3   2   52.39    8.20
   2   3  -2   60.89    8.40
   1  -3  -2   64.59    5.80
   1  -3  -2   69.29    9.40
  -1  -3   2   66.29    9.10
  -1   3   2   66.09    7.80
  -1   3   2   73.79    7.70
   1   3  -2   71.09    9.80
   1   3  -2   69.69    7.60
   1   3  -2   79.39    7.40
   1   3  -2   54.49    7.60
  -1   3   2   88.19    8.80
  -1   3   2   65.19    8.80
   0  -3  -2  639.54   31.60
   0  -3  -2  581.84   28.50
   0  -3   2  555.94   30.20
   0   3  -2  627.74   31.60
   0   3   2  667.53   31.90
   0   3   2  621.14   29.70
   0   3  -2  667.93   30.80
   0   3   2  638.34   32.00
   0   3   2  678.23   31.20
   0   3  -2  617.04   30.50
  -1  -3  -2   85.79   10.00
   1  -3   2   66.89    6.00
  -1  -3  -2   73.79    6.00
  -1   3  -2   64.39    7.40
  -1   3  -2   73.49    7.80
  -1   3  -2   73.19    9.10
   1   3   2   91.99   14.00
   1   3   2   76.69    8.00
   1   3   2   85.59    8.90
   1   3   2   82.79    8.70
  -2  -3  -2   26.30    7.10
  -2  -3  -2   22.20    4.20
   2  -3   2   26.40    4.40
  -2   3  -2   34.40    6.60
   2   3   2   19.60    6.70
  -2   3  -2   40.80    6.70
  -2   3  -2   25.30    5.70
   2   3   2   29.10    6.30
   2   3   2   22.30    5.60
   2   3   2   28.20    6.00
   3  -3   2   12.20    3.60
  -3  -3  -2   14.10    3.70
  -3  -3  -2    0.90    4.80
  -3   3  -2   12.20    5.90
   3   3   2   16.30    4.60
  -3   3  -2   11.20    5.30
  -3   3  -2    9.90    4.60
   3   3   2   10.00    4.90
   3   3   2    2.10    6.60
   3   3   2   14.80    4.90
   4  -3   2   29.00    4.50
  -4  -3  -2   22.30    8.00
  -4  -3  -2   27.10    5.10
  -4   3  -2   18.40    8.10
  -4   3  -2   26.40    6.90
   4   3   2   27.40    6.50
   4   3   2   34.20    6.70
  -4   3  -2   44.70    7.60
   4   3   2   29.50    8.20
  -4   3  -2   30.90    6.40
   4   3   2   28.70    5.10
  -5  -3  -2   25.30    9.00
  -5  -3  -2   28.00    5.00
   5  -3   2   27.30    4.80
  -5   3  -2   60.89   10.80
  -5   3  -2   18.50    7.00
  -5   3  -2   29.50    6.80
   5   3   2   29.30    6.80
   5   3   2   24.50    7.00
   5   3   2   27.60    5.10
   6  -3   2   32.80    5.70
  -6  -3  -2   29.70    5.20
  -6  -3  -2   15.10    8.40
   6  -3   2    7.50    9.80
  -6   3  -2   24.00    7.90
   6   3   2   28.20    6.40
   6   3   2   21.50    4.90
  -6   3  -2   29.00    6.10
  -6   3  -2   24.00    6.40
   6   3   2   18.90    6.20
   7  -3   2   65.99    9.60
  -7  -3  -2   55.09   12.50
   7  -3   2   61.79    7.10
  -7  -3  -2   59.19    6.40
  -7   3  -2   65.29   11.10
   7   3   2   60.99    7.90
  -7   3  -2   59.99    8.80
  -7   3  -2   60.99    9.50
   7   3   2   69.69    7.60
   7   3   2   40.60    8.40
   8  -3   2    8.10    4.90
  -8  -3  -2    8.00    5.10
  -8  -3  -2    7.40   10.00
   8  -3   2    2.10    5.20
   8  -3   2    1.40    4.50
   8   3   2    6.80    6.10
  -8   3  -2    6.00    4.80
  -8   3  -2   11.50    5.10
   8   3   2   -0.40    4.80
  -8   3  -2    7.80   10.10
   8   3   2    4.90    3.80
   9  -3   2    3.70    4.80
   9  -3   2    3.40    4.30
  -9  -3  -2    6.50    7.70
  -9  -3  -2    7.90    4.20
   9  -3   2    0.30    4.40
   9   3   2    9.00    5.20
   9   3   2    6.70    4.00
  -9   3  -2    9.70    4.30
  -9   3  -2   -0.50   11.60
   9   3   2   -0.50    6.00
  -9   3  -2   11.20    4.70
  10  -3   2   19.00    6.10
  10  -3   2   12.80    5.70
 -10  -3  -2   31.10    8.20
  10  -3   2   12.90    4.60
  10   3   2   19.30    4.70
 -10   3  -2   -8.90   13.60
 -10   3  -2   23.00    5.20
  10   3   2    8.40    7.30
  10   3   2   19.90    5.90
 -10   3  -2   11.70    5.10
 -11  -3  -2   13.60    4.50
 -11  -3  -2    1.70    4.70
  11  -3   2    9.80    6.00
  11  -3   2   15.30    4.00
  11  -3   2    7.90    4.90
 -11   3  -2   20.00    4.90
  11   3   2    7.10    3.70
 -11   3  -2   12.30    5.40
  11   3   2    6.80    5.10
  12  -3   2    5.00    3.30
 -12  -3  -2    4.40    5.00
  12  -3   2    4.40    4.40
  12  -3   2    0.00    9.10
 -12  -3  -2    5.00    4.10
 -12  -3  -2   -1.20    4.20
 -12   3  -2    4.90    3.50
  12   3   2    0.70    3.60
 -12   3  -2   -8.40    5.30
  12   3   2   -1.50    4.30
 -13  -3  -2    2.20    4.70
 -13  -3  -2    4.50    3.70
 -13  -3  -2    4.60    3.40
  13  -3   2    2.90    6.80
  13  -3   2    1.80    2.60
  13   3   2    3.40    3.40
  13   3   2    3.80    4.40
 -13   3  -2    0.50    3.10
 -14  -3  -2    4.80    2.90
 -14  -3  -2    2.50    5.40
 -14  -3  -2   -5.20    5.00
  14  -3   2    2.10    5.20
  14   3   2    5.30    2.80
  14   3   2    5.00    4.40
 -14   3  -2    6.50    3.20
 -15  -3  -2   -0.50    2.00
 -15  -3  -2   -4.10    3.60
  15   3   2    0.20    2.70
  15   3   2   -2.20    3.60
 -15   3  -2   -1.00    2.90
  13  -4  -2    2.40    4.30
  13   4  -2    8.30    2.50
 -12  -4   2   21.10    4.90
  12  -4  -2    8.90    2.40
  12  -4  -2   11.40    3.90
 -12   4   2    7.10    4.30
  12   4  -2    8.40    2.80
  12   4  -2    9.30    4.10
  11  -4  -2    4.90    4.00
 -11  -4   2   11.50    6.80
 -11  -4   2    7.50    4.70
  11  -4  -2   -0.50    2.60
  11   4  -2   -1.00    2.90
  11   4  -2    0.60    4.10
 -11   4   2   -2.90    3.70
  10  -4  -2    1.60    3.20
  10  -4  -2    5.80    3.30
 -10  -4   2   -4.10    4.70
  10  -4  -2    2.00    6.60
  10   4  -2    7.20    4.90
  10   4  -2    4.30    3.60
 -10   4   2    2.30    3.40
   9  -4  -2   16.90    4.10
  -9  -4   2   20.10    6.10
   9  -4  -2   21.30    5.50
   9   4  -2   24.90    6.00
  -9   4   2   16.00    4.40
   9   4  -2   15.00    4.20
   8  -4  -2  377.06   18.90
  -8  -4   2  350.16   18.90
   8  -4  -2  364.46   20.70
   8   4  -2  360.76   20.60
  -8   4   2  385.56   19.70
   8   4  -2  398.56   19.60
  -7  -4   2   30.30    5.70
   7  -4  -2   36.00    6.80
   7  -4  -2   35.40    6.70
  -7   4   2   39.30    7.40
   7   4  -2   31.20    6.70
   7   4  -2   37.80    6.10
   6  -4  -2  263.77   15.60
  -6  -4   2  286.27   15.30
   6  -4  -2  282.27   16.00
   6   4  -2  268.47   16.60
  -6   4   2  248.08   22.00
   6   4  -2  236.68   17.60
   6   4  -2  265.97   15.30
   5  -4  -2    0.80    4.90
   5  -4  -2    1.50    4.00
  -5  -4   2    4.20    5.60
   5   4  -2    4.70    4.40
  -5   4   2    1.00   10.10
   5   4  -2   -9.20    6.40
  -5   4   2   -5.50    4.80
   5   4  -2   -6.00    4.00
   4  -4  -2   13.30    5.70
   4   4  -2   13.60    5.50
   4   4  -2    8.30    5.60
  -4   4   2   17.90    6.20
   4   4  -2   13.80    4.80
  -4   4   2    8.00    5.40
  -4   4   2   11.90    9.30
   4   4  -2   21.00    6.90
   3  -4  -2   -2.50    3.10
  -3  -4   2   -5.80    5.10
  -3   4   2    9.10    9.40
  -3   4   2   -2.50    5.00
   3   4  -2   -0.80    5.80
   3   4  -2    4.80    6.00
   3   4  -2    6.50    4.90
  -3   4   2    4.80    4.40
   3   4  -2    1.80    4.40
  -2  -4   2   85.99    8.30
   2  -4  -2   84.19    7.90
  -2   4   2   70.49   11.10
  -2   4   2   81.09    9.30
  -2   4   2   79.99    8.90
   2   4  -2   80.09   10.00
   2   4  -2   81.19    8.90
   2   4  -2   67.79    9.60
   2   4  -2   83.19    8.70
  -1  -4   2   48.30    6.40
   1  -4  -2   63.39    6.80
  -1   4   2   64.09    8.60
  -1   4   2   83.99    9.30
   1   4  -2   64.89    9.30
   1   4  -2   65.89    9.30
   1   4  -2   76.09    8.70
  -1   4   2   55.99    8.70
  -1   4   2   62.29   10.40
   1   4  -2   63.59    8.70
   0  -4  -2   93.39    8.10
   0  -4   2   78.59    7.90
   0   4   2   79.19    8.70
   0   4  -2   79.49   10.20
   0   4   2   96.39   11.60
   0   4   2   88.79    9.30
   0   4  -2  102.09   10.20
   0   4   2   90.89    9.20
   0   4  -2   95.99    9.70
   0   4  -2   88.49    9.80
   1  -4   2   28.60    5.70
  -1  -4  -2   19.30    4.70
   1   4   2   25.80    6.40
   1   4   2   24.50    8.70
  -1   4  -2   30.80    5.80
  -1   4  -2   19.50    7.40
   1   4   2   19.10    4.70
  -1   4  -2   25.20    6.00
   1   4   2   22.80    6.40
   2  -4   2   12.80    4.00
  -2  -4  -2   22.80    5.40
   2   4   2   18.80    6.60
  -2   4  -2   12.20    4.70
   2   4   2   12.30    6.80
   2   4   2   23.30    5.00
  -2   4  -2   27.20    8.10
  -2   4  -2   28.70    6.10
   2   4   2   14.10    5.10
  -3  -4  -2   35.90    6.30
   3  -4   2   20.00    4.90
   3   4   2   25.80    6.30
   3   4   2   28.20    8.30
  -3   4  -2   24.60    7.00
   3   4   2   30.70    5.50
  -3   4  -2   33.60    8.90
  -3   4  -2   29.90    6.00
   3   4   2   42.10    7.80
  -4  -4  -2   14.20    4.90
   4  -4   2   16.90    4.90
   4   4   2   11.20    4.90
  -4   4  -2   18.10    5.20
   4   4   2   18.80    4.70
  -4   4  -2   13.60    8.90
   4   4   2   18.60    8.60
   4   4   2   12.30    7.70
   5  -4   2  224.58   13.20
   5  -4   2  194.48   15.70
  -5  -4  -2  202.78   12.40
  -5   4  -2  184.48   13.10
   5   4   2  173.28   13.40
   5   4   2  203.58   26.80
   5   4   2  187.58   12.30
  -5   4  -2  211.68   20.30
  -6  -4  -2    6.90    4.40
   6  -4   2    4.50    4.80
   6  -4   2    6.60    5.00
   6   4   2    3.50    4.40
   6   4   2   19.70   10.10
   6   4   2    6.00    4.00
  -6   4  -2   -9.90    9.90
  -6   4  -2    1.80    4.00
   7  -4   2  108.69    9.20
  -7  -4  -2   94.49    8.40
   7  -4   2  110.19    9.20
   7  -4   2   86.99    9.30
   7   4   2  115.19    9.90
  -7   4  -2   87.59    9.00
   7   4   2   89.29    8.10
   8  -4   2   42.10    7.10
   8  -4   2   36.10    7.20
   8  -4   2   34.90    7.00
  -8  -4  -2   39.10    7.80
  -8  -4  -2   36.60    6.50
  -8   4  -2   43.40    6.50
   8   4   2   36.40    6.80
   8   4   2   45.50    6.00
   9  -4   2    7.90    4.60
   9  -4   2   -1.00    5.10
  -9  -4  -2    4.10    4.10
   9  -4   2    1.50    4.00
  -9  -4  -2    8.30    5.40
   9   4   2   -0.20    3.10
   9   4   2   -4.30    4.40
  -9   4  -2   -3.50    3.70
 -10  -4  -2   21.40    4.90
  10  -4   2   29.10    5.20
  10  -4   2   47.50    7.90
 -10  -4  -2   13.40    4.80
  10  -4   2   24.60    5.40
  10   4   2   26.90    4.70
 -10   4  -2   24.40    4.50
  10   4   2   29.90    5.60
  11  -4   2   65.39    7.20
  11  -4   2   77.39    6.00
 -11  -4  -2   78.09    7.10
 -11  -4  -2   88.19    7.00
  11   4   2   73.89    5.90
  12  -4   2   -0.60    3.50
 -12  -4  -2    2.50    3.00
  12   4   2    3.00    3.50
  12   4   2   10.60    3.80
   7  -5  -2   -2.80    3.30
   7  -5  -2    2.00    2.70
   7   5  -2    4.60    4.50
   7   5  -2    1.30    2.70
   6  -5  -2    0.40    3.30
   6  -5  -2   -5.70    3.70
  -6   5   2    0.30    2.50
   6   5  -2    6.60    3.10
   6   5  -2   -7.00    4.00
   5  -5  -2   -7.40    4.70
   5  -5  -2   -0.30    3.10
   5  -5  -2   -3.50    3.40
   5   5  -2    4.40    3.60
  -5   5   2   -3.60    2.70
   5   5  -2   -7.20    3.80
  -4  -5   2   -1.30    6.20
   4  -5  -2   -3.90    4.50
   4  -5  -2    0.60    3.20
  -4   5   2   -1.70    2.70
   4   5  -2    5.60    5.90
   3  -5  -2    7.60    4.10
   3  -5  -2    4.20    4.60
  -3  -5   2    6.80    5.00
  -3   5   2    7.10    3.60
   3   5  -2    2.50    3.30
   2  -5  -2   -1.50    3.90
  -2  -5   2    1.50    4.60
   2   5  -2   -0.70    3.20
   2   5  -2   -5.50    5.10
  -2   5   2   -3.10    3.20
  -1  -5   2   -0.70    4.00
   1  -5  -2    2.20    4.90
   1  -5  -2    4.30    3.60
  -1   5   2   -1.00    3.50
   1   5  -2   -5.10    3.30
   1   5  -2    6.60    4.60
   0  -5  -2   -0.80    3.30
   0  -5   2    4.40    4.60
   0  -5  -2   -3.40    5.30
   0   5  -2    8.20    3.70
   0   5   2    0.00    3.50
   0   5   2    0.00    3.50
  -1  -5  -2    5.60    3.60
   1  -5   2    2.80    4.00
   1   5   2   -1.70    3.60
   1   5   2    6.50    3.80
  -1   5  -2    7.40    3.50
  -2  -5  -2  -10.20    7.00
   2  -5   2    6.20    4.80
  -2  -5  -2    7.20    4.20
   2   5   2    8.40    3.90
  -2   5  -2    8.10    3.30
   2   5   2    5.00    5.30
  -3  -5  -2   10.60    7.10
  -3  -5  -2   -3.50    4.10
   3  -5   2   -5.20    4.60
   3  -5   2  -14.50    5.00
   3   5   2    1.30    3.50
  -3   5  -2   -0.80    3.10
   4  -5   2   15.80    5.00
  -4  -5  -2   14.70    4.50
  -4  -5  -2   17.00    7.00
  -4   5  -2    9.80    3.10
   4   5   2   12.90    4.20
   5  -5   2   68.99    7.20
  -5  -5  -2   73.99    9.30
   5  -5   2   67.29    7.00
   5  -5   2   65.99    7.20
  -5   5  -2   71.19    6.30
   5   5   2   73.69    7.20
   6  -5   2   36.60    5.80
   6   5   2   31.40    4.20
   6   5   2   40.30    5.60
  -6   5  -2   38.20    4.80
   7  -5   2   28.80    4.40
   7   5   2   31.10    4.00
   7   5   2   34.20    5.20
 -19   0   3    0.20    2.70
  19   0  -3    5.90    3.70
 -19   0   3   -1.40    2.90
 -18   0   3    2.80    3.00
  18   0  -3   -1.80    3.80
 -18   0   3   -4.10    2.90
  17   0  -3   -3.90    4.30
 -17   0   3   -3.60    3.20
 -17   0   3    2.40    3.50
  16   0  -3   -1.30    4.00
 -16   0   3   -3.60    3.20
 -16   0   3   -6.30    2.30
 -15   0   3    0.20    3.00
  15   0  -3    1.10    4.20
 -15   0   3   -6.40    3.90
 -14   0   3   -1.90    6.40
  14   0  -3    6.60    5.40
 -14   0   3   -2.10    4.30
  14   0  -3   -5.80    4.50
 -14   0   3    1.20    3.50
  13   0  -3   -0.50    4.20
 -13   0   3   -2.30    4.70
  13   0  -3    1.20    5.90
  13   0  -3   -2.90    4.90
  13   0  -3  -17.30   12.10
 -13   0   3   14.00   12.90
 -13   0   3    6.40    3.40
 -13   0   3    3.80    4.50
  12   0  -3   -7.50    4.50
 -12   0   3    0.40    8.50
  12   0  -3    2.70    8.80
  12   0  -3   -3.00    6.00
 -12   0   3   -4.00    3.80
  12   0  -3    8.60    5.60
 -12   0   3   -4.70    3.80
 -11   0   3   -3.10    5.30
  11   0  -3   -5.80    4.40
  11   0  -3   -1.90    4.80
 -11   0   3    6.30    4.30
 -11   0   3    1.20    3.70
  11   0  -3  -11.90    5.10
  11   0  -3   -2.00    6.70
 -10   0   3   -2.30    4.70
  10   0  -3   -7.80    4.70
  10   0  -3   -3.30    4.40
  10   0  -3   -1.40    5.20
 -10   0   3   -0.60    3.50
  -9   0   3   -3.40    3.40
  -9   0   3    5.80    4.40
   9   0  -3    7.70    5.10
   9   0  -3    2.80    4.50
  -8   0   3   -2.60    3.30
   8   0  -3   -3.70    3.60
  -8   0   3   -8.80    7.60
   8   0  -3    2.30    3.50
   7   0  -3   -0.70    3.30
  -7   0   3   -3.60    9.90
  -7   0   3    1.40    2.90
  -6   0   3   -4.20    2.60
  -6   0   3    4.80    4.50
   6   0  -3    1.50    3.10
   5   0  -3   -2.10    2.40
   5   0  -3   -1.50    2.50
  -5   0   3    0.20    2.60
  -5   0   3   -3.70    2.70
   4   0  -3   -0.30    2.10
   4   0  -3    0.20    2.30
  -4   0   3    2.50    3.40
  -3   0   3    1.40    2.30
   3   0  -3    0.90    2.20
   3   0  -3    0.10    1.90
  -3   0   3   -1.50    2.30
   2   0  -3    1.50    1.80
   2   0  -3   -1.40    1.70
  -2   0   3    1.50    1.80
  -2   0   3    0.40    1.90
   2   0  -3   -1.70    1.60
  -1   0   3   -0.10    1.40
   1   0  -3   -0.50    1.40
  -1   0   3    0.00    1.50
   1   0  -3    0.40    1.40
   1   0  -3    0.50    0.80
   0   0   3    1.30    1.20
   0   0  -3    0.40    1.30
   0   0  -3   -1.50    1.50
   0   0   3    0.60    1.40
   0   0  -3    1.40    1.50
   1   0   3    0.40    1.70
  -1   0  -3    2.60    1.90
  -1   0  -3    0.10    2.00
   1   0   3    0.30    1.60
  -2   0  -3   -0.50    1.90
   2   0   3    0.60    2.30
  -2   0  -3    1.60    2.80
   2   0   3   -1.40    2.00
  -3   0  -3    2.70    2.60
  -3   0  -3   -1.00    2.10
   3   0   3   -2.00    2.60
  -4   0  -3    3.00    2.60
   4   0   3   -3.50    3.00
  -4   0  -3   -1.50    2.20
  -5   0  -3    2.40    3.00
   5   0   3    0.90    2.30
  -5   0  -3   -0.70    3.50
   5   0   3    1.10    3.30
  -6   0  -3    5.20    2.80
  -6   0  -3    0.60    2.70
   6   0   3    0.40    2.90
  -6   0  -3    2.50    3.70
   6   0   3    2.00    3.80
   7   0   3   -6.80    4.00
  -7   0  -3   -0.10    4.90
   7   0   3    0.50    4.60
  -7   0  -3   -2.40    2.80
   7   0   3    5.40    3.80
  -7   0  -3   -0.40    3.10
  -8   0  -3    0.70    3.70
  -8   0  -3    5.70    4.30
   8   0   3    2.40    4.70
  -8   0  -3   12.70    6.90
   8   0   3    2.80    5.40
   9   0   3   -2.60    5.90
  -9   0  -3    2.40    4.00
  -9   0  -3   -0.60    3.70
  -9   0  -3   -4.60    4.30
  -9   0  -3  -34.60   10.00
   9   0   3    2.20    4.70
  10   0   3   -3.90    4.50
 -10   0  -3   -0.10    3.40
 -10   0  -3    1.30    4.00
  10   0   3   13.80    8.10
 -10   0  -3    4.80    4.60
  10   0   3    1.40    3.40
 -11   0  -3   -0.40    7.80
 -11   0  -3    0.90    4.20
  11   0   3   10.00    5.20
  11   0   3   -0.20   12.10
 -11   0  -3    0.60    5.00
 -11   0  -3    0.40    3.20
 -12   0  -3    8.80   11.70
 -12   0  -3   -4.20    3.90
  12   0   3    1.00    4.90
 -12   0  -3    0.30    2.90
 -13   0  -3    0.30    2.60
  13   0   3    0.10    4.30
 -13   0  -3    3.60    4.20
 -14   0  -3   -1.90    4.10
 -14   0  -3   -6.50    4.10
 -14   0  -3   -1.10    2.60
  14   0   3    4.40    5.40
 -15   0  -3   -3.50    3.10
  15   0   3    6.00    5.70
 -15   0  -3   -3.10    3.60
 -16   0  -3    7.50    4.10
  16   0   3    0.80    4.70
 -16   0  -3    3.30    3.00
 -17   0  -3   -4.80    2.50
  17   0   3   -6.00    4.80
 -17   0  -3    0.00    3.30
 -18   0  -3    0.60    4.90
 -18   0  -3   -0.90    2.50
  18  -1  -3   11.40    4.10
 -18  -1   3   14.00    2.90
 -18  -1   3   15.20    4.50
 -18  -1   3    3.80    2.70
 -18   1   3   12.90    2.90
  18   1  -3    8.00    4.10
 -17  -1   3   32.70    6.50
  17  -1  -3   18.90    4.90
 -17  -1   3   24.80    3.90
 -17   1   3   11.60    5.20
 -17   1   3   27.50    5.50
  17   1  -3   24.40    5.60
  17   1  -3   21.70    4.80
 -16  -1   3    1.30    3.10
  16  -1  -3    2.20    4.40
 -16  -1   3   -0.10    3.80
  16   1  -3    4.50    5.30
  16   1  -3   -1.50    4.60
 -16   1   3    2.30    3.60
 -16   1   3    2.80    4.80
  15  -1  -3    3.40    5.00
 -15  -1   3    8.30    5.70
 -15  -1   3    2.00    3.30
 -15  -1   3    1.10    4.00
 -15   1   3   -1.80    3.30
  15   1  -3    4.60    4.30
 -15   1   3    5.10    4.80
  15   1  -3    5.10    5.70
 -14  -1   3    1.00    4.50
  14  -1  -3    3.80    5.40
 -14  -1   3    9.80    4.40
 -14  -1   3    7.00    4.90
  14   1  -3    1.10    4.00
  14   1  -3   13.10    5.20
 -14   1   3    7.20    4.30
  14   1  -3   20.60   14.00
  14   1  -3   12.50    6.40
 -13  -1   3   10.70    4.90
 -13  -1   3    4.80    5.00
 -13  -1   3    7.70    4.70
 -13  -1   3   12.40   12.30
  13  -1  -3    1.40    5.40
  13   1  -3   15.10    5.50
  13   1  -3    8.90   10.20
 -13   1   3    0.40    4.20
 -13   1   3    2.80    3.10
  13   1  -3    4.60    4.50
  13   1  -3   -4.50    4.70
 -12  -1   3   34.10    6.10
 -12  -1   3   35.20    7.10
 -12  -1   3   40.30   10.80
  12  -1  -3   -6.50   12.50
  12  -1  -3   36.70    6.60
  12  -1  -3   28.40    4.80
  12   1  -3   24.70    4.80
 -12   1   3   31.00    5.20
  12   1  -3   30.40    9.20
  12   1  -3   24.70    6.60
 -11  -1   3   26.10   12.90
  11  -1  -3   -2.00    8.10
  11  -1  -3   26.60    4.20
 -11  -1   3   38.00    5.70
  11  -1  -3   29.80    5.80
  11   1  -3   41.40    9.10
  11   1  -3   27.20    5.90
 -11   1   3   21.70    4.20
 -11   1   3   28.10    5.90
  11   1  -3   23.90    5.40
  11   1  -3   25.70    6.20
  10  -1  -3   -1.20    3.30
  10  -1  -3    6.00    9.50
  10  -1  -3    3.60    4.30
 -10  -1   3    0.60    3.50
 -10   1   3    2.20    4.00
 -10   1   3  -13.00   10.90
 -10   1   3   -2.00    6.10
  10   1  -3    1.10    4.70
  10   1  -3   -3.00    3.60
 -10   1   3    0.10    3.50
 -10   1   3   -8.00    7.90
  10   1  -3    6.10    4.80
   9  -1  -3    5.30    7.40
  -9  -1   3    3.30    4.70
   9  -1  -3   -0.30    4.60
  -9  -1   3   -1.70    3.20
   9  -1  -3    2.80    3.30
   9  -1  -3    1.40    4.00
   9   1  -3   -2.00    3.60
   9   1  -3   -2.40    3.90
  -9   1   3   -3.00    3.70
  -9   1   3    4.10    4.50
  -9   1   3   -3.80    4.00
  -9   1   3   -3.50    6.20
   9   1  -3    9.40    4.80
   8  -1  -3   82.49    7.40
   8  -1  -3   82.89    9.50
  -8  -1   3   78.89    6.10
   8  -1  -3   83.39    6.90
  -8  -1   3   88.99    8.80
   8   1  -3   87.19    7.50
  -8   1   3   84.19    6.60
  -8   1   3   77.99    9.90
  -8   1   3   78.39    6.60
   8   1  -3   86.19    7.80
   7  -1  -3   32.60    5.10
  -7  -1   3   24.40    3.70
   7  -1  -3   23.30    4.10
  -7   1   3   33.80    7.00
  -7   1   3   29.70    4.60
   7   1  -3   34.00    5.40
   7   1  -3   23.80    4.70
   6  -1  -3  213.48   12.00
   6  -1  -3  181.38    9.80
  -6  -1   3  153.68    9.10
   6   1  -3  143.89   13.30
  -6   1   3  173.38    9.60
   6   1  -3  210.98   10.70
  -6   1   3  177.68   10.70
  -6   1   3  215.58   12.50
   5  -1  -3  263.97   14.50
   5  -1  -3  249.68   12.70
   5  -1  -3  256.67   12.80
   5   1  -3  257.27   13.50
   5   1  -3  274.77   13.20
  -5   1   3  255.17   13.20
  -5   1   3  271.77   14.70
   4  -1  -3  802.62   37.20
   4  -1  -3  797.32   35.80
   4   1  -3  814.02   35.90
  -4   1   3  825.42   36.50
  -4   1   3  838.02   37.60
   4   1  -3  815.72   35.70
   3  -1  -3  212.38   11.30
   3  -1  -3  192.18   10.10
   3  -1  -3  194.38   10.10
  -3   1   3  206.48   10.40
  -3   1   3  210.38   11.60
   3   1  -3  210.38   11.30
   2  -1  -3  716.83   32.60
   2  -1  -3  729.53   33.20
  -2   1   3  765.42   33.60
  -1  -1   3    3.70    2.30
   1  -1  -3    2.00    2.50
   1  -1  -3    1.90    2.40
   1   1  -3    1.20    2.20
  -1   1   3    4.70    2.90
  -1   1   3    4.70    2.60
   0  -1  -3  195.98   10.50
   0  -1  -3  191.08   10.20
   0   1  -3  186.28    9.70
   0   1   3  214.68   10.80
  -1  -1  -3  107.39    7.10
   1  -1   3  104.99    5.90
  -1   1  -3   96.19    5.60
   1   1   3  108.19    6.80
  -1   1  -3  109.19    6.00
  -1   1  -3  104.69    5.90
  -2  -1  -3  757.22   33.70
   2   1   3  740.73   33.10
  -2   1  -3  700.33   34.40
  -2   1  -3  726.63   32.60
  -3  -1  -3   56.79    5.70
  -3  -1  -3   51.29    4.00
   3   1   3   46.90    5.00
  -3   1  -3   55.59    5.40
  -4  -1  -3  781.42   37.70
   4  -1   3  749.62   35.60
  -4  -1  -3  823.12   35.60
  -4   1  -3  835.52   37.40
   4   1   3  871.91   37.50
   5  -1   3 1385.06   64.29
  -5  -1  -3 1518.85   66.79
   5  -1   3 1352.36   65.89
  -5  -1  -3 1544.05   64.19
   5   1   3 1590.14   66.59
  -5   1  -3 1522.45   66.59
  -6  -1  -3  680.43   32.60
   6  -1   3  621.84   29.70
   6  -1   3  572.74   34.10
  -6  -1  -3  650.03   29.40
  -6   1  -3  719.63   32.90
   6   1   3  696.73   31.90
   6   1   3  642.34   30.60
   7  -1   3 1233.28   54.39
   7  -1   3 1170.58   57.39
   7  -1   3 1281.77   55.79
  -7  -1  -3 1254.77   57.59
  -7  -1  -3 1260.57   54.09
   7   1   3 1259.47   56.89
  -7   1  -3 1245.58   57.59
   7   1   3 1148.39   54.89
  -8  -1  -3   64.99    8.60
   8  -1   3   54.09    6.90
   8  -1   3   63.69    6.20
  -8  -1  -3   63.69    5.50
   8   1   3   56.09    6.70
  -8   1  -3   59.69    9.40
   8   1   3   61.99    8.30
  -9  -1  -3    5.30    3.50
   9  -1   3    4.10    3.80
  -9  -1  -3   -6.70    5.30
  -9  -1  -3    1.30    4.50
   9  -1   3    9.10    4.30
   9  -1   3    5.10    4.10
  -9   1  -3    9.60    6.90
   9   1   3    0.80    4.10
  -9   1  -3    1.80    4.00
  -9   1  -3   10.70    5.80
   9   1   3    1.50    5.00
 -10  -1  -3   -0.80    5.30
  10  -1   3    2.60    3.90
  10  -1   3    5.20    3.90
  10  -1   3   -1.30    4.00
 -10  -1  -3   -6.20    4.50
 -10  -1  -3    0.20    3.60
 -10  -1  -3   -5.40    6.60
  10   1   3    3.40    4.80
  10   1   3    7.50    6.50
 -10   1  -3   -5.50    4.80
  10   1   3    8.20    8.10
 -10   1  -3   -2.70    3.80
 -10   1  -3    0.00    9.30
 -11  -1  -3   47.90   10.00
  11  -1   3   54.09    7.90
 -11  -1  -3   68.69    7.10
 -11  -1  -3   56.59    7.00
  11  -1   3   69.89    7.00
 -11  -1  -3   40.50   10.80
  11   1   3   54.99    7.40
 -11   1  -3   68.39    8.00
  11   1   3   45.40   10.50
  11   1   3   65.79    9.30
 -11   1  -3   59.59    9.00
  12  -1   3   56.29    6.00
  12  -1   3   84.79    8.90
 -12  -1  -3   67.49    9.90
 -12  -1  -3   13.20   13.60
 -12  -1  -3   52.29    7.10
 -12   1  -3   58.09    9.30
  12   1   3   55.49   15.00
  12   1   3   63.69    8.60
 -12   1  -3   64.29    8.00
  12   1   3   43.10    7.50
 -13  -1  -3  267.27   14.20
  13  -1   3  289.87   16.90
 -13  -1  -3  263.97   15.40
 -13  -1  -3  244.58   16.00
 -13   1  -3  263.87   15.50
  13   1   3  299.67   17.10
  13   1   3  251.67   16.10
 -13   1  -3  259.47   15.90
 -14  -1  -3   79.79   10.80
 -14  -1  -3   94.79   10.10
  14  -1   3  111.89    9.70
 -14  -1  -3  108.69    7.70
  14   1   3  107.59   10.20
 -14   1  -3  103.79    9.70
 -14   1  -3  101.59    8.90
  14   1   3   76.99   10.00
 -15  -1  -3    8.00    6.60
 -15  -1  -3   28.00    4.60
 -15  -1  -3   18.60    4.50
  15  -1   3   17.00    5.30
  15   1   3   17.60    5.70
 -15   1  -3   17.40    4.30
 -15   1  -3   10.70    4.40
 -16  -1  -3    1.40    2.20
 -16  -1  -3   -0.70    2.80
  16   1   3    5.90    4.70
 -16   1  -3    2.50    3.50
 -16   1  -3   -1.80    3.20
  17  -1   3   -3.70    5.10
 -17  -1  -3    4.20    2.70
  17   1   3   -5.10    3.90
 -17   1  -3   10.10    3.80
 -17   1  -3   -1.70    2.60
 -17  -2   3    6.80    2.20
  17  -2  -3   10.90    4.30
  17   2  -3    5.50    3.20
 -17   2   3    7.10    2.80
  17   2  -3    6.00    3.70
  16  -2  -3   50.39    6.90
 -16  -2   3   57.49    5.60
  16   2  -3   49.10    6.70
  16   2  -3   55.69    6.20
 -16   2   3   63.09    6.40
  15  -2  -3   73.19    8.00
 -15  -2   3   85.29    8.30
 -15  -2   3   82.19    7.50
  15   2  -3   86.59    7.90
  15   2  -3   67.49    8.10
 -15   2   3   69.09    7.20
 -14  -2   3   66.29    8.20
 -14  -2   3   65.79    7.50
  14  -2  -3   74.19    8.40
  14   2  -3   72.59    8.50
  14   2  -3   57.59    7.80
 -14   2   3   74.29    7.70
  14   2  -3   71.89    8.20
 -13  -2   3   26.70    5.70
  13  -2  -3   40.50    4.80
  13  -2  -3   29.20    6.60
 -13  -2   3   31.90    6.60
  13   2  -3   21.00    5.20
  13   2  -3   67.09   13.20
  13   2  -3   36.30    7.10
 -13   2   3   35.10    7.00
  13   2  -3   36.70    6.80
  12  -2  -3   -4.90    4.30
  12  -2  -3    1.30    3.10
 -12  -2   3   14.00    8.00
 -12  -2   3   21.80   14.20
 -12  -2   3   -4.00    3.70
  12   2  -3   -2.40    4.90
  12   2  -3    4.60    4.40
  12   2  -3   -1.20    4.40
 -12   2   3    0.70    3.90
  12   2  -3    0.10    7.80
 -11  -2   3   49.70   13.70
  11  -2  -3   48.60    8.00
  11  -2  -3   54.89    7.60
 -11  -2   3   61.29    7.10
  11  -2  -3   61.29    6.60
 -11   2   3   57.59    8.70
  11   2  -3   53.69    7.70
  11   2  -3   57.69    9.50
 -11   2   3   25.90   18.50
  11   2  -3   40.60    9.60
 -11   2   3   59.69    8.70
  11   2  -3   62.99    7.40
  10  -2  -3   32.70    6.10
  10  -2  -3   34.60    6.70
  10  -2  -3   25.80    5.50
 -10  -2   3   34.20    5.50
 -10  -2   3   12.70    8.40
  10   2  -3   38.60    6.70
 -10   2   3   28.90    5.70
  10   2  -3   31.20    6.50
 -10   2   3   38.00    8.50
  10   2  -3   21.00    7.10
  10   2  -3   22.60    5.80
 -10   2   3   34.00   12.30
   9  -2  -3   79.69    7.30
  -9  -2   3   84.59    7.10
  -9  -2   3   99.09   12.10
   9  -2  -3   90.99    8.60
   9  -2  -3   88.39    7.90
  -9   2   3   87.69    9.60
   9   2  -3   82.59    9.20
   9   2  -3   83.39    9.20
   9   2  -3   87.19    8.50
  -9   2   3  108.99   13.50
  -9   2   3   92.69   11.70
   9   2  -3   77.09    8.20
  -8  -2   3   19.50    7.70
   8  -2  -3   16.80    4.50
  -8  -2   3   15.70    4.10
   8  -2  -3   17.80    5.50
   8   2  -3   12.80    8.60
  -8   2   3   17.80    8.20
   8   2  -3   13.00    5.10
   8   2  -3    8.70    4.90
  -8   2   3   15.30    5.70
   8   2  -3   12.60    4.80
  -8   2   3    5.50    6.70
   7  -2  -3   30.00    5.00
  -7  -2   3   46.80    9.50
  -7  -2   3   37.10    4.60
   7   2  -3   36.90    6.40
   7   2  -3   35.10    6.90
  -7   2   3   46.00    8.80
   7   2  -3   32.80    5.40
   6  -2  -3    7.70    3.20
  -6  -2   3    4.50    4.20
  -6   2   3    6.30    4.70
   6   2  -3   13.90    3.80
   6   2  -3   14.50    6.10
   6   2  -3   13.30    5.20
  -5  -2   3   26.50    6.00
   5  -2  -3   22.30    3.80
   5   2  -3   21.90    3.90
   5   2  -3   23.10    5.00
   5   2  -3   29.20    5.50
  -5   2   3   26.70    5.20
  -5   2   3   33.30    6.70
   4  -2  -3    8.80    3.00
  -4  -2   3    2.90    3.90
   4   2  -3   -1.70    6.30
  -4   2   3    8.70    3.80
  -4   2   3    5.80    4.10
  -3  -2   3  524.25   26.90
   3  -2  -3  541.05   25.00
  -3   2   3  550.14   26.20
   3   2  -3  539.05   26.10
  -3   2   3  574.94   27.30
   2  -2  -3  114.19    8.60
  -2  -2   3   95.99    7.90
   2  -2  -3  103.19    6.50
  -2   2   3   96.19    7.60
  -2   2   3  114.09    8.60
   1  -2  -3  101.79    7.10
  -1  -2   3   94.39    7.30
   1  -2  -3   91.59    5.80
  -1   2   3  100.49    7.80
  -1   2   3   85.49    7.30
   0  -2  -3   16.70    2.90
   0  -2  -3   13.10    3.60
   0  -2   3   12.40    3.20
   0   2   3    8.30    5.90
   0   2   3   11.70    4.00
   0   2   3   16.50    4.30
   0   2  -3   10.60    2.90
  -1  -2  -3   -1.80    2.60
  -1  -2  -3    0.70    3.00
  -1   2  -3   -0.50    2.50
   1   2   3   -6.60    6.40
   1   2   3   -4.80    3.80
   1   2   3   -1.80    2.70
  -2  -2  -3  135.19    7.80
  -2  -2  -3  152.28   10.50
  -2   2  -3  159.68    9.20
   2   2   3  145.39    9.80
  -2   2  -3  133.49    9.50
   2   2   3  144.19    9.90
   2   2   3  142.39   13.90
  -3  -2  -3   32.00    6.40
   3  -2   3   24.20    3.50
  -3  -2  -3   28.90    3.70
   3   2   3   32.00    5.40
  -3   2  -3   27.60    8.20
  -3   2  -3   34.90    5.10
   3   2   3   29.40    4.80
  -3   2  -3   36.80    5.90
   4  -2   3  263.77   13.70
  -4  -2  -3  287.77   17.20
  -4  -2  -3  266.67   13.50
  -4   2  -3  247.08   17.30
   4   2   3  293.37   16.00
  -4   2  -3  291.47   15.80
   4   2   3  292.27   15.60
   5  -2   3  118.49    8.00
  -5  -2  -3  118.09   10.90
  -5  -2  -3  122.59    7.60
   5   2   3  139.39   10.30
  -5   2  -3  133.49   10.40
   5   2   3  133.59    9.70
  -6  -2  -3   18.70    5.50
  -6  -2  -3   22.50    4.00
   6  -2   3   21.20    4.00
   6   2   3   21.70    5.30
   6   2   3   25.20    5.20
  -6   2  -3   19.80    6.20
   6   2   3   18.60    5.10
   7  -2   3    7.40    4.70
  -7  -2  -3    6.90    5.80
  -7  -2  -3   -3.60    3.10
   7  -2   3   -1.40    3.90
   7   2   3    4.10    5.50
  -7   2  -3    3.80    5.20
   7   2   3    1.60    4.30
  -7   2  -3    3.50    5.20
   7   2   3   -0.70    4.30
   7   2   3   -6.20    4.40
  -7   2  -3    3.20    5.30
   8  -2   3   -4.60    5.20
   8  -2   3   -0.20    4.30
   8  -2   3   -0.10    3.70
  -8  -2  -3    5.30    6.80
  -8  -2  -3    3.20    4.90
   8   2   3    0.90    4.60
  -8   2  -3   -5.20    5.70
  -8   2  -3   -6.00    4.10
   8   2   3    1.00    5.00
   8   2   3    0.60    4.40
  -8   2  -3   -4.50    5.70
   9  -2   3   11.10    4.70
  -9  -2  -3   25.70    7.30
  -9  -2  -3   -5.70    5.90
  -9  -2  -3    6.80    4.10
   9  -2   3   -1.30    4.10
   9  -2   3    3.40    4.40
   9   2   3    6.60    5.20
  -9   2  -3    6.80    4.60
  -9   2  -3    4.70    6.30
  -9   2  -3    7.60    9.20
   9   2   3    4.50    5.90
   9   2   3    4.50    4.50
 -10  -2  -3   69.29    7.30
 -10  -2  -3   48.90   12.10
  10  -2   3   70.09    7.70
  10  -2   3   66.49    8.30
 -10  -2  -3   68.69    9.70
  10  -2   3   66.89    7.50
 -10   2  -3   78.29    8.60
  10   2   3   87.49    9.00
 -10   2  -3   78.39   11.60
 -10   2  -3   78.79   15.70
  10   2   3   59.39   10.30
  10   2   3   70.99    8.30
 -11  -2  -3    0.40    4.40
  11  -2   3    3.30    3.70
 -11  -2  -3   -2.90   19.80
 -11  -2  -3    0.20    4.30
  11  -2   3    3.00    6.10
  11  -2   3    1.10    4.60
  11   2   3    1.30    4.90
  11   2   3    0.30   10.40
 -11   2  -3   -9.40    7.70
  11   2   3    7.90    4.70
 -11   2  -3    4.90    4.10
  12  -2   3    9.50    8.10
 -12  -2  -3    5.70    4.30
  12  -2   3    0.40    3.40
  12  -2   3    0.50    5.10
 -12  -2  -3    2.30    4.00
 -12   2  -3    0.00    4.10
  12   2   3    2.40    4.60
  12   2   3    6.90   12.10
  12   2   3    3.70    4.80
 -13  -2  -3   34.80    5.70
  13  -2   3   26.80    4.90
 -13  -2  -3   37.80    6.50
  13  -2   3   28.50    6.30
  13   2   3   24.80    5.80
  13   2   3   19.70    4.90
 -13   2  -3   27.10    5.50
 -14  -2  -3   54.79    7.70
 -14  -2  -3   49.99    5.80
  14  -2   3   54.39    7.70
  14   2   3   60.79    7.10
 -14   2  -3   63.49    7.20
  14   2   3   43.70    6.80
  15  -2   3    0.40    4.80
 -15  -2  -3    3.30    3.00
 -15  -2  -3    2.90    2.60
  15   2   3   -2.60    3.90
  15   2   3    2.80    3.70
 -15   2  -3    5.60    3.20
  16  -2   3   -1.30    4.80
 -16  -2  -3    5.30    2.10
 -16  -2  -3    6.60    2.90
  16   2   3    1.50    3.80
 -16   2  -3    1.00    2.50
  16  -3  -3  178.78   10.50
  16   3  -3  179.78    9.50
 -16   3   3  187.68    9.60
 -15  -3   3   33.10    6.10
  15  -3  -3   16.40    4.80
  15   3  -3   11.10    2.90
 -15   3   3   16.60    3.30
  15   3  -3   19.30    5.20
 -14  -3   3    7.60    4.10
  14  -3  -3    4.40    4.20
 -14   3   3    4.30    3.50
  14   3  -3   -3.10    2.60
  14   3  -3   -0.70    3.80
  13  -3  -3   -0.30    2.50
 -13  -3   3   -0.50    4.50
  13  -3  -3   -1.10    3.80
  13   3  -3   -3.80    3.70
 -13   3   3   -0.90    3.90
  13   3  -3    3.50    4.30
  12  -3  -3   47.70    7.20
  12  -3  -3   44.30    5.70
 -12  -3   3   52.09    6.80
 -12  -3   3   25.60    8.90
 -12   3   3   41.20    5.80
 -12   3   3   48.80    8.80
  12   3  -3   34.60    6.60
  12   3  -3   45.50    7.00
 -11  -3   3   65.39    7.40
  11  -3  -3   52.99    7.50
  11  -3  -3   67.99    9.60
  11  -3  -3   42.20    7.70
  11   3  -3   81.69    9.00
  11   3  -3   59.49   10.20
 -11   3   3   59.59    9.00
  11   3  -3   68.79   13.70
 -11   3   3   69.19    8.50
  11   3  -3   62.99    8.10
  10  -3  -3  224.18   13.60
 -10  -3   3  255.77   14.60
  10  -3  -3  232.38   15.40
  10   3  -3  224.88   17.30
 -10   3   3  219.28   25.70
 -10   3   3  217.88   15.00
  10   3  -3  230.38   15.00
  10   3  -3  251.87   14.50
  10   3  -3  256.17   16.10
 -10   3   3  234.08   14.70
   9  -3  -3  126.29   11.30
  -9  -3   3  134.59    9.70
  -9  -3   3  173.18   23.10
   9  -3  -3  150.48   10.70
   9  -3  -3  148.99   10.10
   9   3  -3  148.19   12.00
  -9   3   3  118.19   11.80
  -9   3   3  133.49   18.60
  -9   3   3  110.39   11.40
   9   3  -3  131.99   10.20
   9   3  -3  146.09   13.00
   9   3  -3  135.09   11.50
  -8  -3   3 1083.49   48.80
   8  -3  -3 1113.69   50.19
   8  -3  -3 1074.69   49.30
  -8   3   3 1106.59   50.09
   8   3  -3 1153.88   51.69
  -8   3   3 1008.10   50.19
   8   3  -3 1120.89   51.69
   8   3  -3 1056.99   50.19
   8   3  -3 1146.69   49.99
  -8   3   3 1064.39   55.89
  -7  -3   3   28.50    6.20
   7  -3  -3   52.29    8.10
   7  -3  -3   34.80    6.20
  -7  -3   3   22.10   10.00
   7   3  -3   42.10    6.80
  -7   3   3   28.40    8.50
   7   3  -3   15.60    7.30
   7   3  -3   23.80    5.90
  -7   3   3   34.30   10.90
  -7   3   3   31.90    9.30
  -6  -3   3   73.39    9.50
   6  -3  -3   81.89    7.60
   6  -3  -3   87.29   10.20
  -6  -3   3   81.39   13.40
   6  -3  -3   71.89   12.10
   6   3  -3   92.89    8.90
  -6   3   3   95.49    9.70
   6   3  -3   81.29   13.30
   6   3  -3   87.99    8.10
  -6   3   3   83.39   11.10
   6   3  -3   91.29    8.20
   5  -3  -3   95.39    7.70
  -5  -3   3   96.69   12.60
   5  -3  -3   86.49   12.10
  -5   3   3  106.09    9.50
   5   3  -3   93.39    8.80
   5   3  -3   93.89    9.10
  -5   3   3  112.09    9.20
  -5   3   3   98.79   11.50
   4   3  -3   62.39    7.80
  -4   3   3   56.69    8.90
   4   3  -3   56.59    9.40
   4   3  -3   59.59    6.60
  -4   3   3   54.99    7.00
  -4   3   3   54.79    8.10
   4   3  -3   53.89    7.00
  -3  -3   3    4.90    6.50
   3  -3  -3    1.60    3.10
   3   3  -3    8.70    5.40
  -3   3   3    6.80    4.60
   3   3  -3   16.50    7.60
   3   3  -3    0.30    3.90
  -3   3   3   -4.10    5.80
  -3   3   3    0.10    4.60
  -3   3   3    4.70    4.60
   2  -3  -3   90.59    7.10
  -2  -3   3   94.59   10.80
   2   3  -3  104.29   12.30
  -2   3   3   86.09    9.70
   2   3  -3  106.49    9.20
  -2   3   3   94.79    8.60
  -2   3   3   96.79    9.70
  -2   3   3   97.89    9.60
  -1  -3   3  235.88   15.90
   1  -3  -3  237.68   15.70
   1  -3  -3  267.37   13.40
   1   3  -3  254.27   14.10
  -1   3   3  238.48   14.90
  -1   3   3  243.78   15.00
  -1   3   3  243.28   16.20
   1   3  -3  264.07   15.20
  -1   3   3  240.88   15.10
   0  -3  -3   68.19    5.80
   0  -3  -3   70.19   11.50
   0   3  -3   71.39   10.30
   0   3  -3   79.29    7.70
   0   3   3   58.09    9.00
   0   3   3   70.99    9.00
   0   3   3   67.19    8.40
   0   3  -3   70.09    6.70
   0   3   3   57.69    7.40
  -1  -3  -3   19.10    4.10
  -1  -3  -3    8.10    5.80
  -1   3  -3   19.40    4.90
  -1   3  -3   22.40    6.50
   1   3   3   21.90    5.20
   1   3   3   14.50    5.30
   1   3   3   17.60    6.00
  -1   3  -3   24.00    5.20
   1   3   3   22.00    5.80
  -2  -3  -3   12.40    6.10
   2  -3   3    6.30    3.30
  -2  -3  -3    9.30    3.70
   2   3   3   16.00    8.30
  -2   3  -3   17.80    5.80
   2   3   3    4.80    4.40
   2   3   3    9.80    5.10
  -2   3  -3   17.20    5.10
   2   3   3   13.50    5.30
  -2   3  -3   16.20    6.60
  -3  -3  -3    0.20    3.00
  -3  -3  -3   -6.00    9.10
   3  -3   3   -3.00    3.20
  -3   3  -3    1.00    4.20
   3   3   3   -5.30    3.70
  -3   3  -3    4.40    4.00
  -3   3  -3    2.40    7.50
   3   3   3   -0.10    4.20
   3   3   3   -1.90    3.90
   3   3   3   14.00   11.40
  -3   3  -3   11.40    5.40
   4  -3   3   -2.00    3.50
  -4  -3  -3    0.00    5.40
   4   3   3    0.60   10.90
  -4   3  -3    1.80    4.70
   4   3   3    0.30    3.50
   4   3   3   -0.60    4.00
  -4   3  -3    0.90    7.00
   4   3   3    4.60    4.70
  -4   3  -3   -4.00    4.50
  -4   3  -3   -1.50    5.10
   5  -3   3    8.80    3.90
  -5  -3  -3    8.60    8.00
   5   3   3   10.50    5.50
  -5   3  -3   17.90    5.50
   5   3   3   11.70    5.80
  -5   3  -3   12.60    6.30
   5   3   3    5.00    4.30
  -5   3  -3   12.80    6.10
  -6  -3  -3    9.70    4.00
  -6  -3  -3   -1.40    6.10
   6  -3   3    0.70    4.10
  -6   3  -3   -0.70    8.00
  -6   3  -3   -0.50    5.10
   6   3   3    2.10    4.90
  -6   3  -3    3.30    7.40
   6   3   3    4.80    4.10
  -7  -3  -3    3.90    7.20
   7  -3   3  -23.60    8.40
   7  -3   3    7.20    4.70
   7  -3   3    0.00    4.30
   7   3   3    4.70    4.90
   7   3   3    4.40    4.30
  -7   3  -3    6.30    5.00
  -7   3  -3   -3.30    7.20
  -7   3  -3   -2.90    4.60
   7   3   3    1.60    5.00
  -8  -3  -3   11.30    9.80
   8  -3   3   17.30    5.20
   8  -3   3   19.00    5.80
   8  -3   3   27.40    6.40
  -8  -3  -3   -5.80    9.70
   8   3   3   11.20    6.80
  -8   3  -3   16.80    5.00
   8   3   3   19.40    6.00
  -8   3  -3   24.70    5.50
  -8   3  -3   10.40    8.20
   8   3   3   21.50    5.10
   9  -3   3    9.60    5.10
   9  -3   3   14.90    5.00
  -9  -3  -3    3.00    6.60
   9  -3   3   12.40    5.20
  -9  -3  -3   11.30    4.00
   9   3   3    6.90    5.00
   9   3   3    3.80    6.10
  -9   3  -3  -10.80   11.60
  -9   3  -3   11.00    4.90
  -9   3  -3    3.80    4.70
   9   3   3    9.10    4.40
 -10  -3  -3   33.00    6.20
 -10  -3  -3   32.30    5.80
  10  -3   3   45.00    7.10
  10  -3   3   35.80    6.80
  10  -3   3   39.80    7.00
 -10   3  -3   32.50   16.90
  10   3   3   30.40    5.40
  10   3   3   32.70    6.50
 -11  -3  -3   -1.10    3.90
 -11  -3  -3   -2.90    4.10
  11  -3   3    3.40    3.30
 -11  -3  -3   10.30    4.90
  11  -3   3   -5.20    9.00
  11  -3   3    4.40    5.00
 -11   3  -3    7.90    3.40
  11   3   3    3.90    3.60
 -11   3  -3    6.90    5.10
  11   3   3    2.60    4.80
  12  -3   3   63.79    6.40
 -12  -3  -3   61.29    7.30
  12  -3   3   64.29    7.70
 -12  -3  -3   82.09    8.10
  12  -3   3   81.89   12.80
 -12  -3  -3   77.39    7.30
 -12   3  -3   60.29   12.00
 -12   3  -3   70.89    7.40
  12   3   3   73.99    7.30
  12   3   3   62.89    7.60
 -13  -3  -3    8.70    4.90
  13  -3   3    0.60    2.40
 -13  -3  -3    6.30    4.10
  13  -3   3   11.90    5.70
 -13  -3  -3    2.10    3.40
 -13   3  -3    2.60    3.90
  13   3   3    1.30    3.20
  13   3   3   -1.40    4.80
  14  -3   3    2.40    5.90
 -14  -3  -3   -1.70    4.20
 -14  -3  -3    4.00    2.60
  14   3   3   -2.10    2.60
 -14   3  -3    1.00    2.90
  14   3   3    3.60    4.20
 -15  -3  -3    1.10    1.90
  15   3   3   -0.40    2.90
 -15   3  -3   -0.50    2.30
  15   3   3    5.40    4.60
 -13  -4   3   -7.30    3.70
  13  -4  -3   -1.10    4.00
  13   4  -3   -2.50    4.50
  13   4  -3    1.80    2.10
  12  -4  -3    3.20    3.30
  12  -4  -3    4.70    2.30
 -12  -4   3    8.50    5.50
  12   4  -3    6.70    3.10
 -12   4   3   18.10    4.50
  12   4  -3    5.90    4.10
 -11  -4   3   23.10    5.70
  11  -4  -3   17.50    4.90
  11  -4  -3   18.00    4.80
  11   4  -3   27.20    4.80
 -11   4   3   16.70    4.00
  11   4  -3   18.70    5.30
  10  -4  -3   12.60    4.40
  10  -4  -3   17.00    3.60
 -10  -4   3   22.10    5.70
  10  -4  -3   17.70    7.40
 -10   4   3   16.60    4.10
  10   4  -3   10.90    3.50
  10   4  -3   17.40    5.60
  -9  -4   3    1.80    4.50
   9  -4  -3    6.70    7.20
   9  -4  -3    6.90    4.90
   9  -4  -3    4.20    3.40
  -9   4   3    9.90    4.00
   9   4  -3   13.30    5.60
   9   4  -3    5.00    3.70
   8  -4  -3    9.70    3.80
   8  -4  -3   23.50    5.80
   8   4  -3   19.30    4.70
  -8   4   3   30.40    5.40
   8   4  -3   20.20    6.20
   7  -4  -3   20.50    5.80
   7  -4  -3   17.30    4.40
   7   4  -3   21.60    4.70
  -7   4   3   18.00    5.30
   7   4  -3   20.30    5.70
   6  -4  -3   13.60    4.40
   6  -4  -3   16.50    5.40
   6   4  -3   12.40    4.70
  -6   4   3   22.70    9.40
  -6   4   3   11.80   12.10
   6   4  -3   14.10    5.10
   5  -4  -3    5.40    4.70
   5  -4  -3   13.60    4.90
  -5  -4   3    9.70    5.50
  -5   4   3    3.90   10.10
  -5   4   3   18.40    5.70
   5   4  -3   14.40    5.20
   5   4  -3    9.50    4.70
   4  -4  -3    2.60    4.80
   4  -4  -3    2.60    4.80
  -4  -4   3    6.20    6.90
   4  -4  -3  -18.30    5.80
  -4   4   3   18.10    9.20
  -4   4   3   -2.20    4.40
  -4   4   3   -1.50    5.40
   4   4  -3   -5.50    4.20
   4   4  -3    2.60    4.60
   4   4  -3    5.70    6.50
   3  -4  -3   69.39   12.50
  -3  -4   3   41.40    8.20
   3  -4  -3   52.79    6.50
   3   4  -3   51.29    7.50
  -3   4   3   59.89    8.40
  -3   4   3   45.70   11.50
   3   4  -3   75.49    8.00
  -3   4   3   56.49    7.80
   3   4  -3   76.69    9.70
  -2  -4   3   14.20    5.60
   2  -4  -3   14.80    4.60
   2   4  -3    8.00    4.90
  -2   4   3   11.00    5.10
   2   4  -3    0.70    5.90
   2   4  -3   14.80    5.40
  -2   4   3    6.40    7.30
  -2   4   3    7.70    5.10
   2   4  -3   11.10    6.30
  -1  -4   3   90.29    8.30
   1  -4  -3  113.59    8.80
  -1   4   3  114.79    9.90
  -1   4   3  121.99   10.80
   1   4  -3   96.29   10.10
   1   4  -3   92.89    9.90
   1   4  -3  121.09    9.90
   1   4  -3  110.29    9.80
  -1   4   3  131.29   10.30
  -1   4   3   86.29   12.60
   0  -4  -3   87.89    8.10
   0  -4   3   81.99    7.80
   0   4   3   90.79    9.20
   0   4   3   69.99   11.10
   0   4   3   86.89    8.70
   0   4  -3   93.59    9.30
   0   4  -3   75.29    8.80
   0   4   3   84.19    9.10
   0   4  -3   91.59    9.70
  -1  -4  -3    2.00    3.40
   1  -4   3   -0.90    4.10
  -1   4  -3    5.10    4.40
  -1   4  -3    1.60    6.20
   1   4   3   -6.20    4.30
   1   4   3    1.80    4.00
   1   4   3    2.90    4.70
  -1   4  -3    1.80    4.30
   1   4   3  -10.30    5.90
   2  -4   3    3.50    3.80
  -2  -4  -3    8.60    4.30
  -2   4  -3    5.50    4.70
   2   4   3    8.60    6.80
   2   4   3   -0.50    4.00
   2   4   3   11.30    5.90
   2   4   3    8.70    4.10
  -2   4  -3   12.10    7.40
  -2   4  -3    8.00    4.60
  -3  -4  -3   18.20    7.50
   3   4   3    4.90    4.60
   3   4   3   11.80    4.30
   3   4   3   -0.50    7.60
   3   4   3   11.40    6.40
  -3   4  -3   16.00    8.10
  -3   4  -3    8.80    5.10
  -4  -4  -3    8.00    4.40
   4  -4   3    1.20    4.60
   4   4   3   -2.90    4.10
   4   4   3    1.80    8.50
   4   4   3   -3.70    3.60
  -4   4  -3   -5.50    4.00
  -4   4  -3   16.50    8.70
   5  -4   3  -11.10    7.50
   5  -4   3    9.70    5.10
  -5  -4  -3    9.50    4.70
  -5   4  -3  -11.10    9.30
   5   4   3    9.40    4.90
   5   4   3    3.30    6.60
   5   4   3    2.40   10.00
   6  -4   3   35.30    7.00
  -6  -4  -3   49.99    6.30
   6  -4   3   38.60    6.90
  -6   4  -3   24.40   14.20
  -6   4  -3   37.40    7.10
   6   4   3   21.30   15.20
   6   4   3   47.40    6.70
   6   4   3   44.00    7.30
   7  -4   3   21.10    6.60
  -7  -4  -3   37.40    5.80
   7  -4   3   33.20    5.70
  -7  -4  -3   22.20    7.80
   7  -4   3   29.30    6.20
   7   4   3   32.50    6.20
   7   4   3   35.60    5.80
  -7   4  -3   21.40    5.10
   8  -4   3   14.70    5.10
   8  -4   3    1.70    4.50
   8  -4   3   -1.40    4.40
  -8  -4  -3    2.50    4.20
   8   4   3    3.60    4.50
   8   4   3    5.90    3.40
  -8   4  -3    1.90    3.50
  -9  -4  -3    0.70    4.60
   9  -4   3   -5.40    5.80
   9  -4   3    1.30    5.40
   9  -4   3   -2.70    3.80
  -9  -4  -3   -1.70    3.70
   9   4   3    1.40    4.10
  -9   4  -3   -3.80    4.10
   9   4   3    6.00    3.50
 -10  -4  -3    0.50    4.00
 -10  -4  -3    6.90    4.20
  10  -4   3    0.40    3.00
  10  -4   3   -1.80    4.70
  10  -4   3   -9.70    8.40
 -10   4  -3    8.40    3.80
  10   4   3    3.70    3.60
  10   4   3    5.50    4.60
  11  -4   3   -8.90    6.90
 -11  -4  -3   12.30    4.80
 -11  -4  -3    5.70    3.30
  11  -4   3    4.90    2.50
 -11   4  -3    9.90    3.40
  11   4   3    2.50    2.40
  11   4   3    2.80    3.30
  12  -4   3   40.00    3.50
 -12  -4  -3   46.60    4.40
  12   4   3   27.60    3.80
  12   4   3   32.00    5.00
   7  -5  -3   -0.30    2.10
   7  -5  -3    0.80    3.10
   7   5  -3   -1.10    2.90
   7   5  -3   -3.70    5.20
   6  -5  -3   19.70    4.40
   6  -5  -3   15.70    3.80
  -6   5   3   11.70    3.10
   6   5  -3   26.30    4.80
   6   5  -3   17.30    4.60
   5  -5  -3   -0.90    5.00
   5  -5  -3   -1.30    2.60
   5  -5  -3    2.10    3.70
  -5   5   3   -7.80    2.70
   5   5  -3    3.20    3.70
   4  -5  -3    8.10    4.80
   4  -5  -3    4.10    3.00
  -4   5   3    4.50    3.00
   4   5  -3    6.60    3.40
  -3  -5   3   17.60    5.80
   3  -5  -3   39.80    6.40
   3  -5  -3   33.30    6.00
   3   5  -3   35.30    8.40
  -3   5   3   48.30    6.00
   2  -5  -3    0.20    4.00
  -2  -5   3    5.30    4.70
   2  -5  -3    4.70    4.20
   2   5  -3    5.00    3.70
   2   5  -3    4.00    5.60
  -2   5   3   -0.10    3.20
   1  -5  -3   12.90    7.80
  -1  -5   3    9.20    5.10
   1  -5  -3    6.90    4.20
   1  -5  -3    5.00    3.90
  -1   5   3   16.00    4.10
   1   5  -3    8.90    4.20
   1   5  -3   14.70    5.10
   0  -5  -3    3.10    3.40
   0  -5  -3   -6.40    4.40
   0  -5   3   -1.20    4.40
   0   5   3    1.80    3.60
   0   5  -3    7.50    4.10
   0   5   3   -0.40    3.90
   1  -5   3   -1.30    4.70
  -1  -5  -3   -2.70    3.40
  -1  -5  -3   11.20    5.10
  -1   5  -3    5.90    4.00
   1   5   3    3.10    3.70
  -2  -5  -3    1.70    4.20
  -2  -5  -3   -5.80    9.30
   2  -5   3    3.00    5.20
   2   5   3    2.70    7.00
   2   5   3    2.90    3.10
  -2   5  -3    1.50    3.40
  -3  -5  -3   42.90    9.10
  -3  -5  -3   12.50    4.80
   3  -5   3    4.50    6.10
   3  -5   3   15.10    6.10
  -3   5  -3   16.00    4.00
   3   5   3    8.20    3.60
   4  -5   3   71.49    7.90
   4  -5   3   76.09    7.90
  -4  -5  -3   61.69    6.50
  -4  -5  -3   49.70    7.10
   4  -5   3   61.89    7.20
  -4   5  -3   65.79    6.50
  -5  -5  -3  458.15   21.00
   5  -5   3  386.16   22.40
   5   5   3  423.36   21.90
  -5   5  -3  456.75   20.60
   6  -5   3  224.48   11.90
  -6  -5  -3  212.18   12.10
   6   5   3  210.68   12.60
  -6   5  -3  235.18   12.80
 -19   0   4   32.20    4.90
  19   0  -4   35.40    5.00
 -19   0   4   42.50    4.40
 -18   0   4   28.20    4.80
  18   0  -4   17.10    4.90
 -18   0   4   27.70    5.00
  17   0  -4    7.50    4.70
 -17   0   4    6.50    3.40
 -17   0   4    6.50    2.20
  16   0  -4   75.49    9.40
  16   0  -4   85.59    8.80
 -16   0   4   93.19    8.30
 -16   0   4   86.09    6.50
 -15   0   4    2.30    3.20
  15   0  -4    1.40    4.40
 -15   0   4   24.60    9.80
 -15   0   4   -0.20    3.80
  15   0  -4   -4.80    5.30
 -14   0   4    6.90    3.50
  14   0  -4    8.40    4.70
 -14   0   4   -0.70    5.00
  14   0  -4   13.60   18.90
  14   0  -4   -1.00    3.80
 -14   0   4    2.10    4.30
  14   0  -4    2.20    5.00
  13   0  -4   43.70    7.20
  13   0  -4   36.70   13.80
 -13   0   4   44.40    6.80
  13   0  -4   34.30    6.20
 -13   0   4   50.69   14.60
  13   0  -4   57.29   11.90
 -13   0   4   41.90    6.20
 -12   0   4   93.69    7.60
  12   0  -4   87.29    9.10
  12   0  -4   80.29    9.30
  12   0  -4   80.89   13.20
 -12   0   4   90.99    8.10
  12   0  -4   86.79   10.30
 -12   0   4  104.99   13.50
  11   0  -4  181.78   12.90
 -11   0   4  199.18   11.60
  11   0  -4  189.38   15.90
 -11   0   4  183.88   12.10
  11   0  -4  194.48   13.40
 -11   0   4  185.18   14.90
  10   0  -4  609.24   32.20
 -10   0   4  635.44   29.10
 -10   0   4  625.94   32.00
  10   0  -4  621.64   30.40
  10   0  -4  616.44   30.40
  -9   0   4 1180.98   50.69
   9   0  -4 1109.09   53.59
   9   0  -4 1134.19   51.79
   8   0  -4 2707.23  114.79
  -8   0   4 2599.44  112.99
   8   0  -4 2581.44  115.29
  -7   0   4 1100.39   49.99
   7   0  -4 1207.38   52.19
  -7   0   4 1130.19   52.39
  -6   0   4 1466.95   67.69
  -6   0   4 1620.54   69.49
   6   0  -4 1593.04   69.29
   6   0  -4 1609.04   69.59
   5   0  -4   -0.40    2.30
  -5   0   4   -2.50    3.10
  -5   0   4    3.00    2.70
   5   0  -4    1.60    2.80
   4   0  -4 1618.14   71.19
  -4   0   4 1615.24   70.99
   4   0  -4 1683.63   71.39
  -3   0   4  223.88   11.70
   3   0  -4  252.07   12.10
   3   0  -4  241.48   12.20
  -2   0   4   32.00    4.10
   2   0  -4   32.90    4.00
   2   0  -4   30.10    3.60
   2   0  -4   32.30    3.60
  -2   0   4   33.40    3.40
   1   0  -4 2173.08   92.29
  -1   0   4 2095.89   92.49
   1   0  -4 2170.18   91.99
  -1   0   4 2104.89   91.89
   1   0  -4 2218.78   92.39
   0   0   4   39.50    3.50
   0   0  -4   36.10    3.60
   0   0  -4   41.10    3.70
   0   0   4   36.10    4.00
  -1   0  -4  397.86   18.30
   1   0   4  365.16   18.30
  -1   0  -4  389.46   18.20
   1   0   4  404.46   18.20
   2   0   4 3020.20  130.49
   2   0   4 2991.80  129.49
  -2   0  -4 3090.79  129.69
  -2   0  -4 2997.50  129.49
  -3   0  -4  708.63   34.90
  -3   0  -4  778.42   34.60
   3   0   4  778.92   34.50
   4   0   4    7.40    3.60
  -4   0  -4    8.20    4.20
  -4   0  -4    5.50    3.30
   4   0   4    8.10    3.20
  -4   0  -4    3.50    2.20
  -5   0  -4  303.87   16.30
   5   0   4  294.17   16.10
   5   0   4  269.27   14.10
  -5   0  -4  278.07   15.40
  -5   0  -4  330.77   15.90
  -6   0  -4    2.90    4.30
   6   0   4    1.30    4.00
  -6   0  -4    3.90    3.30
  -6   0  -4    3.50    2.90
   6   0   4    4.00    2.80
  -7   0  -4   12.30    5.80
  -7   0  -4   -0.80    3.20
   7   0   4    6.70    4.90
   7   0   4   -0.40    3.50
  -7   0  -4    0.30    3.20
   7   0   4   -8.50    4.60
   8   0   4    3.40    4.90
  -8   0  -4   -8.50    6.60
   8   0   4    5.40    5.90
  -8   0  -4    0.30    2.60
  -9   0  -4  107.09    7.70
   9   0   4  100.79    8.40
  -9   0  -4   98.59   10.00
  -9   0  -4  111.89   15.90
  -9   0  -4   89.79    7.00
  -9   0  -4   82.09    9.80
   9   0   4   91.49    7.60
   9   0   4  109.09   12.30
  10   0   4   10.30    3.50
 -10   0  -4   10.50    6.40
  10   0   4   20.40    5.40
  10   0   4    8.40    9.20
 -10   0  -4   15.90    5.00
 -10   0  -4   15.80    5.10
 -10   0  -4   14.60    3.50
 -11   0  -4 1043.10   54.79
  11   0   4 1161.48   51.99
 -11   0  -4 1130.49   49.50
 -11   0  -4 1139.19   50.89
  12   0   4   29.30    6.60
 -12   0  -4   20.60    5.30
 -12   0  -4   18.60    3.60
  13   0   4  260.47   16.10
 -13   0  -4  251.47   15.50
 -13   0  -4  258.67   15.40
 -13   0  -4  254.17   12.90
  14   0   4   94.39    9.70
 -14   0  -4   82.79   13.50
 -15   0  -4  133.79   10.10
 -15   0  -4  144.89   10.30
  15   0   4  118.69   10.60
  16   0   4   64.39    7.60
 -16   0  -4   87.89    9.80
 -16   0  -4   74.39    7.10
  17   0   4    5.90    5.10
 -17   0  -4    0.00    3.50
 -17   0  -4    3.30    3.00
 -18   0  -4    2.30    2.20
  18  -1  -4    1.10    3.40
 -18  -1   4    0.80    1.80
 -18  -1   4    6.00    4.10
  18   1  -4    9.80    4.10
 -18   1   4    2.10    2.50
  17  -1  -4    7.70    4.20
 -17  -1   4    9.50    2.90
 -17  -1   4    0.70    3.70
  17   1  -4   10.00    4.50
 -17   1   4    4.30    5.70
 -17   1   4    7.70    3.10
  17   1  -4    0.20    4.40
  16  -1  -4   91.69   10.00
 -16  -1   4   86.69   13.10
 -16  -1   4   81.29    8.40
 -16  -1   4   97.49    7.40
  16   1  -4   91.29   11.10
  16   1  -4   82.69    8.10
 -16   1   4   91.49    9.70
 -16   1   4   97.99    8.40
  15  -1  -4   43.50    7.40
 -15  -1   4   47.60    7.10
 -15  -1   4   51.39    7.90
 -15  -1   4   54.99    6.80
  15   1  -4   59.69    8.40
  15   1  -4   32.70   18.40
 -15   1   4   50.89    7.30
  15   1  -4   54.29    7.90
  15   1  -4   36.40    6.90
 -15   1   4   46.70    7.00
  14  -1  -4    7.70    5.60
 -14  -1   4   12.90    5.00
 -14  -1   4   14.20    5.20
 -14  -1   4    9.30    4.30
 -14   1   4    3.70    4.20
 -14   1   4    7.90    2.80
  14   1  -4    6.90    4.90
  14   1  -4   10.70    5.00
  14   1  -4   12.40    6.70
  14   1  -4    6.00   12.50
 -13  -1   4   45.90    6.60
 -13  -1   4   41.60    6.60
  13  -1  -4   44.50    7.90
  13  -1  -4   40.20    8.50
 -13  -1   4   56.09   16.10
  13   1  -4   44.50    7.20
 -13   1   4   38.60    6.50
 -13   1   4   36.30    5.40
  13   1  -4   53.59    8.50
  13   1  -4   50.69   12.10
  13   1  -4   36.90    6.80
 -12  -1   4    3.70    4.40
  12  -1  -4    1.40    5.90
 -12  -1   4    7.60    6.10
  12  -1  -4    5.10    4.60
 -12  -1   4   16.20    8.90
  12   1  -4   -2.40    7.00
  12   1  -4    2.50    5.10
 -12   1   4    0.40    3.40
  12   1  -4   12.80    3.80
  11  -1  -4   97.89   17.00
  11  -1  -4   72.29    7.00
  11  -1  -4   63.79   13.90
 -11  -1   4   83.49    7.20
  11  -1  -4   87.29    9.80
 -11  -1   4   68.79    9.60
 -11  -1   4  110.79   15.00
  11  -1  -4   90.89    8.40
  11   1  -4   87.59    9.60
  11   1  -4   83.19   10.30
 -11   1   4  116.19    9.70
  11   1  -4   90.19    8.60
 -11   1   4   81.09    7.10
  11   1  -4   76.29    8.40
  10  -1  -4    3.10    3.10
  10  -1  -4   -3.80    8.80
  10  -1  -4    1.70    4.40
 -10  -1   4   -0.90    3.50
 -10  -1   4    3.50    6.50
 -10   1   4    1.70   11.90
 -10   1   4   11.40    5.90
  10   1  -4    0.00    5.00
  10   1  -4    3.80    5.00
  10   1  -4    0.80    3.90
 -10   1   4   18.00    9.60
  10   1  -4   -0.70    5.60
  10   1  -4   -5.20    4.20
 -10   1   4   -2.10    3.20
   9  -1  -4  200.88   12.80
  -9  -1   4  242.38   15.80
  -9  -1   4  248.98   12.50
   9  -1  -4  207.48   16.00
   9  -1  -4  231.78   12.80
   9  -1  -4  229.78   13.40
  -9   1   4  218.68   13.10
  -9   1   4  219.28   12.20
   9   1  -4  228.28   13.60
  -9   1   4  219.58   12.20
   9   1  -4  234.58   13.80
   9   1  -4  232.78   14.50
  -9   1   4  234.98   17.50
   8  -1  -4    3.00    3.90
   8  -1  -4    4.30    4.20
  -8  -1   4    1.30    3.00
   8  -1  -4   -0.40    3.80
   8   1  -4   -1.30    3.20
  -8   1   4    0.10    3.50
   8   1  -4    4.60    3.90
  -8   1   4    7.40    6.00
   7  -1  -4    1.70    3.10
   7  -1  -4    8.00    4.50
   7  -1  -4   -2.60    3.70
  -7  -1   4    3.70    2.80
  -7   1   4    1.20    3.30
   7   1  -4    2.80    3.40
  -7   1   4    6.70    5.20
   7   1  -4    3.90   12.20
   7   1  -4   -0.20    3.90
   6  -1  -4   36.10    6.10
   6  -1  -4   43.80    5.90
   6  -1  -4   29.40    4.40
  -6   1   4   49.30    6.30
   6   1  -4   45.00    4.80
   6   1  -4   34.20    6.50
  -6   1   4   35.10    5.50
   5  -1  -4    2.90    2.40
   5  -1  -4    2.20    2.50
   5  -1  -4   -2.10    3.20
   5   1  -4    5.40    3.20
   5   1  -4    1.10    2.20
  -5   1   4    1.20    3.50
   4  -1  -4   19.90    3.20
   4  -1  -4   24.30    4.90
   4  -1  -4   18.80    3.20
   4   1  -4   24.80    4.60
  -4   1   4   25.00    4.20
   4   1  -4   23.90    3.30
   4   1  -4   19.60    2.70
  -4   1   4   30.30    5.50
   3  -1  -4 1398.26   60.79
   3  -1  -4 1253.97   59.39
   3  -1  -4 1417.06   60.09
  -3   1   4 1431.96   60.99
   3   1  -4 1442.36   60.89
  -3   1   4 1338.87   60.19
   2  -1  -4 4307.67  188.38
   2  -1  -4 4225.68  187.78
   2  -1  -4 4409.26  188.88
  -2   1   4 4482.95  188.78
   2   1  -4 4540.05  188.88
  -2   1   4 4579.84  189.18
   1  -1  -4 7795.12  328.87
   1  -1  -4 7657.83  328.67
  -1   1   4 7868.11  329.07
   1   1  -4 7660.53  328.47
   0  -1   4 1396.96   63.99
   0  -1  -4 1485.15   65.29
   0  -1  -4 1526.25   64.39
   0   1   4 1548.05   64.89
   0   1  -4 1414.26   63.59
   1  -1   4   78.29    6.30
  -1  -1  -4  105.59    7.10
  -1  -1  -4  109.99    7.20
  -1   1  -4   92.59    6.00
  -1   1  -4  102.39    5.80
   1   1   4  108.49    7.00
  -1   1  -4   97.49    5.80
  -2  -1  -4    6.50    3.20
  -2  -1  -4   15.20    4.00
   2  -1   4    7.40    2.40
  -2  -1  -4   18.10    2.90
  -2   1  -4   18.40    3.70
  -2   1  -4    9.50    2.00
   2   1   4   14.40    3.80
   3  -1   4   41.80    3.90
  -3  -1  -4   49.70    5.80
  -3  -1  -4   29.70    5.40
   3  -1   4   43.30    4.00
  -3  -1  -4   49.99    4.00
  -3   1  -4   46.80    5.20
   3   1   4   49.30    5.30
   4  -1   4  139.29    8.30
  -4  -1  -4  156.28    8.30
  -4  -1  -4  162.18   10.70
  -4  -1  -4  159.48   10.70
   4   1   4  161.58   10.10
  -4   1  -4  159.88   10.10
   5  -1   4   25.50    3.70
  -5  -1  -4   31.50    5.70
  -5  -1  -4   20.20    3.70
  -5   1  -4   32.80    7.60
  -6  -1  -4   78.79    5.50
  -6  -1  -4   83.09    8.30
   6  -1   4   54.69   10.00
   6  -1   4   74.39    5.90
   6   1   4   76.29    7.90
  -6   1  -4   68.89    8.00
   6   1   4   62.79    7.40
  -7  -1  -4   62.19    8.00
  -7  -1  -4   56.99    5.30
   7  -1   4   49.70    6.20
   7  -1   4   54.39    5.60
   7   1   4   56.19    7.60
   7   1   4   52.79    7.00
  -7   1  -4   65.39    8.50
  -8  -1  -4   25.10    4.40
   8  -1   4   23.30    4.80
   8  -1   4   16.40    5.00
  -8  -1  -4   20.50    6.20
  -8   1  -4   21.40    6.80
   8   1   4   19.20    5.80
   8   1   4   28.50    5.70
  -8   1  -4   19.50    5.00
  -9  -1  -4   77.09    6.50
   9  -1   4   70.79    7.10
   9  -1   4   64.89    7.20
  -9  -1  -4   71.59   10.20
   9   1   4   66.59   10.40
  -9   1  -4   77.89   12.40
   9   1   4   68.29    8.10
  -9   1  -4   62.69    9.40
   9   1   4   71.09   10.10
  -9   1  -4   74.79    8.00
 -10  -1  -4   43.90    9.90
  10  -1   4   44.80    7.00
  10  -1   4   43.60    6.60
 -10  -1  -4   47.30    5.70
 -10  -1  -4   52.79    7.00
 -10  -1  -4   27.90    8.70
  10  -1   4   34.90    6.70
  10   1   4   29.40    8.80
  10   1   4   29.80    7.50
 -10   1  -4   40.00    8.40
 -10   1  -4   58.09   16.50
  10   1   4   46.90    6.90
 -10   1  -4   52.09    7.20
  11  -1   4  192.98   11.10
  11  -1   4  209.48   13.40
 -11  -1  -4  151.08   13.50
 -11  -1  -4  160.38   17.30
 -11  -1  -4  199.98   12.30
 -11   1  -4  191.98   12.70
  11   1   4  199.98   13.30
  11   1   4  163.48   13.20
 -11   1  -4  195.08   13.10
  11   1   4  205.68   19.90
 -12  -1  -4   31.70    5.50
 -12  -1  -4   38.10    7.40
 -12  -1  -4   33.30    6.40
  12  -1   4   25.50    7.10
  12  -1   4   37.90    5.30
 -12  -1  -4   36.80   12.00
  12   1   4   19.70   12.80
 -12   1  -4   37.40    7.40
  12   1   4   34.40    7.20
 -12   1  -4   40.20    8.20
  12   1   4   20.90    6.90
 -13  -1  -4   24.70    5.30
  13  -1   4   31.10    6.40
 -13  -1  -4   32.00    6.40
 -13  -1  -4   23.20    6.50
  13   1   4   33.30    7.20
 -13   1  -4   26.90    5.20
 -13   1  -4   23.10    5.70
  13   1   4   18.70    6.40
 -14  -1  -4    7.30    4.20
  14  -1   4    3.30    5.20
 -14  -1  -4    5.50    3.00
 -14  -1  -4   -0.90    6.50
 -14   1  -4    1.40    4.10
 -14   1  -4    2.30    3.60
  14   1   4    2.00    4.80
  15  -1   4   -1.60    4.40
 -15  -1  -4    6.40    2.60
 -15  -1  -4    3.50    3.10
 -15   1  -4    0.70    3.90
 -15   1  -4    6.50    3.90
  15   1   4    0.30    4.90
  16  -1   4    7.80    7.00
 -16  -1  -4    6.60    3.20
 -16   1  -4    5.90    3.50
  16   1   4   11.70    4.80
 -16   1  -4    2.90    3.00
 -17  -1  -4   32.00    4.50
 -17   1  -4   25.80    4.30
 -17   1  -4   26.40    5.60
  17  -2  -4    3.60    3.50
 -17  -2   4    4.90    2.30
  17   2  -4    5.50    3.60
 -17   2   4    6.50    2.70
  17   2  -4   -0.70    3.60
  16  -2  -4    2.20    4.40
 -16  -2   4    7.70    5.20
 -16  -2   4    3.90    3.10
 -16   2   4    4.60    3.30
  16   2  -4    4.30    4.40
  16   2  -4    8.40    5.30
 -15  -2   4   30.60    6.60
 -15  -2   4   45.00    7.00
  15  -2  -4   43.80    6.90
 -15   2   4   43.60    6.40
  15   2  -4   49.90    6.60
  15   2  -4   37.90    6.70
  14  -2  -4   11.50    4.90
 -14  -2   4   23.10    5.50
 -14  -2   4    4.30    4.80
 -14   2   4    9.60    4.30
  14   2  -4   19.10    4.70
  14   2  -4    8.20    5.60
  14   2  -4   16.90    4.70
  13  -2  -4   50.29    7.80
 -13  -2   4   45.30    8.10
 -13  -2   4   64.19    9.80
  13  -2  -4   55.49    5.30
 -13  -2   4   61.49    7.20
  13   2  -4   41.70   11.80
 -13   2   4   56.39    7.40
  13   2  -4   61.19    8.30
  13   2  -4   62.39    7.90
  13   2  -4   56.29    8.70
  12  -2  -4   19.20    6.00
  12  -2  -4   22.80    4.00
 -12  -2   4   29.10    5.90
 -12  -2   4   11.70    8.60
  12   2  -4   24.90    5.20
 -12   2   4   17.40    4.90
  12   2  -4   13.20    8.30
  12   2  -4   22.00    5.40
  12   2  -4   34.00    6.80
  11  -2  -4   13.70    3.70
 -11  -2   4   15.10    5.10
  11  -2  -4   18.90    5.70
 -11  -2   4    2.50   10.80
  11   2  -4   15.00    5.40
  11   2  -4   16.60    7.00
  11   2  -4   14.50    4.70
 -11   2   4   15.40    8.20
  11   2  -4   21.50    6.10
 -11   2   4   12.70    4.80
  10  -2  -4    3.60    3.40
  10  -2  -4    2.50    4.90
 -10  -2   4    2.50    7.50
  10  -2  -4    4.00    4.70
 -10  -2   4   -0.10    3.70
  10   2  -4   -4.80    4.50
  10   2  -4   -5.60    4.90
  10   2  -4   -8.50    4.10
 -10   2   4   -0.90    4.70
  10   2  -4    4.90    5.40
 -10   2   4   13.30    7.20
   9  -2  -4   13.00    3.80
   9  -2  -4   14.50    4.40
   9  -2  -4   21.20    5.60
  -9  -2   4   13.30    7.30
   9  -2  -4    9.00    7.80
  -9  -2   4   25.40    4.70
  -9   2   4   10.60    5.20
  -9   2   4   19.20    9.70
   9   2  -4   23.80    5.50
   9   2  -4   16.50    4.80
   9   2  -4    6.30    7.70
  -9   2   4   15.50    6.70
   9   2  -4   20.00    5.90
   9   2  -4   15.10    5.90
   8  -2  -4    3.90    4.50
   8  -2  -4    0.10    3.20
  -8  -2   4    3.20    3.60
   8  -2  -4   -1.10    3.80
  -8  -2   4    2.30    5.40
   8   2  -4   -1.30    4.40
  -8   2   4   -3.90    6.50
   8   2  -4  -11.50    6.50
   8   2  -4    0.40    3.80
  -8   2   4    2.00    5.10
  -8   2   4    3.90    6.10
   8   2  -4   -1.20    3.90
   7  -2  -4   52.39    5.40
  -7  -2   4   42.90    7.90
  -7   2   4   40.00    7.90
   7   2  -4   45.20    6.30
   7   2  -4   33.10    6.60
   7   2  -4   51.69    5.60
  -6  -2   4   -0.20    3.90
   6  -2  -4    0.10    2.90
   6   2  -4    6.30    5.10
   6   2  -4    4.20    3.00
  -6   2   4    1.60    4.80
   6   2  -4    8.30    4.30
   5  -2  -4   11.20    3.10
  -5   2   4   19.90    6.00
   5   2  -4   21.00    5.00
  -5   2   4   15.40    4.80
   5   2  -4   13.60    3.10
   4  -2  -4    4.70    2.70
  -4   2   4   -0.70    3.70
   4   2  -4   -0.20    4.40
  -4   2   4    6.10    4.30
   3  -2  -4   -1.10    2.10
   3  -2  -4   -3.20    2.20
  -3   2   4   -0.10    3.00
  -3   2   4    3.10    3.70
   3   2  -4    9.80    4.40
   2  -2  -4  218.38   11.40
   2  -2  -4  218.38   12.20
  -2   2   4  222.08   12.70
  -2   2   4  235.78   13.80
   1  -2  -4   89.49    5.90
   1  -2  -4  104.49    7.60
  -1   2   4   93.79    8.10
  -1   2   4   99.09    7.60
   0  -2  -4   90.19    5.90
   0  -2  -4  109.79    8.10
   0   2   4  100.29    8.10
   0   2   4   95.99    7.50
  -1  -2  -4   33.50    3.60
  -1  -2  -4   38.00    5.80
  -1   2  -4   35.10    4.60
   1   2   4   33.40    5.70
  -1   2  -4   39.80    4.40
   1   2   4   37.40    5.20
  -2  -2  -4  322.77   17.40
  -2  -2  -4  280.67   13.90
  -2   2  -4  258.27   15.60
  -2   2  -4  298.87   15.10
   2   2   4  294.27   16.80
   2   2   4  300.57   15.70
  -3  -2  -4    6.10    2.90
   3  -2   4    2.50    2.80
  -3  -2  -4    4.00    3.90
  -3   2  -4   12.90    7.70
   3   2   4    6.90    3.80
  -3   2  -4    3.20    3.60
   3   2   4    2.40    4.30
  -3   2  -4    2.40    4.00
   4  -2   4  225.68   12.60
  -4  -2  -4  245.88   15.90
  -4  -2  -4  236.08   12.30
   4   2   4  251.77   15.00
   4   2   4  260.57   14.30
  -4   2  -4  254.27   14.80
  -5  -2  -4  212.38   15.40
   5  -2   4  217.78   11.90
  -5  -2  -4  217.58   11.50
  -5   2  -4  209.48   14.20
   5   2   4  238.78   13.60
   5   2   4  218.08   14.20
   6  -2   4  124.39    8.40
  -6  -2  -4  129.29   12.10
  -6  -2  -4  126.39    8.00
  -6   2  -4  113.69   10.20
  -6   2  -4  120.99   11.00
   6   2   4  135.29   10.10
   6   2   4  131.69    9.70
   6   2   4  131.69   11.00
  -6   2  -4  108.49   11.10
   7  -2   4   12.50    4.70
  -7  -2  -4   16.10    4.30
  -7  -2  -4    8.00    5.40
   7  -2   4   24.50    4.80
   7   2   4    7.70    5.30
   7   2   4   24.60    5.60
  -7   2  -4   20.00    5.10
   7   2   4    4.20    5.20
  -7   2  -4    7.40    5.20
   8  -2   4   85.39    7.40
  -8  -2  -4   68.99   11.10
  -8  -2  -4   78.99    6.80
   8  -2   4   65.59    7.40
  -8  -2  -4   55.89   11.50
   8  -2   4   66.49    9.60
   8   2   4   79.09    7.90
   8   2   4   77.49   10.50
   8   2   4   87.39    8.50
  -8   2  -4   72.69   11.00
  -8   2  -4   81.09    8.90
  -8   2  -4   63.09    9.80
  -9  -2  -4    7.80    5.90
  -9  -2  -4    1.10    4.00
   9  -2   4    4.40    4.90
  -9  -2  -4    1.60    7.50
   9  -2   4    3.20    4.60
   9  -2   4   -5.20    4.00
  -9   2  -4    0.90    4.00
   9   2   4   -7.60    6.10
   9   2   4   -3.40    4.40
  -9   2  -4   12.40    6.50
   9   2   4    4.20    4.70
  -9   2  -4   -5.10    7.90
 -10  -2  -4    5.20    4.30
  10  -2   4    8.60    5.20
  10  -2   4    3.80    4.00
  10  -2   4    4.10    4.80
 -10  -2  -4    8.90    4.60
 -10  -2  -4   31.70   19.00
 -10   2  -4    5.80   11.70
  10   2   4   12.40    8.80
 -10   2  -4    4.20    4.20
 -10   2  -4   -2.60    7.10
  10   2   4    0.20    4.60
  10   2   4    6.90    5.00
  11  -2   4   -2.60    4.60
 -11  -2  -4    7.60    4.20
 -11  -2  -4    0.10    3.60
  11  -2   4    3.90    6.10
  11  -2   4    3.90    3.80
  11   2   4    4.40    9.30
  11   2   4    4.30    4.90
 -11   2  -4   12.10    7.10
  11   2   4   -4.80    4.50
 -11   2  -4   -1.80    4.00
 -11   2  -4   -0.50   15.10
 -12  -2  -4   21.00    5.20
 -12  -2  -4   15.50    4.10
  12  -2   4    5.50    8.60
  12  -2   4   19.00    4.00
  12  -2   4   24.50    6.60
 -12   2  -4   17.30    4.80
  12   2   4    6.60   12.90
  12   2   4   15.40    5.50
  12   2   4   15.60    4.80
 -13  -2  -4   47.00    7.10
  13  -2   4   48.20    5.30
  13  -2   4   45.20    7.80
 -13  -2  -4   46.40    5.90
 -13  -2  -4   54.89    8.00
  13   2   4   41.20    7.00
  13   2   4   25.80    6.30
 -13   2  -4   63.69    7.40
  14  -2   4   12.40    5.70
 -14  -2  -4   12.70    6.80
 -14  -2  -4    5.80    3.10
 -14  -2  -4   10.00    3.80
  14   2   4   11.10    5.50
  14   2   4   18.30    5.10
 -14   2  -4    7.70    3.40
 -15  -2  -4   57.39    5.00
  15  -2   4   44.30    7.60
  15   2   4   58.19    8.60
  15   2   4   54.19    6.80
 -15   2  -4   54.69    6.00
 -16  -2  -4    3.10    1.80
 -16  -2  -4    1.90    2.50
 -16   2  -4    2.40    2.30
  16   2   4   -3.40    3.40
 -16  -3   4   18.70    3.30
  16  -3  -4   23.70    5.30
 -16  -3   4   24.60    3.90
  16   3  -4   17.70    5.00
 -16   3   4   16.90    4.50
 -15  -3   4    0.00    4.10
 -15  -3   4   -1.40    3.10
  15  -3  -4   -4.50    3.30
  15   3  -4   -1.40    2.40
 -15   3   4    1.60    3.00
  15   3  -4   -5.90    4.10
  14  -3  -4   12.70    4.10
 -14  -3   4   15.70    5.10
 -14  -3   4   -1.60    5.00
 -14   3   4   13.00    3.60
  14   3  -4    9.30    3.40
  14   3  -4   10.40    4.40
 -13  -3   4    5.90    4.90
 -13  -3   4    3.40    6.10
  13  -3  -4    2.50    3.80
  13  -3  -4   10.10    2.70
  13   3  -4    8.90    4.30
  13   3  -4    7.50    3.70
 -13   3   4   -3.40    4.10
 -12  -3   4   25.90    5.70
  12  -3  -4   22.40    5.80
  12  -3  -4   27.00    5.10
  12   3  -4   23.00    6.00
  12   3  -4   22.80    5.00
  12   3  -4   24.30    5.00
 -12   3   4   49.90    8.90
 -12   3   4   43.10    7.00
  11  -3  -4   -0.20    3.90
  11  -3  -4    2.70    4.40
 -11  -3   4    2.60    4.70
  11  -3  -4   -0.60    6.70
  11   3  -4   -0.80    4.60
 -11   3   4    3.50    4.70
  11   3  -4    5.40    4.90
  11   3  -4    3.20   11.50
 -11   3   4    6.20    5.30
  11   3  -4    3.60    5.00
 -10  -3   4   83.49    8.50
  10  -3  -4   75.09    8.70
  10  -3  -4   67.49    7.20
  10   3  -4   79.29    8.90
 -10   3   4   67.19    9.20
 -10   3   4   37.80   18.90
  10   3  -4   80.49    9.80
  10   3  -4   80.99    8.20
  10   3  -4   67.89   11.50
 -10   3   4   61.49    9.60
  -9  -3   4   -3.80    4.60
   9  -3  -4    8.10    5.00
   9  -3  -4    2.70    3.60
  -9  -3   4  -17.10   17.20
   9  -3  -4    5.60    5.10
   9   3  -4    6.80    5.60
  -9   3   4   12.80    5.90
  -9   3   4    0.10   12.10
  -9   3   4    9.20    6.00
   9   3  -4    5.50    4.50
   9   3  -4   -5.60    5.50
   9   3  -4    4.30    5.10
   8  -3  -4   28.50    6.30
   8  -3  -4   22.80    4.90
  -8  -3   4   38.30    6.30
  -8  -3   4    1.60   10.60
   8   3  -4   25.90    6.10
   8   3  -4   30.60    7.10
  -8   3   4   30.10    5.80
   8   3  -4   26.90    5.60
   8   3  -4   29.50    6.50
  -8   3   4   15.30   13.30
  -8   3   4   35.70   12.10
  -7  -3   4   -0.30    5.50
   7  -3  -4    0.10    4.00
  -7  -3   4    1.90    9.30
   7  -3  -4   -7.10    6.10
   7  -3  -4   -3.30    4.20
  -7   3   4    7.10    5.10
   7   3  -4   -5.40    6.40
   7   3  -4   -3.40    4.20
  -7   3   4    1.40    7.40
   7   3  -4   -1.90    5.80
   7   3  -4    9.00    4.90
   6  -3  -4   65.79    8.50
  -6  -3   4   49.80   11.60
   6  -3  -4   62.59    8.10
   6  -3  -4   62.79    6.80
  -6   3   4   71.89    8.60
  -6   3   4   64.29   10.90
   6   3  -4   73.79    8.00
   6   3  -4   68.59   12.10
   6   3  -4   81.89    8.30
  -5  -3   4   65.09   11.70
   5  -3  -4   53.29    8.00
   5  -3  -4   63.79    6.30
   5   3  -4   68.19    8.40
  -5   3   4   66.89    7.60
  -5   3   4   66.29    8.20
   5   3  -4   54.09    7.70
  -5   3   4   70.39    9.90
   4  -3  -4   17.60    4.30
   4  -3  -4   23.20    9.30
  -4   3   4    8.00    6.20
  -4   3   4   15.70    4.40
   4   3  -4   26.60    6.30
  -4   3   4   16.20    5.30
   4   3  -4   17.50    5.50
   4   3  -4    5.10    8.10
   3  -3  -4    6.90    3.40
  -3  -3   4   12.40    6.60
  -3   3   4    4.50    4.80
   3   3  -4    6.50    4.60
  -3   3   4    7.40    4.60
   3   3  -4   14.50    6.00
  -3   3   4    2.50    5.10
   3   3  -4    2.30    6.30
   2  -3  -4   13.80    3.60
  -2  -3   4   -0.70    6.60
   2   3  -4   19.90    5.60
  -2   3   4   16.70    5.00
   2   3  -4   10.10    5.70
  -2   3   4   16.20    4.60
  -2   3   4   24.90    5.50
  -2   3   4   20.40    6.00
   1  -3  -4   14.10    3.70
  -1  -3   4   11.40    6.10
   1  -3  -4   15.40    6.60
  -1   3   4   21.30    6.20
  -1   3   4   17.80    4.80
   1   3  -4   17.40    5.30
   1   3  -4   22.20    6.30
  -1   3   4   12.60    5.20
  -1   3   4   13.90    5.00
   0  -3  -4   16.40    3.90
   0  -3  -4    4.10    6.60
   0   3   4   18.40    5.90
   0   3   4   15.50    6.00
   0   3   4   13.60    4.90
   0   3  -4   12.40    4.00
   0   3   4   15.40    5.20
   0   3  -4  -11.00    8.10
   0   3  -4   12.40    4.40
   0   3  -4   21.30    6.10
   1  -3   4   24.60    5.60
  -1  -3  -4   23.10    7.50
  -1  -3  -4   23.10    4.50
  -1   3  -4   10.50    5.60
   1   3   4   18.30    6.10
   1   3   4   24.50    5.50
  -1   3  -4   16.90    4.60
   1   3   4   29.90    5.30
  -1   3  -4   17.90    4.80
   1   3   4   29.20    7.20
  -2  -3  -4   22.10    4.20
  -2  -3  -4   21.60    7.40
   2  -3   4   17.90    3.90
  -2   3  -4   24.80    6.00
   2   3   4   22.30    4.90
  -2   3  -4   17.90    5.40
   2   3   4   21.40    6.40
   2   3   4   23.00    6.20
   2   3   4   25.30    6.20
  -2   3  -4   21.70    6.40
  -2   3  -4   19.50    8.40
  -3  -3  -4    9.80    6.40
   3  -3   4    3.80    3.10
  -3  -3  -4    2.80    3.70
   3   3   4   10.30    6.30
  -3   3  -4    9.80    4.90
  -3   3  -4    4.50    4.70
   3   3   4    7.30    5.30
  -3   3  -4    6.80    4.50
   3   3   4    5.00    4.70
   3   3   4    8.40    4.20
   4  -3   4   11.80    3.70
  -4  -3  -4   16.80    8.00
  -4  -3  -4    9.80    3.70
   4   3   4   17.10    4.90
  -4   3  -4   11.40    5.30
   4   3   4   23.20    7.50
  -4   3  -4   11.70    6.30
   4   3   4   10.10    5.60
  -4   3  -4   11.00    6.60
   4   3   4    8.10    4.80
  -5  -3  -4   -2.10    3.10
  -5  -3  -4   10.30    7.80
   5  -3   4    8.30    4.20
  -5   3  -4    1.80    6.10
   5   3   4    5.50    5.00
   5   3   4    2.30    4.20
   5   3   4   -0.70    4.50
  -5   3  -4    0.80    4.40
  -5   3  -4   -0.10    5.90
  -6  -3  -4    2.50    3.40
  -6  -3  -4   17.10    9.50
   6  -3   4   -0.70    4.00
   6   3   4    1.80    5.20
  -6   3  -4    1.60    4.70
   6   3   4   -1.60    6.00
   6   3   4    0.00    4.30
  -6   3  -4    6.70    7.10
  -7  -3  -4   18.60    4.60
   7  -3   4   21.70    6.20
   7  -3   4   23.50    6.20
  -7  -3  -4   35.80   17.70
   7  -3   4   18.10    6.40
  -7   3  -4   15.80    5.60
   7   3   4    7.70    6.20
  -7   3  -4    6.70    6.70
   7   3   4   20.60    5.10
  -7   3  -4   14.80    5.40
  -8  -3  -4   24.70    6.90
   8  -3   4   25.00    6.00
   8  -3   4   38.10    6.60
  -8  -3  -4   13.60    7.50
   8  -3   4   38.50    7.40
  -8  -3  -4   17.50    4.70
   8   3   4    6.00    6.40
   8   3   4   24.00    4.70
  -8   3  -4   26.70    5.50
  -8   3  -4   23.80   10.90
   8   3   4   36.60    7.10
  -8   3  -4   29.00    5.50
  -9  -3  -4   -4.60    4.00
   9  -3   4    4.40    5.10
   9  -3   4    3.30    4.70
  -9  -3  -4    5.20    6.70
  -9  -3  -4  -12.80    5.00
   9  -3   4   -1.10    4.90
   9   3   4   -2.40    4.00
  -9   3  -4   12.50   12.50
  -9   3  -4   -6.30    4.80
   9   3   4   -1.50    7.00
  -9   3  -4    3.20    4.00
   9   3   4    1.70    4.90
 -10  -3  -4   43.10    7.50
  10  -3   4   30.60    6.80
  10  -3   4   40.90    6.90
 -10  -3  -4   28.80    6.00
  10  -3   4   44.80    7.40
 -10  -3  -4   42.10    6.80
 -10   3  -4   44.60    6.90
 -10   3  -4   29.30    6.30
  10   3   4   20.60    5.70
 -10   3  -4  -13.80   14.10
  10   3   4   44.80    6.70
  10   3   4   15.50    9.10
 -11  -3  -4   63.79    7.20
 -11  -3  -4   47.20    6.80
  11  -3   4   62.59    6.90
  11  -3   4   55.29    7.70
  11  -3   4   72.79    8.70
 -11   3  -4   66.09    8.90
 -11   3  -4   52.59    6.80
  11   3   4   55.39    7.60
  11   3   4   60.19    7.30
  12  -3   4    2.10    3.30
 -12  -3  -4   -1.00    4.90
 -12  -3  -4    8.30    6.30
  12  -3   4   -6.40    5.20
  12  -3   4    5.10    8.80
 -12  -3  -4    3.20    3.30
  12   3   4    2.40    3.90
  12   3   4    3.90    5.00
 -12   3  -4   -0.80    3.50
 -12   3  -4    6.70    5.40
 -13  -3  -4    4.40    5.00
  13  -3   4    2.40    2.60
 -13  -3  -4   -2.70    3.90
  13  -3   4    1.20    6.70
 -13  -3  -4    5.40    3.20
 -13   3  -4    1.30    3.40
  13   3   4    7.90    6.30
  13   3   4    0.20    2.90
 -14  -3  -4   -0.90    3.80
 -14  -3  -4    1.30    2.30
 -14   3  -4    3.70    2.70
  14   3   4    4.40    4.40
  14   3   4   -2.00    2.80
  13  -4  -4    8.90    3.40
  13   4  -4    7.80    2.40
  13   4  -4    4.80    3.90
  12  -4  -4   -4.10    3.10
  12  -4  -4    2.00    2.10
 -12   4   4   -5.40    4.20
  12   4  -4    0.90    2.90
  12   4  -4    0.00    3.90
  11  -4  -4    8.50    4.00
 -11  -4   4    2.20    5.10
  11  -4  -4   12.00    4.60
  11   4  -4   14.60    5.00
  11   4  -4   12.20    3.30
 -11   4   4   10.80    3.60
 -10  -4   4   23.50    5.40
  10  -4  -4   36.20    5.20
  10  -4  -4   34.60    5.90
  10  -4  -4   20.60    9.60
  10   4  -4   38.50    6.80
 -10   4   4   38.90    6.40
  10   4  -4   37.00    5.90
   9  -4  -4   78.79    8.80
   9  -4  -4   63.49    7.90
   9  -4  -4   69.69    6.50
  -9   4   4   83.29    8.20
   9   4  -4   74.49    7.00
   9   4  -4   73.89    8.20
  -8  -4   4   11.30    5.80
   8  -4  -4    7.50    3.40
   8  -4  -4   10.40    6.50
   8  -4  -4    4.40    4.80
   8   4  -4    9.50    4.00
  -8   4   4   22.00    5.10
   7  -4  -4   79.19    7.60
   7  -4  -4   64.69    8.10
   7   4  -4   73.99    7.30
  -7   4   4   72.99    9.20
   7   4  -4   73.39    8.60
   6  -4  -4   71.79    7.80
   6  -4  -4   43.10    7.50
   6   4  -4   52.69    7.10
  -6   4   4   50.59    8.00
   6   4  -4   48.40    7.30
  -6   4   4   34.70   13.60
   5  -4  -4    0.20    3.80
   5  -4  -4    3.70    4.40
  -5   4   4    5.10    9.30
   5   4  -4    0.00    4.30
   5   4  -4    4.70    5.00
  -5   4   4   -5.40    3.70
   4  -4  -4    9.00    4.50
   4  -4  -4   -1.10    3.40
  -4  -4   4    4.30    6.90
   4   4  -4   -1.40    4.40
  -4   4   4   -1.90    3.80
   4   4  -4   14.70    6.70
  -4   4   4    0.20    4.70
  -4   4   4    5.40    9.80
   4   4  -4    9.00    4.90
   3  -4  -4   46.90    6.40
  -3  -4   4   58.09    9.00
   3  -4  -4   66.49   10.40
   3   4  -4   52.49    7.60
  -3   4   4   65.19    8.00
  -3   4   4   55.99   12.10
   3   4  -4   44.50    8.00
  -3   4   4   53.99    8.20
   3   4  -4   64.19    9.50
  -2  -4   4   -2.90    5.70
   2  -4  -4    9.50    8.10
   2  -4  -4    5.50    4.20
  -2   4   4    2.40    4.20
  -2   4   4    2.10    4.40
   2   4  -4    1.90    4.40
  -2   4   4    3.70    8.80
   2   4  -4    0.90    5.70
   2   4  -4    6.90    5.40
  -1  -4   4   -4.20    4.40
   1  -4  -4    0.70    3.50
  -1   4   4    2.40    4.80
   1   4  -4    1.90    4.00
  -1   4   4   -2.50    7.50
   1   4  -4    4.00    4.90
  -1   4   4    3.90    4.90
   1   4  -4    8.70    6.20
  -1   4   4   -2.30    3.90
   0  -4   4   36.40    6.60
   0  -4  -4   49.30    6.30
   0   4   4   40.30   10.60
   0   4   4   36.90    7.20
   0   4   4   56.09    8.10
   0   4  -4   41.90    8.10
   0   4  -4   58.99    7.90
   0   4  -4   41.00    8.70
   0   4   4   42.40    7.20
  -1  -4  -4    2.20    3.60
   1  -4   4    0.40    4.60
  -1   4  -4    0.80    4.00
  -1   4  -4   -1.30    4.40
  -1   4  -4   -2.40    6.10
   1   4   4    4.20    4.30
   1   4   4   -4.00    7.30
   1   4   4    0.70    4.70
   1   4   4   -1.70    4.10
   2  -4   4   -3.00    5.10
  -2  -4  -4    2.60    3.80
  -2   4  -4    6.10    4.70
  -2   4  -4    1.80    4.60
   2   4   4    0.50    7.50
   2   4   4    2.70    5.20
  -2   4  -4   -1.20    6.70
   2   4   4    4.00    4.40
   2   4   4    0.20    4.00
  -3  -4  -4   36.00    6.30
   3  -4   4   29.80    5.70
  -3   4  -4   31.40    5.60
   3   4   4   26.30    6.60
  -3   4  -4   34.80    8.50
   3   4   4   20.70    8.70
   3   4   4   35.90    6.50
   3   4   4   25.30    6.40
  -4  -4  -4    3.20    4.30
   4  -4   4   -0.90    4.50
  -4   4  -4   -4.80    3.70
   4   4   4   -0.60    4.00
   4   4   4   -3.00    7.70
  -4   4  -4   -8.40    8.50
   4   4   4   -0.10    4.30
   4   4   4    5.00    9.20
   5  -4   4   22.80    6.20
   5  -4   4   59.19   13.40
  -5  -4  -4   45.70    8.90
  -5  -4  -4   31.50    6.10
   5   4   4   16.70   10.20
   5   4   4   34.40    6.30
   5   4   4   21.00    5.50
  -5   4  -4   24.30    5.10
  -5   4  -4   11.80    8.90
   6  -4   4  102.59   11.20
  -6  -4  -4  111.89   12.50
  -6  -4  -4  124.49    9.20
   6  -4   4  119.29   10.40
   6  -4   4  128.99    9.80
   6   4   4  113.79    9.10
   6   4   4  107.99    9.80
  -6   4  -4  126.89    9.70
  -7  -4  -4   15.00    6.20
   7  -4   4   -1.90    5.10
   7  -4   4   -3.20    5.10
  -7  -4  -4    4.80    5.40
  -7   4  -4    4.20    3.80
   7   4   4    0.30    3.20
   7   4   4   -7.30    4.60
   8  -4   4    4.20    4.70
   8  -4   4    9.00    4.90
  -8  -4  -4   10.70    6.00
  -8  -4  -4    5.30    4.30
   8  -4   4    3.10    5.20
   8   4   4    6.50    3.50
  -8   4  -4    5.70    4.40
  -8   4  -4    7.70    5.40
   8   4   4    2.30    4.10
  -9  -4  -4   11.40    4.60
  -9  -4  -4   11.40    4.80
   9  -4   4   12.00    5.00
   9  -4   4   17.20    4.10
   9  -4   4   19.80    5.80
  -9   4  -4    9.80    3.90
   9   4   4   10.50    4.30
  -9   4  -4    8.70    6.40
   9   4   4   11.60    3.50
  10  -4   4    9.50    3.30
  10  -4   4   21.30    6.90
 -10  -4  -4   18.50    3.90
 -10  -4  -4    9.90    4.60
  10  -4   4   10.80    5.60
 -10   4  -4   12.00    4.70
  10   4   4   11.00    4.40
  10   4   4    7.90    3.00
 -10   4  -4   10.90    3.70
  11  -4   4   53.79    4.80
 -11  -4  -4   59.59    5.20
  11   4   4   46.40    5.90
  11   4   4   42.60    4.50
 -11   4  -4   41.00    7.80
   7  -5  -4   -1.40    2.10
   7  -5  -4    0.10    3.00
   7   5  -4    0.80    5.30
  -7   5   4   -1.00    3.70
   7   5  -4   -2.60    3.80
   6  -5  -4   25.10    4.90
  -6   5   4   14.90    3.30
   6   5  -4   14.10    4.50
   5  -5  -4    1.50    2.50
   5  -5  -4   10.70    5.50
   5   5  -4    0.40    3.70
  -5   5   4   -4.30    2.80
   4  -5  -4   -0.40    2.80
   4  -5  -4    2.80    7.10
  -4   5   4    0.90    2.80
   4   5  -4   -5.60    3.40
   3  -5  -4    4.50    4.40
   3  -5  -4   -3.80    3.10
  -3   5   4   -4.00    2.80
   3   5  -4    2.00    3.70
   2  -5  -4   -3.70    3.20
  -2  -5   4   -1.80    5.00
   2  -5  -4    0.80    4.10
   2   5  -4   -0.30    4.00
   2   5  -4   15.60   12.00
  -2   5   4   -0.20    2.90
   1  -5  -4  -11.70    4.30
   1  -5  -4    0.80    3.30
   1  -5  -4   -0.90    3.90
  -1  -5   4    5.10    5.50
  -1   5   4   -1.90    3.10
   1   5  -4   -0.40    4.30
   0  -5  -4   11.90    4.80
   0  -5   4   17.10    7.80
   0  -5  -4    8.90    3.70
   0   5  -4   13.90    4.10
   0   5   4   16.60    3.90
   0   5   4   10.80    5.70
  -1  -5  -4    2.50    4.40
  -1  -5  -4   -5.90    3.20
   1   5   4    2.00    3.90
  -1   5  -4    0.50    3.60
   1   5   4   -1.40    3.10
  -2  -5  -4   -1.00    3.30
  -2  -5  -4   -0.50    5.10
   2   5   4   -6.80    4.50
   2   5   4    0.40    3.10
  -2   5  -4   -3.10    3.10
   3  -5   4   42.50    7.00
   3  -5   4   31.90    8.10
   3  -5   4   60.19    6.90
  -3  -5  -4   43.30   10.70
   3   5   4   37.90    5.60
  -3   5  -4   35.30    5.30
   4  -5   4   33.20    7.60
  -4  -5  -4   38.90    5.70
   4  -5   4   38.10    6.70
  -4  -5  -4   41.10    7.80
   4  -5   4   42.00    8.10
  -4   5  -4   40.50    5.50
   4   5   4   34.70    5.40
   5  -5   4   -5.60    4.60
  -5  -5  -4    1.20    4.40
  -5   5  -4    6.20    2.90
   5   5   4    6.70    3.50
   6  -5   4   85.99    6.90
  -6  -5  -4   96.89    7.20
   6   5   4   75.49    6.70
  -6   5  -4   83.89    6.40
  19   0  -5    7.80    4.00
 -19   0   5   -1.50    2.90
 -18   0   5   -2.60    2.60
 -18   0   5   -1.20    2.90
  18   0  -5    2.50    4.30
  17   0  -5   14.20    6.20
 -17   0   5    2.60    3.20
 -17   0   5   -0.50    2.10
  17   0  -5   -3.30    4.20
 -16   0   5   -2.70    3.50
  16   0  -5   -0.70    5.40
  16   0  -5    2.90    4.30
 -16   0   5   -0.10    2.80
  15   0  -5   -1.80    4.50
  15   0  -5   -5.70    4.20
 -15   0   5   12.00    7.90
 -15   0   5    4.40    4.30
 -15   0   5   -3.80    3.10
 -14   0   5   -4.70    4.80
  14   0  -5   -4.30    4.40
  14   0  -5   20.30   16.70
  14   0  -5   -3.30    4.00
 -14   0   5    1.10    4.50
  14   0  -5    3.50    5.30
 -14   0   5   -1.00    3.10
  13   0  -5    1.10    5.00
  13   0  -5   11.50   12.30
 -13   0   5   -3.50    4.30
  13   0  -5    1.30    6.20
 -13   0   5    0.10    3.70
 -13   0   5   11.60   13.20
  13   0  -5    0.80    4.90
 -12   0   5   -4.30    3.80
  12   0  -5    5.40    7.70
  12   0  -5   -1.40    4.80
 -12   0   5    2.80    4.20
  12   0  -5   -9.70    4.80
  12   0  -5    5.30    4.90
 -12   0   5    7.00    8.60
 -11   0   5    0.10    3.70
  11   0  -5    2.70    7.40
  11   0  -5   -3.10    5.00
 -11   0   5   -6.50    4.50
  11   0  -5    1.70    4.60
  11   0  -5   -6.40    4.40
 -11   0   5    7.60    6.00
  10   0  -5    8.00    5.50
 -10   0   5   -0.10    3.40
  10   0  -5   16.30    5.30
  10   0  -5   -1.60    4.10
  -9   0   5   -1.60    3.10
   9   0  -5    5.00    4.10
   9   0  -5    7.80    4.40
   8   0  -5   -3.30    3.60
   8   0  -5   -3.40    3.50
  -8   0   5   -4.10    3.00
  -7   0   5    0.00    2.80
   7   0  -5    3.10    3.30
   7   0  -5    0.00    3.10
   6   0  -5   -0.40    2.60
   6   0  -5    2.30    3.00
  -6   0   5    0.70    2.60
  -5   0   5   -0.10    3.70
   5   0  -5    5.20    3.00
  -5   0   5   -0.20    2.80
   5   0  -5   -1.50    2.60
   4   0  -5    1.30    2.60
   4   0  -5   -0.70    2.30
  -4   0   5   -0.10    3.20
  -3   0   5    1.60    2.60
   3   0  -5   -3.10    2.10
   2   0  -5    0.50    1.90
   2   0  -5    0.00    1.80
  -2   0   5   -0.90    2.30
   1   0  -5   -1.40    2.20
   1   0  -5   -1.90    1.80
  -1   0   5    1.00    2.20
   0   0   5    0.20    2.00
   0   0  -5    0.60    2.40
   0   0  -5    0.10    2.20
  -1   0  -5   -0.40    2.70
   1   0   5   -1.10    1.90
  -1   0  -5   -1.10    2.10
   2   0   5   -0.20    2.50
  -2   0  -5   -2.30    2.50
  -3   0  -5   -1.00    2.40
   3   0   5    2.00    3.40
   3   0   5   -1.50    2.60
  -3   0  -5    5.30    3.40
  -4   0  -5    1.50    2.70
   4   0   5    1.70    6.20
   4   0   5    0.50    2.30
  -4   0  -5    3.10    3.60
   5   0   5   -0.20    2.50
  -5   0  -5   -0.10    2.80
   5   0   5    0.00    3.00
  -5   0  -5    3.10    4.10
   6   0   5   -3.80    2.60
   6   0   5   -1.00    3.90
  -6   0  -5    1.70    4.20
  -6   0  -5    1.90    2.80
  -6   0  -5    0.30    2.70
   7   0   5   -6.60    3.80
   7   0   5    1.60    5.00
   7   0   5    1.90    3.70
  -7   0  -5   -2.00    2.90
  -7   0  -5   -5.40    4.80
  -7   0  -5    0.50    3.10
  -8   0  -5   -5.20    7.10
   8   0   5   -3.10    5.80
  -8   0  -5    2.80    4.40
   8   0   5   -1.60    4.70
  -8   0  -5    0.90    3.40
   8   0   5  -10.50    5.20
  -9   0  -5   -0.70    3.00
   9   0   5    1.30    4.30
  -9   0  -5    7.00    4.50
   9   0   5    7.10    4.60
  -9   0  -5   20.70   13.80
  -9   0  -5  -10.60    4.90
  -9   0  -5    3.00    5.60
   9   0   5    2.60    7.70
  10   0   5   -3.40    3.20
 -10   0  -5   -3.90    6.30
 -10   0  -5   -2.70    8.20
  10   0   5    8.40   12.10
 -10   0  -5   -5.80    4.80
 -10   0  -5   -1.30    2.90
  10   0   5  -13.60    4.10
 -11   0  -5   -2.20    3.80
  11   0   5    1.70    4.90
 -11   0  -5    3.90    4.50
 -11   0  -5   -3.30   11.00
 -12   0  -5    1.90    4.70
 -12   0  -5   -0.60    2.80
 -12   0  -5    0.30    4.30
  12   0   5    6.90    5.50
 -13   0  -5   -1.20    4.40
 -13   0  -5   -0.50    3.90
  13   0   5    4.60    5.00
 -14   0  -5   -3.50    3.70
 -14   0  -5    2.70    4.10
  14   0   5    1.80    6.10
 -15   0  -5    3.50    3.60
 -15   0  -5   -1.10    4.20
  15   0   5    3.50    5.80
 -16   0  -5   -4.90    3.90
  16   0   5   -1.30    5.60
 -16   0  -5   -1.40    2.90
 -17   0  -5   -0.40    2.60
  17   0   5    3.70    6.10
 -17   0  -5   -7.10    3.90
  18  -1  -5    5.80    4.30
 -18  -1   5   -1.90    1.90
 -18  -1   5    0.00    5.80
  18   1  -5   -6.40    3.80
 -18   1   5   -3.10    2.40
  18   1  -5   -6.70    4.40
  17  -1  -5    7.60    4.10
 -17  -1   5    1.50    3.60
 -17  -1   5    3.60    2.70
  17   1  -5    1.70    4.00
  17   1  -5    4.50    4.50
 -17   1   5    4.50    3.00
  16  -1  -5   -5.60    6.30
 -16  -1   5    1.10    3.30
 -16  -1   5   -4.70    3.70
 -16  -1   5    6.80    6.00
  16   1  -5    5.40    4.20
 -16   1   5    8.50    5.20
  16   1  -5    5.90    6.90
 -16   1   5    1.30    3.40
 -15  -1   5   91.69    8.00
 -15  -1   5   78.79    8.90
 -15  -1   5   74.39    8.30
  15  -1  -5   76.79    8.80
  15   1  -5   87.19    8.00
  15   1  -5   87.69    9.30
 -15   1   5   86.79    8.30
  15   1  -5   85.29    8.90
  15   1  -5   45.90   19.00
 -14  -1   5  116.49    9.90
 -14  -1   5  125.59    9.80
  14  -1  -5  109.19   11.40
  14  -1  -5  115.99   10.50
  14   1  -5  118.19   11.40
  14   1  -5  120.39   10.80
 -14   1   5  122.09   10.10
 -14   1   5  116.09    7.40
  14   1  -5  124.29    9.30
  14   1  -5  117.59   17.80
  13  -1  -5  115.39   10.70
  13  -1  -5   89.79   10.40
 -13  -1   5   95.89   10.40
 -13  -1   5   89.99   17.10
 -13  -1   5  104.69    9.10
  13   1  -5   94.79    8.60
 -13   1   5   97.79    7.40
  13   1  -5  117.49   10.80
  13   1  -5   88.19   13.60
 -13   1   5  120.09   10.20
  13   1  -5  108.09   10.20
  12  -1  -5   51.59   10.30
  12  -1  -5   70.19    8.10
 -12  -1   5   65.39   10.70
 -12  -1   5   83.09    7.80
  12  -1  -5   80.69    9.70
 -12  -1   5   83.19   14.70
  12   1  -5   84.49    8.90
  12   1  -5   74.09   10.90
  12   1  -5   66.99    7.80
  11  -1  -5  399.16   28.80
 -11  -1   5  469.85   26.90
  11  -1  -5  392.36   21.90
  11  -1  -5  385.16   19.60
  11  -1  -5  430.46   22.70
 -11  -1   5  376.06   24.50
 -11  -1   5  457.05   21.50
 -11   1   5  433.36   20.40
  11   1  -5  450.65   25.10
  11   1  -5  453.25   22.50
  11   1  -5  418.26   21.60
  11   1  -5  445.66   22.80
  10  -1  -5   15.00    3.60
  10  -1  -5   20.80    5.20
  10  -1  -5   12.90    9.40
 -10  -1   5   13.60    5.90
 -10  -1   5   16.40    4.40
  10   1  -5   10.50    5.00
 -10   1   5    8.70    3.60
  10   1  -5    8.10    5.00
 -10   1   5    2.10    5.80
 -10   1   5   20.50    5.00
  10   1  -5   21.10    5.30
  10   1  -5   16.40    5.00
   9  -1  -5   22.40    4.50
   9  -1  -5   32.80    5.70
  -9  -1   5   27.20    4.80
   9   1  -5   21.70    5.90
   9   1  -5   20.20    5.20
  -9   1   5   25.50    9.20
   9   1  -5   25.90    5.60
  -9   1   5   29.90    5.60
  -9   1   5   27.30    7.80
   9   1  -5   36.70    5.80
   8  -1  -5  183.88   11.30
   8  -1  -5  158.88   10.20
   8  -1  -5  188.58   13.00
  -8   1   5  158.48    9.80
  -8   1   5  193.38   13.90
   8   1  -5  184.38   11.50
   8   1  -5  171.88   11.00
   7  -1  -5   17.10    3.70
   7  -1  -5    6.00    7.20
   7  -1  -5   12.60    3.80
   7  -1  -5   14.50    6.30
  -7   1   5   17.50    4.00
   7   1  -5   14.00    4.20
   7   1  -5    2.00    4.30
  -7   1   5   16.50    6.10
   6  -1  -5    2.90    2.60
   6  -1  -5    2.10    3.60
   6  -1  -5   -2.60    2.90
  -6   1   5    5.70    3.10
   6   1  -5   -5.50    4.20
  -6   1   5    0.00    3.60
   6   1  -5    0.90    2.60
   5  -1  -5  449.86   22.40
   5  -1  -5  430.36   20.80
   5   1  -5  401.56   20.50
  -5   1   5  465.25   22.70
   5   1  -5  441.36   22.20
  -5   1   5  406.56   19.90
   5   1  -5  477.85   21.30
   4  -1  -5 1001.00   45.60
   4  -1  -5 1078.99   49.00
   4   1  -5 1059.89   47.40
   4   1  -5 1116.49   47.00
   4   1  -5  985.40   45.30
  -4   1   5 1045.40   47.60
   3  -1  -5 7067.89  313.27
   3  -1  -5 7245.27  314.57
   3  -1  -5 7502.55  314.27
  -3   1   5 7454.95  314.87
   3   1  -5 7708.13  314.77
   2  -1  -5  169.68   10.00
   2  -1  -5  160.18    8.60
  -2   1   5  172.58   10.40
   2   1  -5  177.48    9.90
   1  -1  -5 9497.85  405.66
   1  -1  -5 9999.00  406.06
   1  -1  -5 9167.48  404.46
  -1   1   5 9592.04  405.96
   0  -1  -5  204.98   11.40
   0  -1  -5  216.38   11.50
   0  -1  -5  190.18    9.90
   0   1  -5  211.18   10.80
   0   1  -5  204.98    9.70
   0   1   5  205.88   11.60
  -1  -1  -5  264.97   13.20
   1  -1   5  262.87   14.10
  -1  -1  -5  284.87   14.80
  -1  -1  -5  299.57   15.10
  -1   1  -5  289.67   13.60
   1   1   5  307.07   15.40
  -1   1  -5  292.67   13.90
  -1   1  -5  266.17   13.60
   2  -1   5  123.09    7.80
  -2  -1  -5  128.29    8.70
  -2  -1  -5  126.49    7.00
  -2  -1  -5  139.59    9.20
  -2   1  -5  120.59    9.70
   2   1   5  137.29    8.90
  -2   1  -5  129.89    7.20
  -2   1  -5  136.69    8.20
   3  -1   5   20.70    3.90
  -3  -1  -5   24.70    4.70
  -3  -1  -5   25.60    3.60
  -3  -1  -5   22.50    5.00
  -3   1  -5   22.50    4.20
   3   1   5   25.90    4.90
  -3   1  -5   23.50    3.10
  -4  -1  -5   -2.50    2.40
   4  -1   5    1.00    3.00
   4  -1   5   -0.20    3.70
  -4  -1  -5   -0.60    2.90
  -4  -1  -5    9.60    8.40
   4   1   5    0.30    2.80
  -4   1  -5    1.90    2.00
  -5  -1  -5  128.69    7.80
  -5  -1  -5  126.59   10.20
   5  -1   5  135.89    8.10
  -5  -1  -5  135.09   11.70
  -5   1  -5  129.29    7.80
  -5   1  -5  148.39   10.30
   5   1   5  129.79   10.10
   6  -1   5   30.20    4.60
  -6  -1  -5   33.30    6.30
  -6  -1  -5   26.50    4.10
   6   1   5   32.80    6.70
   6   1   5   38.20    6.40
  -6   1  -5   32.10    6.40
  -7  -1  -5   31.60    4.50
   7  -1   5   39.80    6.10
   7  -1   5   43.30    5.20
  -7  -1  -5   41.80    7.30
  -7   1  -5   38.10    8.20
   7   1   5   40.60    7.50
   7   1   5   38.80    6.20
  -8  -1  -5  302.97   19.70
   8  -1   5  313.17   16.90
   8  -1   5  307.07   16.60
   8  -1   5  299.87   15.90
  -8  -1  -5  316.77   15.70
  -8   1  -5  278.17   16.60
  -8   1  -5  308.67   20.50
   8   1   5  308.77   16.90
   8   1   5  309.97   19.70
  -8   1  -5  274.17   18.10
  -9  -1  -5  194.88   12.10
   9  -1   5  218.48   12.50
  -9  -1  -5  170.68   15.30
   9  -1   5  178.98   16.00
   9  -1   5  204.08   12.00
  -9  -1  -5  201.58   11.70
  -9   1  -5  203.28   12.90
   9   1   5  219.48   13.20
   9   1   5  212.48   14.30
   9   1   5  187.68   16.10
  -9   1  -5  219.48   17.90
  -9   1  -5  177.18   13.20
  10  -1   5  103.89    9.10
  10  -1   5   89.59    8.50
 -10  -1  -5  110.39    7.90
 -10  -1  -5   93.39   12.60
 -10  -1  -5   82.09   12.80
  10  -1   5  102.09    8.70
 -10  -1  -5  112.69    8.10
  10   1   5   73.99   12.50
 -10   1  -5   99.29   10.00
 -10   1  -5   69.69   15.00
  10   1   5   77.99   11.00
 -10   1  -5  107.49    9.40
  10   1   5   93.89    9.00
  11  -1   5   47.20    8.00
 -11  -1  -5   33.60    5.80
 -11  -1  -5   32.40    7.50
 -11  -1  -5   35.30   11.50
  11  -1   5   30.90    5.80
 -11  -1  -5   34.90    6.10
 -11   1  -5   36.60    6.10
  11   1   5   34.30    7.80
  11   1   5   19.20   10.30
 -11   1  -5   35.30    7.00
  11   1   5   42.30    7.30
  12  -1   5   99.09    7.20
 -12  -1  -5  100.19    7.60
  12  -1   5  102.49    9.80
 -12  -1  -5  104.39    9.10
 -12  -1  -5   76.99   10.90
 -12   1  -5  118.29    9.30
  12   1   5   71.59   10.60
  12   1   5   33.40   20.80
  12   1   5   94.99    9.10
 -12   1  -5   97.29    9.50
 -13  -1  -5  284.47   19.80
  13  -1   5  273.77   17.30
 -13  -1  -5  328.77   17.70
 -13  -1  -5  301.97   15.40
 -13   1  -5  289.27   16.80
  13   1   5  316.47   18.10
 -13   1  -5  305.97   17.00
 -14  -1  -5   28.30    4.40
  14  -1   5   18.40    5.90
 -14  -1  -5   23.60    5.20
  14   1   5   20.00    5.80
 -14   1  -5   24.80    5.20
 -14   1  -5   21.40    5.00
 -15  -1  -5   15.80    3.90
 -15  -1  -5   18.20    3.50
  15  -1   5   17.60    6.00
 -15   1  -5   15.40    4.10
 -15   1  -5   17.00    4.30
  15   1   5   13.50    5.60
 -16  -1  -5   -0.70    3.90
  16  -1   5    9.70    6.80
 -16   1  -5    0.30    3.20
  16   1   5    5.40    5.10
 -16   1  -5   -1.00    2.70
 -17  -1  -5   -0.80    2.20
 -17   1  -5    1.00    2.50
 -17   1  -5    4.90    5.50
  17  -2  -5    2.30    3.50
 -17  -2   5    3.60    2.40
  17   2  -5    3.60    3.70
  17   2  -5    2.10    3.00
 -17   2   5    7.10    2.80
 -16  -2   5    1.00    5.30
  16  -2  -5    0.30    4.20
 -16  -2   5    4.60    3.60
  16   2  -5    1.60    3.20
  16   2  -5    4.30    4.40
 -16   2   5    5.00    3.00
 -15  -2   5   24.90    5.00
  15  -2  -5   24.60    5.80
 -15  -2   5   37.60    6.50
  15   2  -5   21.60    4.70
 -15   2   5   21.90    4.30
  15   2  -5   11.10    5.20
  15   2  -5   17.90    4.40
 -14  -2   5   20.10    5.40
 -14  -2   5   32.40    6.50
  14  -2  -5   19.40    6.00
 -14  -2   5   27.90    5.80
  14   2  -5   24.30    5.50
  14   2  -5   28.00    6.50
  14   2  -5   26.90    5.00
 -14   2   5   23.50    4.70
 -13  -2   5   17.20    5.10
 -13  -2   5   34.00    7.70
  13  -2  -5   23.70    4.50
  13  -2  -5   20.70    5.70
  13   2  -5   22.80    5.50
  13   2  -5   26.30    6.40
  13   2  -5   28.70    5.60
 -13   2   5   18.20    4.70
  13   2  -5    9.80    9.80
  12  -2  -5   13.80    5.60
 -12  -2   5    9.00    4.90
  12  -2  -5   13.00    3.20
  12   2  -5   20.10    5.10
  12   2  -5   12.40    5.40
  12   2  -5    6.70    7.80
  12   2  -5   14.70    5.90
 -12   2   5   16.60    4.70
 -11  -2   5   -2.50    8.40
  11  -2  -5   16.90    5.60
 -11  -2   5   16.30    5.20
  11  -2  -5    9.00    7.40
  11  -2  -5   14.30    3.60
  11   2  -5    7.30    5.00
 -11   2   5    9.20    5.00
  11   2  -5    7.80    4.90
 -11   2   5   15.90    8.70
  11   2  -5    7.20    6.60
  11   2  -5    7.70    5.10
  10  -2  -5  103.49   10.60
  10  -2  -5  107.79    8.10
 -10  -2   5   83.79   14.10
  10  -2  -5  111.49    9.70
 -10  -2   5  100.19    8.20
  10   2  -5  112.59    9.80
 -10   2   5   98.49   18.40
  10   2  -5  121.39   12.80
 -10   2   5  107.19    9.80
  10   2  -5   95.29    9.70
  10   2  -5  113.59   10.70
  10   2  -5  106.29    8.90
 -10   2   5  101.99   11.90
   9  -2  -5    1.00    3.80
  -9  -2   5   -0.20    3.90
   9  -2  -5    3.50    6.10
   9  -2  -5    0.20    3.10
  -9  -2   5   -6.10    5.70
   9  -2  -5    1.10    3.70
   9   2  -5    6.30    7.10
   9   2  -5    6.00    5.00
   9   2  -5    0.40    3.90
  -9   2   5    8.70    5.20
   9   2  -5   -1.60    4.60
   9   2  -5    1.80    5.10
  -9   2   5   12.60    7.20
  -9   2   5    0.70    9.20
   8  -2  -5    7.30    3.90
  -8  -2   5    2.20    4.40
  -8  -2   5    8.60    6.30
   8  -2  -5   15.70    4.00
  -8   2   5   23.40    8.60
  -8   2   5   -3.40    5.60
   8   2  -5   11.10    5.00
   8   2  -5   10.80    4.90
  -8   2   5  -10.70    5.80
   8   2  -5    2.80    4.20
   8   2  -5    6.60    4.30
   7  -2  -5    7.80    4.10
  -7  -2   5    2.10    4.70
   7  -2  -5    6.30    3.70
   7   2  -5   -3.40    7.00
   7   2  -5    1.70    4.80
   7   2  -5    9.20    3.70
  -7   2   5    9.30    6.00
   7   2  -5    8.40    4.50
   7   2  -5    5.40    4.60
   6  -2  -5   35.20    4.50
  -6   2   5   42.20    8.00
   6   2  -5   31.50    5.40
   6   2  -5   46.80    6.70
   5  -2  -5  273.47   14.00
   5   2  -5  262.47   14.90
  -5   2   5  258.87   14.90
  -5   2   5  286.77   17.20
   4  -2  -5  123.19    7.90
  -4   2   5  132.89   10.40
   4   2  -5  116.89    8.70
  -4   2   5  121.59    8.80
   3  -2  -5  327.97   16.10
   3  -2  -5  359.96   16.90
   3   2  -5  304.97   16.80
  -3   2   5  320.67   17.20
  -3   2   5  339.67   18.80
   2  -2  -5    8.30    2.60
   2  -2  -5    2.10    3.10
  -2   2   5    4.30    3.90
  -2   2   5    5.00    3.70
   1  -2  -5   33.30    4.10
   1  -2  -5   38.80    5.20
  -1   2   5   34.30    5.50
  -1   2   5   39.40    6.10
   0  -2  -5  426.16   19.60
   0  -2  -5  406.16   21.60
   0   2   5  444.66   22.30
   0   2   5  413.46   21.00
  -1  -2  -5   50.19    4.60
  -1  -2  -5   53.59    6.80
   1   2   5   62.79    6.40
  -1   2  -5   52.19    4.80
   1   2   5   49.60    6.20
  -2  -2  -5  130.99   10.70
   2   2   5  142.79    9.90
  -2   2  -5  111.09    9.50
  -2   2  -5  137.09    8.70
   2   2   5  147.39   10.90
   3  -2   5   84.99    5.70
  -3  -2  -5  108.69    9.30
  -3   2  -5   85.29    7.50
  -3   2  -5   71.29    7.40
   3   2   5  101.79    7.90
   3   2   5   85.39    8.20
  -4  -2  -5    6.70    3.10
   4  -2   5    8.60    2.80
  -4  -2  -5    7.70    4.40
  -4   2  -5    6.20    4.50
   4   2   5    7.80    4.10
   4   2   5    5.70    4.00
  -5  -2  -5 1271.77   62.49
  -5  -2  -5 1324.87   58.09
   5  -2   5 1363.36   58.39
   5   2   5 1327.57   59.69
   5   2   5 1239.88   61.39
  -5   2  -5 1305.27   61.09
   5   2   5 1408.06   59.89
   6  -2   5   28.60    6.00
  -6  -2  -5   23.70   10.70
  -6  -2  -5   22.50    4.60
   6  -2   5   18.00    4.50
   6   2   5   11.20    5.20
   6   2   5   16.10    5.20
  -6   2  -5   18.60    6.90
  -6   2  -5   16.10    5.70
  -6   2  -5    4.80    4.50
   6   2   5   17.70    5.70
   7  -2   5  150.08   14.30
  -7  -2  -5  165.78   10.00
   7  -2   5  185.98   14.30
   7  -2   5  165.38   10.50
  -7  -2  -5  166.98   15.10
   7   2   5  165.08   11.50
  -7   2  -5  159.78   11.70
   7   2   5  157.18   11.10
  -7   2  -5  154.78   13.70
   7   2   5  136.09   12.80
  -8  -2  -5    9.70    5.20
   8  -2   5   23.30    6.30
   8  -2   5   23.20    5.30
  -8  -2  -5   27.50    5.00
   8  -2   5   14.10    5.70
  -8   2  -5   14.10    5.20
  -8   2  -5   29.40    6.40
   8   2   5   28.10    6.00
   8   2   5   16.60    5.10
   8   2   5   19.50    7.10
  -8   2  -5   18.40    8.50
   9  -2   5   -5.90    3.80
  -9  -2  -5    3.00    4.70
   9  -2   5    2.60    4.30
  -9  -2  -5   -1.20    6.80
   9  -2   5    3.30    5.10
   9   2   5    5.60    4.70
  -9   2  -5   -0.80    7.20
  -9   2  -5   18.10    8.00
   9   2   5    9.40    4.90
  -9   2  -5   10.60    4.70
   9   2   5    3.70    6.70
  -9   2  -5    0.40    6.20
 -10  -2  -5   -9.70    8.80
  10  -2   5    2.70    3.90
 -10  -2  -5    5.80    4.20
  10  -2   5    1.00    4.90
 -10  -2  -5    2.30    3.90
  10  -2   5   -0.80    4.80
  10   2   5   -4.50    3.90
 -10   2  -5   -2.60    6.40
  10   2   5   -5.70    8.60
 -10   2  -5    8.20   11.50
 -10   2  -5    3.30    7.50
 -10   2  -5    4.20    4.50
  11  -2   5    0.70    5.50
 -11  -2  -5   -4.70    3.30
  11  -2   5    5.50    6.40
  11  -2   5   -2.20    3.40
 -11  -2  -5    3.90    4.20
  11   2   5   -5.70   10.30
 -11   2  -5    4.00    4.40
 -11   2  -5  -12.60    6.80
 -11   2  -5   -0.40    7.20
 -11   2  -5  -48.00   19.10
  11   2   5    7.80    4.30
  11   2   5   -1.40    4.80
  12  -2   5    9.00    3.90
  12  -2   5   19.50    6.70
  12  -2   5   -5.20   11.40
 -12  -2  -5    8.30    4.70
 -12  -2  -5   10.70    5.20
  12   2   5   10.00    5.30
  12   2   5    1.70    4.30
  12   2   5    8.50   15.10
 -12   2  -5   11.90    4.60
 -12   2  -5   15.80    7.50
  13  -2   5   11.60    3.10
 -13  -2  -5    8.70    5.30
 -13  -2  -5    8.80    3.50
 -13  -2  -5    4.80    3.10
  13  -2   5    1.90    6.30
  13   2   5    5.90    4.50
  13   2   5   12.70    5.90
 -13   2  -5    7.60    3.80
 -14  -2  -5   13.20    3.80
 -14  -2  -5   16.30    3.30
  14  -2   5   13.40    8.80
  14   2   5    7.10    4.60
  14   2   5    8.10    4.60
 -14   2  -5   13.90    4.30
 -15  -2  -5    7.00    2.30
  15  -2   5    5.20    6.10
 -15  -2  -5    7.80    3.10
 -15   2  -5    8.60    2.90
  15   2   5   18.20    6.20
 -16  -2  -5    1.20    2.60
 -16   2  -5    0.50    2.50
  16   2   5    7.20    4.60
  16  -3  -5    5.40    3.70
 -16  -3   5    6.40    3.00
 -16  -3   5    2.80    2.50
 -16   3   5   -6.10    4.00
  16   3  -5    4.90    2.50
  16   3  -5    0.00    4.60
  15  -3  -5    2.90    4.00
 -15  -3   5   -2.70    3.40
  15   3  -5    3.20    4.80
  15   3  -5   -3.30    2.20
 -15   3   5   -1.90    3.20
  14  -3  -5    0.40    3.60
 -14  -3   5    3.30    4.60
 -14  -3   5    2.30    4.70
 -14   3   5    4.60    3.60
  14   3  -5    2.50    3.20
  14   3  -5   -3.00    4.30
 -13  -3   5   35.90    6.20
  13  -3  -5   25.50    4.10
  13  -3  -5   21.20    5.30
 -13  -3   5   32.70    7.60
 -13   3   5   24.20    4.80
  13   3  -5   23.10    5.60
  13   3  -5   18.30    4.50
  12  -3  -5    5.50    4.40
 -12  -3   5    5.30    4.70
  12  -3  -5   11.00    3.20
  12   3  -5    2.50    4.70
 -12   3   5   10.20    4.60
  12   3  -5    8.00    4.40
  12   3  -5    6.40    3.60
 -12   3   5   -1.40    5.40
  11  -3  -5    1.10    4.20
  11  -3  -5    1.00    7.50
 -11  -3   5   -0.50    4.50
  11   3  -5    1.20    4.30
 -11   3   5    6.20    4.70
  11   3  -5   -3.90    8.20
  11   3  -5   -1.90    5.90
 -11   3   5    5.00    5.30
  11   3  -5    3.90    4.80
  10  -3  -5    9.60    3.60
  10  -3  -5   13.40    5.60
 -10  -3   5   15.70    7.50
  10   3  -5    9.30    4.50
  10   3  -5   10.90    5.90
 -10   3   5    0.60    5.70
  10   3  -5    6.40    6.80
 -10   3   5   14.10    5.60
 -10   3   5  -16.20   17.90
  10   3  -5    1.00    5.30
   9  -3  -5  188.48   13.30
  -9  -3   5  185.28   11.70
   9  -3  -5  196.88   11.70
   9  -3  -5  185.68   12.40
  -9   3   5  164.78   21.20
   9   3  -5  180.08   14.00
   9   3  -5  192.78   13.50
   9   3  -5  197.18   12.30
   9   3  -5  186.48   13.70
  -9   3   5  151.68   13.80
  -9   3   5  190.98   12.70
   8  -3  -5  345.37   18.10
  -8  -3   5  360.46   28.70
  -8  -3   5  293.77   16.80
   8  -3  -5  331.37   17.30
   8  -3  -5  335.57   22.30
  -8   3   5  322.27   18.30
  -8   3   5  319.37   24.60
   8   3  -5  341.17   19.30
   8   3  -5  335.47   18.90
   8   3  -5  342.07   18.30
   8   3  -5  300.67   18.70
   7  -3  -5   77.49   10.10
  -7  -3   5   79.59   13.90
   7  -3  -5   75.49    7.50
   7  -3  -5   75.19   12.20
   7   3  -5   66.59    8.10
  -7   3   5   75.59   13.90
   7   3  -5   70.09    8.00
  -7   3   5   62.59    8.90
   7   3  -5   70.89   10.70
   7   3  -5   70.69    7.50
  -6  -3   5   43.40   10.70
   6  -3  -5   73.79    6.90
   6  -3  -5   60.09    8.00
   6  -3  -5   71.09    9.50
  -6   3   5   69.99    8.50
   6   3  -5   63.89    7.70
   6   3  -5   45.00    8.00
  -6   3   5   84.59   11.90
   6   3  -5   70.29    8.70
   5  -3  -5   -0.30    5.20
   5  -3  -5    3.00    3.10
  -5  -3   5    4.60    7.90
  -5   3   5    2.00    4.60
  -5   3   5    8.20    7.00
   5   3  -5  -10.90   10.00
   5   3  -5    4.40    5.00
   5   3  -5    2.80    5.60
  -5   3   5    2.00    4.10
   4  -3  -5   54.29    5.80
   4  -3  -5   54.89    9.10
  -4  -3   5   59.09   10.60
  -4   3   5   55.19    9.00
   4   3  -5   61.09    7.60
   4   3  -5   60.89   11.90
  -4   3   5   63.09    8.30
  -4   3   5   63.59    7.20
   4   3  -5   63.09    8.30
  -3  -3   5    8.20    7.50
   3   3  -5   27.60    6.50
  -3   3   5   30.40    5.90
   3   3  -5   18.50   12.60
  -3   3   5   18.20    4.80
  -3   3   5   24.60    7.20
   3   3  -5   17.70    6.40
  -2  -3   5    8.30    6.90
   2  -3  -5    0.90    2.60
   2  -3  -5  -10.30    6.70
  -2   3   5   -1.70    4.70
   2   3  -5    3.90    5.80
   2   3  -5    3.20    5.80
  -2   3   5    2.90    4.80
   2   3  -5    2.80    4.60
  -2   3   5    1.10    3.20
  -2   3   5    7.80    4.80
   1  -3  -5  401.26   19.40
  -1  -3   5  369.76   21.50
   1  -3  -5  357.16   23.00
  -1   3   5  373.46   22.60
  -1   3   5  370.06   19.50
  -1   3   5  376.66   19.90
  -1   3   5  410.06   20.90
   1   3  -5  409.06   20.60
   1   3  -5  347.07   20.00
   0  -3  -5   22.20    4.40
   0  -3  -5   13.10    6.40
   0   3  -5   29.90    5.90
   0   3   5   20.30    5.50
   0   3   5   19.60    5.50
   0   3   5   13.10    6.60
   0   3  -5   25.60    5.60
   0   3   5   17.00    5.00
  -1  -3  -5   39.90    9.00
  -1  -3  -5   30.60    4.80
   1   3   5   35.20    6.30
   1   3   5   34.10    8.00
  -1   3  -5   24.80    5.10
  -1   3  -5   36.50    6.30
   1   3   5   29.50    5.90
  -1   3  -5   23.80    7.80
   1   3   5   37.70    6.60
  -1   3  -5   36.70    6.80
   2  -3   5    7.90    4.00
  -2  -3  -5    4.90    3.90
  -2  -3  -5    5.80    8.70
  -2   3  -5    4.30    4.20
   2   3   5    1.30    5.30
   2   3   5    6.70    4.40
  -2   3  -5    7.20    4.80
   2   3   5    5.90    5.00
   2   3   5    7.80    5.30
  -2   3  -5    9.90    9.00
  -2   3  -5    7.40    5.10
  -3  -3  -5   -0.30    2.90
   3  -3   5   -1.90    3.00
  -3  -3  -5   -1.40    6.40
   3   3   5   -1.90    4.20
   3   3   5   -4.70    4.10
   3   3   5   -1.30    5.90
  -3   3  -5   13.80    6.10
  -3   3  -5    1.30    4.40
   3   3   5   -1.00    3.80
  -3   3  -5   -1.10    4.20
  -3   3  -5    4.80    4.70
  -4  -3  -5    7.30    3.80
   4  -3   5   14.30    4.10
  -4  -3  -5   13.00    7.30
  -4   3  -5   11.30    5.90
   4   3   5    3.70    4.50
   4   3   5   10.80    6.80
  -4   3  -5   11.60    5.90
   4   3   5   11.10    5.10
  -4   3  -5   16.10    5.50
   4   3   5   14.70    5.40
  -5  -3  -5   33.50    9.80
   5  -3   5   59.89    6.70
  -5  -3  -5   62.39    6.50
  -5   3  -5   49.60   11.30
  -5   3  -5   49.80    9.50
   5   3   5   33.00    8.50
   5   3   5   59.29    9.30
   5   3   5   61.19    8.00
   6  -3   5   11.30    4.90
  -6  -3  -5   11.90    4.30
  -6  -3  -5    6.10    7.70
  -6  -3  -5   18.10    8.30
   6   3   5    7.70    5.90
  -6   3  -5   18.90    5.30
  -6   3  -5   14.80    5.80
   6   3   5   11.70    6.70
  -6   3  -5    6.70    6.50
   6   3   5    8.10    4.30
  -7  -3  -5    1.00    9.70
  -7  -3  -5    6.80    6.90
   7  -3   5    2.60    4.20
   7  -3   5    1.10    6.30
  -7  -3  -5    8.50    4.40
   7  -3   5   -3.30    8.90
  -7   3  -5   12.40    5.30
  -7   3  -5    2.30    7.80
   7   3   5    4.40    4.60
   7   3   5   -1.50    5.30
  -7   3  -5   -2.30    4.20
   7   3   5    2.80    6.90
  -8  -3  -5   32.20    6.10
   8  -3   5   26.50    6.10
  -8  -3  -5    9.90    7.00
   8  -3   5   41.60    7.80
  -8  -3  -5   25.80    6.10
   8  -3   5   21.80    5.60
  -8   3  -5   28.10    5.70
   8   3   5   22.60    9.90
   8   3   5   35.50    7.00
  -8   3  -5   23.80    5.70
  -8   3  -5   22.90   10.70
   8   3   5   27.20    5.30
  -9  -3  -5   13.50    5.20
   9  -3   5   20.60    5.10
  -9  -3  -5   22.30    6.60
   9  -3   5   24.10    6.20
   9  -3   5   13.20    5.40
  -9  -3  -5   22.80    5.20
   9   3   5   20.50    6.20
  -9   3  -5   30.70   12.00
  -9   3  -5   19.80    5.60
   9   3   5    6.80    9.80
  -9   3  -5   21.30    5.30
   9   3   5   21.10    5.10
  10  -3   5    6.70    4.00
  10  -3   5   -9.90    5.00
 -10  -3  -5   -2.80    4.00
  10  -3   5    4.40    5.50
 -10  -3  -5   -6.40    4.30
 -10  -3  -5    8.90    5.20
 -10   3  -5    8.90    5.20
 -10   3  -5    2.20    4.30
  10   3   5    5.60    5.70
  10   3   5   -0.10    3.80
 -11  -3  -5   40.10    6.10
  11  -3   5   28.90    6.50
 -11  -3  -5   37.10    6.10
  11  -3   5   40.00    6.30
  11  -3   5   51.59    8.70
 -11  -3  -5   43.70    6.50
  11   3   5   39.30    7.30
 -11   3  -5   43.00    7.20
  11   3   5   42.90    6.40
 -11   3  -5   32.20    6.10
 -12  -3  -5    6.60    4.50
  12  -3   5   31.90    7.40
 -12  -3  -5   20.20    3.90
 -12  -3  -5    7.50    5.00
  12  -3   5   26.00    5.20
  12   3   5   16.60    4.20
  12   3   5   20.60    5.90
 -12   3  -5    5.40    5.40
 -12   3  -5   19.40    4.30
  13  -3   5   12.10   10.70
 -13  -3  -5   18.30    4.80
 -13  -3  -5   27.50    4.10
 -13  -3  -5    4.50    6.40
  13  -3   5   24.60    3.70
  13   3   5   28.20    4.50
  13   3   5   19.50    5.30
 -13   3  -5   18.60    3.60
 -14  -3  -5   11.00    6.10
  14   3   5    9.50    3.20
  14   3   5    3.90    3.80
  13  -4  -5    1.00    3.10
  13   4  -5    2.30    2.20
  13   4  -5    4.80    4.20
  12  -4  -5    3.20    2.10
  12  -4  -5    2.20    3.20
  12   4  -5    3.00    4.00
 -12   4   5    3.60    4.40
  12   4  -5    3.50    2.70
  11  -4  -5    0.30    2.40
  11  -4  -5   -7.10    2.90
 -11   4   5    2.40    3.20
  11   4  -5   -2.00    2.80
  11   4  -5    1.50    4.50
  10  -4  -5   11.60    4.10
  10  -4  -5    9.60    3.20
  10  -4  -5   24.40   11.40
  10   4  -5   10.50    3.60
 -10   4   5   11.40    4.10
  10   4  -5    6.70    5.10
   9  -4  -5   11.30    3.40
  -9  -4   5   12.00    6.50
   9  -4  -5   19.50    6.50
   9  -4  -5    9.70    4.70
  -9   4   5   12.20    4.50
   9   4  -5   12.40    5.30
   9   4  -5   14.60    4.00
   8  -4  -5    4.10    4.50
   8  -4  -5    3.70    3.40
   8  -4  -5   -0.40    5.90
   8   4  -5    3.40    3.70
   8   4  -5   11.30    5.30
  -8   4   5   11.60    4.70
   7  -4  -5   38.30    6.20
   7  -4  -5   39.80    7.00
  -7  -4   5   64.09    8.80
   7   4  -5   37.10    6.70
   7   4  -5   34.30    6.90
  -7   4   5   36.80    7.40
   6  -4  -5    3.90    4.60
   6  -4  -5    1.80    5.10
   6  -4  -5    0.50    3.70
  -6  -4   5   -6.90    7.40
  -6   4   5   -5.10    4.00
   6   4  -5   -0.60    4.20
  -6   4   5    7.10   14.20
   6   4  -5    3.00    4.30
   5  -4  -5   -5.60    5.20
   5  -4  -5   -1.30    3.90
   5  -4  -5    0.30    5.20
   5   4  -5    3.60    4.60
   5   4  -5   -0.60    7.30
  -5   4   5   11.30   12.80
  -5   4   5   -2.80    4.40
   4  -4  -5   14.40    4.70
   4  -4  -5   15.80    4.80
   4   4  -5   11.80    5.30
  -4   4   5   10.50    6.20
   4   4  -5    8.90    8.20
  -4   4   5   10.70   11.00
  -4   4   5   18.20    5.10
   4   4  -5   10.40    4.90
   3  -4  -5    4.80    4.90
   3   4  -5    4.10    4.80
  -3   4   5   -0.70    4.10
   3   4  -5   -2.80    5.40
  -3   4   5   -1.10    4.40
   3   4  -5    6.90    5.40
  -3   4   5   -3.40    8.00
   2  -4  -5   11.20    4.80
   2  -4  -5    7.00    6.50
   2   4  -5   14.80    5.40
  -2   4   5   10.80    8.10
   2   4  -5   -0.70    6.20
  -2   4   5   14.10    5.10
   2   4  -5    4.00    4.40
  -2   4   5    3.10    4.70
  -1  -4   5    2.00    5.30
   1  -4  -5    1.30    6.70
   1  -4  -5    4.90    4.50
  -1   4   5   17.20    8.90
   1   4  -5    2.90    4.40
   1   4  -5    7.30    5.30
  -1   4   5   14.70    5.00
  -1   4   5   -2.80    4.70
   0  -4   5   17.00    5.30
   0  -4  -5    2.70    7.80
   0  -4  -5   16.80    4.90
   0   4   5   14.60    5.00
   0   4   5   27.60    6.10
   0   4   5   12.40    4.90
   0   4  -5   11.20    6.90
   0   4  -5   16.00    4.70
   0   4   5   10.80    7.60
   0   4  -5   13.80    5.30
   1  -4   5    1.00    6.60
  -1  -4  -5   -1.00    6.00
  -1  -4  -5   16.30    8.30
   1   4   5    2.50    3.90
  -1   4  -5    3.30    6.70
  -1   4  -5   -2.30    4.50
   1   4   5  -13.80    7.30
   1   4   5    2.90    4.70
   1   4   5    1.10    4.10
  -1   4  -5   -3.50    4.10
  -2  -4  -5    8.80    3.90
  -2  -4  -5    5.20    9.80
   2  -4   5    4.40    4.30
   2   4   5    5.20    4.40
  -2   4  -5    9.80    6.30
   2   4   5    8.20    3.80
   2   4   5   11.90    8.40
   2   4   5   12.90    5.70
  -2   4  -5    6.30    4.50
  -2   4  -5    3.40    6.80
  -3  -4  -5  189.98   13.00
  -3   4  -5  212.28   16.60
  -3   4  -5  241.38   14.10
   3   4   5  193.58   17.90
   3   4   5  245.38   15.00
   3   4   5  238.28   13.50
  -4  -4  -5   76.99    7.90
   4  -4   5   91.19    8.50
  -4  -4  -5   62.19   11.70
   4   4   5   46.10   12.30
   4   4   5   72.89    8.70
   4   4   5   85.59   12.10
  -5  -4  -5   86.59    7.90
  -5  -4  -5   71.49   10.80
   5  -4   5  101.79    8.90
  -5   4  -5   75.49    8.70
   5   4   5   92.59   15.90
   5   4   5   84.59    9.00
   5   4   5   84.09    7.80
   6  -4   5    4.50    5.00
  -6  -4  -5    4.60    4.70
   6  -4   5    7.80    5.20
   6  -4   5    7.50    6.30
   6   4   5    3.70    4.30
  -6   4  -5   -8.20    6.60
  -6   4  -5    3.10    3.70
   6   4   5    6.70    3.80
   7  -4   5    7.80    5.20
   7  -4   5    8.10    5.20
  -7  -4  -5    4.70    4.90
  -7  -4  -5    1.20    5.10
   7  -4   5   12.50    5.40
   7   4   5   10.20    3.80
  -7   4  -5    1.60    4.30
   7   4   5   12.90    5.00
   8  -4   5    9.40    4.70
   8  -4   5   -5.90    6.20
  -8  -4  -5    5.90    4.50
   8  -4   5    6.80    5.30
  -8   4  -5    5.60    4.00
  -8   4  -5   19.90    5.30
   8   4   5    5.10    3.50
   8   4   5    3.50    3.90
  -9  -4  -5   15.90    3.80
   9  -4   5   13.90    4.10
   9  -4   5    6.80    6.30
  -9  -4  -5   15.90    5.20
   9  -4   5   20.60    5.50
  -9   4  -5   21.40    6.40
   9   4   5   15.40    4.80
   9   4   5   13.80    3.40
  -9   4  -5   11.30    5.60
  10  -4   5    8.60    3.20
 -10  -4  -5    4.50    2.80
 -10  -4  -5    3.90    3.60
 -10   4  -5    2.10    3.30
  10   4   5    5.00    2.80
 -10   4  -5   -2.80    4.30
 -11  -4  -5   16.50    3.00
  11  -4   5   18.50    3.70
 -11   4  -5   13.10    3.60
  11   4   5    9.10    4.00
  11   4   5   24.00    4.40
   7  -5  -5    3.20    3.10
   7  -5  -5    2.70    2.20
  -7   5   5   -1.30    2.40
   6  -5  -5    3.20    2.20
   6  -5  -5    2.90    3.30
   6   5  -5   -4.80    3.80
  -6   5   5   -3.40    2.50
   5  -5  -5   23.60    4.00
   5  -5  -5   27.70    5.30
  -5   5   5   29.90    4.80
   5   5  -5   31.00    5.40
   4  -5  -5   22.10    4.70
   4  -5  -5   33.30    6.10
  -4   5   5   25.70    4.80
   4   5  -5   15.90    4.60
   3  -5  -5   45.20    5.40
   3  -5  -5   48.40    6.90
   3   5  -5   39.50    6.20
  -3   5   5   46.70    5.70
   2  -5  -5   35.30    5.50
   2  -5  -5   40.60    6.50
  -2   5   5   47.50    5.50
   1  -5  -5   55.89    6.30
   1  -5  -5   63.49    7.30
   1  -5  -5   55.39    5.80
   1   5  -5   51.59   10.10
  -1   5   5   73.39    6.30
   0  -5   5    2.00    6.20
   0  -5  -5   -3.10    3.40
   0  -5  -5    3.10    3.80
   0   5   5    0.50    3.30
   0   5   5    1.10    3.80
   0   5  -5   -4.50    3.70
  -1  -5  -5    2.60    3.50
   1  -5   5   -6.70    5.80
  -1   5  -5    1.60    3.60
   1   5   5    2.80    3.00
  -2  -5  -5   -0.50    3.60
   2  -5   5  -12.50    5.30
  -2  -5  -5   -1.90    3.90
   2   5   5   -1.90    2.80
   2   5   5    1.30    4.70
  -2   5  -5   -1.00    3.00
   3  -5   5    0.40    6.70
  -3  -5  -5   15.70    4.60
   3  -5   5   20.60    5.60
   3   5   5   13.80    4.00
  -3   5  -5   30.40    5.20
  -4  -5  -5   57.99    6.70
   4  -5   5   68.49    8.40
  -4   5  -5   55.19    6.00
   4   5   5   38.40    5.60
  -5  -5  -5    3.60    3.70
   5  -5   5    6.00    4.70
  -5   5  -5   -0.60    2.80
   5   5   5   -7.10    2.70
   6  -5   5   16.20    3.60
  -6   5  -5   12.30    2.80
   6   5   5   12.50    3.60
 -19   0   6    0.60    2.80
 -19   0   6   -0.50    2.30
  19   0  -6    4.80    3.90
 -18   0   6   31.70    5.70
 -18   0   6   34.10    4.90
  18   0  -6   31.60    5.70
 -17   0   6  192.88   11.40
  17   0  -6  163.48   11.40
  17   0  -6  196.38   12.90
 -17   0   6  190.58    9.80
  16   0  -6   19.50    5.50
 -16   0   6   17.00    3.60
 -16   0   6   20.00    4.70
  16   0  -6   19.60    4.80
  15   0  -6   11.00    4.50
  15   0  -6   10.30    5.10
  15   0  -6   12.20    4.70
 -15   0   6    6.20    6.70
 -15   0   6   10.30    4.70
 -15   0   6    8.60    3.60
  14   0  -6    4.50    5.20
 -14   0   6    9.30    4.00
  14   0  -6    9.40    5.00
  14   0  -6   -8.20   15.50
  14   0  -6    8.30    5.40
 -14   0   6   11.10    5.20
  13   0  -6  105.99    9.50
  13   0  -6  110.09   10.20
 -13   0   6  109.49   18.40
 -13   0   6  141.09    9.50
  13   0  -6  112.09   11.00
  13   0  -6   90.09   16.20
 -13   0   6  126.49    9.50
  12   0  -6   27.10    5.70
  12   0  -6   23.30    9.60
 -12   0   6   26.00   16.00
 -12   0   6   31.00    6.00
  12   0  -6   32.30    7.00
  12   0  -6   42.40    6.40
 -12   0   6   31.20    5.20
  11   0  -6   42.80    9.10
 -11   0   6   65.09    8.70
  11   0  -6   51.79    8.30
 -11   0   6   58.49    9.60
  11   0  -6   55.19    7.30
 -11   0   6   60.59    6.50
  10   0  -6   27.70    6.00
  10   0  -6   37.10    6.30
  10   0  -6   17.00    6.00
 -10   0   6   31.90    5.40
  10   0  -6   32.20    5.70
  10   0  -6   26.20    5.10
  -9   0   6    7.80    3.90
   9   0  -6    5.50    4.50
   9   0  -6    6.50    4.40
   8   0  -6  100.69    8.80
   8   0  -6   94.59    7.90
  -8   0   6  112.79    7.20
   8   0  -6  105.99    8.80
  -7   0   6   14.40    3.70
   7   0  -6   16.70    4.70
   7   0  -6   12.70    4.50
  -6   0   6 1145.49   51.49
   6   0  -6 1169.18   53.19
   6   0  -6 1231.28   53.29
   5   0  -6    2.60    2.10
  -5   0   6    0.90    2.60
   5   0  -6   -2.40    2.20
   4   0  -6 2420.76  100.89
   4   0  -6 2416.86  100.59
  -4   0   6 2142.69   99.19
   3   0  -6 1305.27   56.29
   3   0  -6 1259.67   56.59
  -2   0   6  179.68    9.80
   2   0  -6  178.68   10.20
   2   0  -6  191.38   10.00
   1   0  -6  134.99    8.40
   1   0  -6  136.19    7.90
  -1   0   6  131.89    7.80
   0   0   6 2331.07  102.89
   0   0  -6 2436.16  102.69
   0   0  -6 2386.06  102.99
   1   0   6 2114.19   92.49
  -1   0  -6 2169.88   92.59
  -1   0  -6 2116.49   92.39
   2   0   6 2066.49   97.79
  -2   0  -6 2286.37   99.29
  -2   0  -6 2417.26   99.49
   2   0   6 2400.76   99.49
  -3   0  -6   49.40    5.90
  -3   0  -6   50.49    5.60
   3   0   6   47.40    4.20
   3   0   6   55.19    5.80
  -4   0  -6  891.91   40.20
  -4   0  -6  897.51   39.80
   4   0   6  886.61   38.20
   4   0   6  768.62   40.00
  -5   0  -6  213.38   11.60
  -5   0  -6  258.47   13.90
   5   0   6  228.18   12.00
   5   0   6  238.58   14.10
  -5   0  -6  238.08   14.40
  -6   0  -6    6.10    3.20
  -6   0  -6   11.90    5.20
  -6   0  -6    9.10    3.70
   6   0   6    4.40    3.40
   6   0   6   16.10    5.20
   7   0   6   40.70    6.60
  -7   0  -6   33.60    5.20
   7   0   6   38.00    7.80
  -7   0  -6   38.00    6.40
   7   0   6   34.80    5.50
  -7   0  -6   38.50    8.00
  -8   0  -6   32.50    6.20
   8   0   6   29.60    5.60
  -8   0  -6   65.79   12.00
  -8   0  -6   58.59    7.80
   8   0   6   35.10    9.50
   8   0   6   43.00    6.80
  -8   0  -6   43.90    5.40
  -9   0  -6   93.59    6.70
   9   0   6   67.89    7.40
   9   0   6   91.19   13.60
   9   0   6   88.29    8.40
  -9   0  -6  113.79   10.80
 -10   0  -6   61.59   11.60
 -10   0  -6   77.19    6.50
 -10   0  -6   89.29    9.50
 -10   0  -6   67.89    9.10
  10   0   6   90.39    8.40
  10   0   6   80.99    6.60
 -11   0  -6 2762.62  117.29
 -11   0  -6 2857.31  119.49
  11   0   6 2766.32  120.09
 -11   0  -6 2541.65  123.59
 -12   0  -6   -4.20    4.10
 -12   0  -6    3.50    4.40
  12   0   6   -5.30    4.80
 -12   0  -6    2.20    2.90
  13   0   6  398.46   22.10
 -13   0  -6  414.56   21.50
 -13   0  -6  395.06   21.10
  14   0   6   17.90    6.40
 -14   0  -6    5.40    3.50
 -14   0  -6    4.70    4.50
 -15   0  -6   89.29    8.30
  15   0   6   63.99    8.60
 -15   0  -6   94.39    8.10
 -16   0  -6   28.80    5.30
 -16   0  -6   39.00    6.10
  16   0   6   24.70    6.90
 -17   0  -6   10.10    2.90
 -18  -1   6    6.10    3.50
  18  -1  -6   11.50    4.70
 -18  -1   6   15.10    3.20
  18   1  -6    8.30    4.80
  18   1  -6    3.10    4.10
 -18   1   6   11.50    3.20
 -17  -1   6    9.20   10.50
 -17  -1   6   13.00    3.90
 -17  -1   6   22.40    4.40
  17  -1  -6   10.30    4.30
  17   1  -6   20.70    5.30
  17   1  -6   16.00    4.10
 -17   1   6   28.60    5.60
  16  -1  -6   26.00    7.60
 -16  -1   6   29.40    5.50
 -16  -1   6   35.00    6.70
 -16  -1   6   30.40    6.50
  16   1  -6   33.20    7.00
 -16   1   6   33.90    5.90
  16   1  -6   49.10    8.20
  16   1  -6   37.70    6.00
 -16   1   6   30.70    6.10
 -15  -1   6    4.30    4.50
  15  -1  -6    9.00    5.70
 -15  -1   6    5.00    4.70
  15  -1  -6    3.70    6.30
 -15  -1   6    2.90    3.90
 -15   1   6    2.90    4.00
  15   1  -6    1.50    5.70
  15   1  -6   21.20   15.90
  15   1  -6    6.70    4.60
  15   1  -6    6.50    4.10
 -14  -1   6    8.30    4.70
  14  -1  -6   20.70    6.30
  14  -1  -6   10.20    5.50
 -14  -1   6   20.90    5.60
  14   1  -6   24.20   12.30
  14   1  -6   10.40    5.00
 -14   1   6   11.80    4.80
  14   1  -6   11.30    4.20
 -14   1   6   10.60    3.10
  14   1  -6   24.20    6.80
 -13  -1   6    9.80    6.00
 -13  -1   6    1.00    4.70
  13  -1  -6   11.80    6.00
  13  -1  -6   -3.10    4.90
 -13  -1   6   16.80   11.00
  13   1  -6   -5.50    9.10
 -13   1   6    2.90    3.20
 -13   1   6    8.20    4.80
  13   1  -6   -1.50    3.70
  13   1  -6   12.50    5.10
  13   1  -6    0.00    4.70
 -12  -1   6   28.70    7.30
 -12  -1   6   34.50    6.50
  12  -1  -6   27.20    6.00
 -12  -1   6   38.20   10.40
  12  -1  -6   30.50    6.30
  12  -1  -6   44.50    7.10
  12   1  -6   37.20    9.70
 -12   1   6   35.80    6.00
  12   1  -6   27.50    6.60
  12   1  -6   40.10    8.20
  12   1  -6   40.30    7.00
 -11  -1   6  243.38   22.70
  11  -1  -6  277.77   15.90
  11  -1  -6  257.77   15.50
  11  -1  -6  296.37   22.70
  11  -1  -6  241.88   25.10
 -11  -1   6  229.68   19.10
 -11  -1   6  261.07   14.60
  11   1  -6  254.77   14.90
 -11   1   6  232.18   14.30
  11   1  -6  259.87   16.10
  11   1  -6  281.97   16.00
 -11   1   6  271.17   13.80
  11   1  -6  253.67   15.50
  11   1  -6  252.87   17.50
  10  -1  -6  137.99   11.50
  10  -1  -6  168.38   11.20
  10  -1  -6  165.08   11.30
 -10  -1   6  179.98   10.20
 -10   1   6  159.88    9.80
  10   1  -6  156.58   11.20
  10   1  -6  156.38   11.30
  10   1  -6  159.88   10.70
 -10   1   6  146.19    9.90
  10   1  -6  151.28   14.40
   9  -1  -6  276.27   18.30
  -9  -1   6  271.07   13.80
   9  -1  -6  281.07   15.30
   9  -1  -6  244.98   13.70
  -9   1   6  259.97   20.20
   9   1  -6  272.17   16.00
  -9   1   6  266.97   14.10
   9   1  -6  260.87   14.70
   9   1  -6  263.57   15.40
   9   1  -6  284.97   15.50
  -9   1   6  258.57   13.90
   8  -1  -6    6.00    5.60
   8  -1  -6   23.20    5.90
  -8  -1   6    9.90    5.20
   8  -1  -6   13.40    4.50
   8  -1  -6    8.60    4.10
  -8   1   6   14.40    4.10
  -8   1   6    7.70    6.90
   8   1  -6   10.30    4.00
   8   1  -6   12.20    4.70
   7  -1  -6    3.50    3.80
   7  -1  -6   -0.10    4.80
   7  -1  -6    1.10    3.00
   7  -1  -6    2.30    3.60
  -7  -1   6    6.50    3.30
  -7   1   6   -1.50    3.00
   7   1  -6   10.00    7.30
   7   1  -6    0.20    2.90
   7   1  -6    0.30    3.80
  -7   1   6    3.30    5.50
   6  -1  -6  126.29    8.50
   6  -1  -6  122.19    7.60
   6  -1  -6  140.39   10.30
  -6   1   6  130.59   10.30
   6   1  -6  138.09    8.40
   6   1  -6  140.39   10.10
   6   1  -6  109.89    9.20
  -6   1   6  129.39    7.80
   5  -1  -6   31.00    3.90
   5  -1  -6   32.60    6.00
   5  -1  -6   27.50    4.30
   5   1  -6   29.20    5.30
   5   1  -6   31.60    3.90
   5   1  -6   32.00    4.30
  -5   1   6   32.90    5.90
  -5   1   6   32.40    4.10
   4  -1  -6   17.80    3.70
   4  -1  -6   18.00    3.30
   4  -1  -6   20.00    5.00
   4   1  -6   16.40    3.60
  -4   1   6   20.90    3.50
  -4   1   6   17.50    5.00
   4   1  -6   21.00    5.30
   4   1  -6   16.30    2.90
   3  -1  -6  902.81   41.40
   3  -1  -6  963.70   44.00
   3  -1  -6  906.91   40.70
   3   1  -6  892.31   41.80
  -3   1   6  935.41   42.20
   2  -1  -6    8.80    2.50
   2  -1  -6    8.00    2.90
   2  -1  -6   10.10    3.60
   2   1  -6   11.70    3.50
  -2   1   6   12.70    4.20
   1  -1  -6  139.89    7.60
   1  -1  -6  150.98    9.20
   1  -1  -6  144.39    9.30
  -1   1   6  145.69    9.60
   1   1  -6  136.59    8.60
   0  -1  -6   55.69    5.80
   0  -1  -6   51.79    5.90
   0   1  -6   56.19    5.00
   0   1   6   57.29    6.00
   0   1  -6   56.59    4.10
   0   1  -6   52.19    4.30
  -1  -1  -6  295.17   15.70
  -1  -1  -6  302.77   15.90
  -1  -1  -6  300.17   14.00
  -1   1  -6  282.57   14.50
  -1   1  -6  276.07   14.50
  -1   1  -6  291.67   14.90
   1   1   6  342.47   16.70
  -2  -1  -6   57.89    6.30
  -2  -1  -6   53.99    4.40
  -2  -1  -6   58.59    6.20
  -2   1  -6   52.49    5.30
  -2   1  -6   49.10    4.60
   2   1   6   51.19    5.70
  -3  -1  -6  168.28    8.90
  -3  -1  -6  178.28   11.70
   3  -1   6  162.88    8.90
  -3  -1  -6  174.58   11.30
  -3   1  -6  161.38    9.30
   3   1   6  194.18   11.50
   4  -1   6    3.40    2.60
  -4  -1  -6    3.60    5.20
  -4  -1  -6   -0.20    3.20
  -4  -1  -6    0.20    2.40
  -4   1  -6    3.20    2.10
  -4   1  -6    4.20    4.00
   4   1   6    1.80    3.40
  -5  -1  -6  887.81   44.20
   5  -1   6  912.91   40.80
  -5  -1  -6  920.21   43.90
   5   1   6  903.31   43.40
  -5   1  -6  953.80   43.50
   6  -1   6  171.58   13.20
  -6  -1  -6  193.58   13.90
   6  -1   6  213.48   11.20
  -6   1  -6  203.28   14.00
   6   1   6  163.28   14.40
   6   1   6  217.68   14.30
  -6   1  -6  196.98   11.20
  -7  -1  -6  120.29   11.10
   7  -1   6  103.49    9.10
   7  -1   6  121.29    8.30
   7   1   6  110.89    9.00
  -7   1  -6  121.59   11.60
  -7   1  -6  123.59   10.30
   7   1   6  117.09   10.60
   8  -1   6   13.40    5.10
   8  -1   6   20.90    4.70
  -8  -1  -6   17.30    6.60
  -8  -1  -6   23.20    4.20
  -8   1  -6   16.00    4.90
  -8   1  -6   21.80    5.10
   8   1   6   12.40    5.90
   8   1   6   22.50    5.70
  -8   1  -6    9.10    6.20
   9  -1   6    6.80    4.80
  -9  -1  -6    2.70    7.20
  -9  -1  -6    4.20    3.80
   9  -1   6   18.10    6.20
  -9  -1  -6    6.20    3.40
   9  -1   6    6.10    4.30
   9   1   6   -6.90    7.20
   9   1   6   -2.90    5.10
  -9   1  -6    4.80    4.70
  -9   1  -6    7.20    4.80
  -9   1  -6   15.50    9.30
   9   1   6    3.80    8.50
 -10  -1  -6    7.90    4.20
  10  -1   6    1.50    4.70
 -10  -1  -6    0.40    7.60
 -10  -1  -6   10.50   12.00
 -10  -1  -6    3.80    3.40
  10  -1   6    2.20    3.90
  10  -1   6   -6.00    5.70
 -10   1  -6   14.50   14.50
 -10   1  -6    3.80    4.80
  10   1   6   -1.50    5.30
  10   1   6    4.30    6.20
 -10   1  -6   -0.80    4.10
  10   1   6   17.10   11.20
  11  -1   6  273.47   14.20
  11  -1   6  257.57   16.20
 -11  -1  -6  252.47   14.90
 -11  -1  -6  257.07   14.00
 -11  -1  -6  258.27   17.10
 -11  -1  -6  249.28   23.00
 -11   1  -6  268.17   16.00
  11   1   6  273.27   28.80
  11   1   6  261.07   16.90
  11   1   6  270.57   16.20
 -11   1  -6  275.77   15.80
 -12  -1  -6   39.70    6.50
  12  -1   6   48.40    8.40
  12  -1   6   49.30    5.70
 -12  -1  -6   39.50    7.70
 -12  -1  -6   35.90    8.20
 -12  -1  -6   47.60    5.90
  12   1   6   45.10    7.20
 -12   1  -6   48.30    7.40
 -12   1  -6   37.70    7.60
 -13  -1  -6   85.09    7.40
  13  -1   6   84.69    9.50
 -13  -1  -6   89.99    9.30
 -13   1  -6   93.79   11.90
  13   1   6   79.29    8.90
 -13   1  -6   88.79    9.10
 -14  -1  -6   71.89    5.50
 -14  -1  -6   65.69    7.80
  14  -1   6   46.60    7.60
 -14   1  -6   61.49    7.70
 -14   1  -6   74.29    7.20
  14   1   6   59.89    7.80
 -15  -1  -6   15.40    3.80
  15  -1   6   19.80    7.90
 -15   1  -6    8.40    3.80
 -15   1  -6    4.40    4.50
  15   1   6   13.10    5.70
 -16  -1  -6   -2.30    2.60
 -16   1  -6   -1.70    3.40
 -16   1  -6    1.70    2.80
  16   1   6   -5.70    5.90
 -17  -1  -6   39.00    4.30
 -17   1  -6   30.40    4.20
  17  -2  -6   11.90    4.20
 -17  -2   6   12.70    3.00
  17   2  -6    7.90    3.80
  17   2  -6   14.20    3.30
 -17   2   6   23.50    4.30
 -16  -2   6    9.20    5.70
 -16  -2   6   15.00    5.40
  16  -2  -6   11.20    5.10
  16   2  -6    2.10    4.50
 -16   2   6    4.40    3.20
  16   2  -6    5.60    3.30
 -15  -2   6    4.50    7.10
 -15  -2   6    8.10    4.70
 -15  -2   6   11.60    5.20
  15  -2  -6    9.80    5.20
 -15   2   6    8.40    3.40
  15   2  -6    7.20    3.90
  15   2  -6    8.30    3.90
  15   2  -6    5.20    4.40
 -14  -2   6   47.30    6.90
 -14  -2   6   15.80    5.70
 -14  -2   6   25.00    6.30
  14  -2  -6   28.20    6.20
  14   2  -6   27.90    5.60
  14   2  -6   32.10    6.70
  14   2  -6   33.40    5.80
 -14   2   6   35.10    6.30
  13  -2  -6    3.00    4.50
 -13  -2   6    4.00    4.60
 -13  -2   6   15.50    8.00
  13   2  -6    4.10    5.70
  13   2  -6   15.90    9.70
  13   2  -6    5.70    4.00
  13   2  -6    1.80    4.90
 -13   2   6   -2.20    3.80
 -12  -2   6    2.70    4.40
  12  -2  -6    8.70    3.10
  12  -2  -6   -1.80    4.50
  12  -2  -6    0.50    5.90
  12   2  -6   -1.40    4.20
  12   2  -6   -8.70    7.50
  12   2  -6   -1.10    4.10
 -12   2   6    4.40    4.20
  12   2  -6    8.40    5.30
  11  -2  -6  314.77   18.50
 -11  -2   6  321.17   25.10
  11  -2  -6  326.07   19.00
  11  -2  -6  337.47   16.70
 -11  -2   6  343.27   17.70
  11   2  -6  336.47   18.90
 -11   2   6  332.57   18.50
  11   2  -6  338.47   19.30
  11   2  -6  298.47   20.40
  11   2  -6  333.77   18.00
 -10  -2   6    8.30    4.60
 -10  -2   6    0.80    7.40
  10  -2  -6    6.40    3.30
  10  -2  -6    0.80    5.00
  10  -2  -6   -4.90    5.80
  10  -2  -6    6.40    4.70
  10   2  -6   19.70    6.20
  10   2  -6    4.40    4.40
  10   2  -6    1.80    5.50
 -10   2   6    9.30    6.70
  10   2  -6   14.40    5.30
  10   2  -6    6.60    4.60
 -10   2   6    1.70    5.00
 -10   2   6   11.50   13.70
  -9  -2   6   -1.60    3.60
  -9  -2   6    2.50    7.10
   9  -2  -6   -2.00    5.10
   9  -2  -6    2.70    4.10
   9  -2  -6    1.40    3.00
   9  -2  -6   -1.10    4.40
   9   2  -6    1.90    4.70
   9   2  -6    6.10    6.40
  -9   2   6    3.30    5.00
  -9   2   6   10.60    6.10
  -9   2   6   -8.60    9.20
   9   2  -6    4.20    4.90
   9   2  -6    4.70    4.00
   9   2  -6   -5.40    4.20
  -8  -2   6    6.60    5.60
  -8  -2   6   -6.10    4.20
   8  -2  -6    3.10    5.40
   8  -2  -6    1.90    3.60
   8  -2  -6    4.60    3.60
   8   2  -6   -2.10    4.60
   8   2  -6    7.00    4.60
   8   2  -6    5.70    4.00
  -8   2   6   -4.00    5.90
   8   2  -6    6.10    3.80
   8   2  -6   -5.90    7.30
  -8   2   6    3.30    5.80
  -8   2   6   -0.80    6.90
   7  -2  -6  123.69    8.60
   7  -2  -6  117.89    9.60
  -7   2   6  132.79   12.50
   7   2  -6  152.98   10.30
   7   2  -6  114.39   10.80
   7   2  -6  141.79    9.50
  -7   2   6  157.48   13.20
   6  -2  -6   14.20    3.90
   6   2  -6   18.60    3.60
  -6   2   6   30.50    8.10
   6   2  -6   27.50    5.80
   6   2  -6    8.80    4.50
   5  -2  -6  740.43   33.70
   5  -2  -6  738.23   33.80
  -5   2   6  771.52   34.80
   5   2  -6  683.43   34.30
  -5   2   6  766.82   37.20
   4  -2  -6    2.70    2.90
   4  -2  -6    3.20    2.80
  -4   2   6   -0.10    3.80
   4   2  -6    6.30    4.10
  -4   2   6    1.10    3.40
   3  -2  -6 3839.82  163.88
   3  -2  -6 3717.53  162.78
  -3   2   6 3903.51  163.98
   3   2  -6 3525.05  163.18
  -3   2   6 4076.79  166.08
   2  -2  -6  451.55   21.10
   2  -2  -6  458.25   22.60
  -2   2   6  395.46   23.90
  -2   2   6  473.45   24.00
   1  -2  -6 1163.48   51.59
   1  -2  -6 1185.48   53.69
  -1   2   6 1231.98   54.29
  -1   2   6 1128.29   52.49
   0  -2  -6   10.30    3.10
   0  -2  -6   10.70    4.80
   0   2   6   -2.80    4.30
   0   2   6    8.40    4.60
  -1  -2  -6   94.89    8.40
  -1  -2  -6   90.99    6.20
  -1   2  -6   82.39    7.10
   1   2   6  100.19    8.90
  -1   2  -6   90.39    6.50
  -2  -2  -6   69.59    8.20
  -2  -2  -6   54.19    4.80
   2  -2   6   43.60    5.80
  -2   2  -6   56.69    5.80
   2   2   6   59.89    7.30
   2   2   6   45.50    6.50
  -3  -2  -6  387.16   18.00
   3  -2   6  359.46   17.60
  -3  -2  -6  417.56   22.20
   3   2   6  337.87   21.20
   3   2   6  383.16   19.30
  -3   2  -6  358.26   19.40
  -4  -2  -6   73.79    5.70
  -4  -2  -6   64.59    8.50
   4  -2   6   73.99    5.90
   4   2   6   68.49    8.00
   4   2   6   71.79    7.20
  -4   2  -6   63.39    7.30
  -5  -2  -6   71.69    9.40
  -5  -2  -6   72.59    5.70
   5  -2   6   80.29    6.40
  -5   2  -6   61.59    7.70
   5   2   6   63.59    8.00
   5   2   6   71.39    7.60
   5   2   6   65.39    8.30
  -5   2  -6   56.49    7.30
  -5   2  -6   64.29    8.50
   6  -2   6    3.30    3.50
  -6  -2  -6    3.30    4.20
   6  -2   6   11.40    5.50
  -6  -2  -6    2.00    3.00
   6   2   6    7.30    5.10
  -6   2  -6    5.30    5.10
  -6   2  -6   -0.60    4.50
   6   2   6    2.30    4.70
   6   2   6    4.90    4.50
  -7  -2  -6   24.70    6.10
  -7  -2  -6   10.70    5.30
   7  -2   6   19.30    6.00
   7  -2   6   16.10    4.40
  -7  -2  -6   25.60    4.50
   7   2   6   23.10    5.80
  -7   2  -6   12.20    6.00
  -7   2  -6    7.00    6.80
  -7   2  -6   23.10    8.00
   7   2   6   12.30    6.00
   7   2   6   13.80    5.10
  -7   2  -6   18.70    5.40
  -8  -2  -6   24.50    7.40
  -8  -2  -6   46.70    7.80
   8  -2   6   43.10    6.40
   8  -2   6   42.40    7.60
  -8  -2  -6   55.49    5.90
   8  -2   6   40.30    6.60
  -8   2  -6   45.20    7.50
   8   2   6   32.90    9.20
  -8   2  -6   51.69   10.30
  -8   2  -6   49.99    7.40
  -8   2  -6   58.19   11.80
   8   2   6   34.60    5.90
   8   2   6   51.09    7.40
   9  -2   6    5.30    4.70
  -9  -2  -6    1.70    4.10
   9  -2   6    9.00    5.90
  -9  -2  -6    2.00    3.80
   9  -2   6    0.20    4.40
  -9  -2  -6   -2.60    8.30
   9   2   6   10.70    4.50
   9   2   6    2.90   12.40
   9   2   6    6.60    5.10
  -9   2  -6   -5.40    7.20
  -9   2  -6    6.50   17.70
  -9   2  -6   -0.30    4.20
 -10  -2  -6    7.20   12.00
  10  -2   6    4.00    5.20
 -10  -2  -6   15.00    4.20
 -10  -2  -6   13.40    5.00
  10  -2   6    9.40    4.50
  10  -2   6   11.50    5.80
 -10   2  -6    6.10   12.80
  10   2   6    4.50    9.20
  10   2   6    7.80    4.70
  10   2   6   11.90    5.30
 -10   2  -6    3.90    6.80
 -10   2  -6    5.10    4.30
 -10   2  -6    5.70    5.60
 -11  -2  -6   23.20    5.50
  11  -2   6   15.70    7.00
 -11  -2  -6   29.20    5.50
 -11  -2  -6   27.30    4.80
  11  -2   6   22.10    4.80
  11  -2   6   22.20    6.00
 -11   2  -6   28.90    6.70
 -11   2  -6   40.20    7.70
  11   2   6   18.40    6.40
  11   2   6   27.50    5.40
 -11   2  -6   25.90    5.40
 -11   2  -6   27.40   21.10
  11   2   6   20.10   12.80
 -12  -2  -6    9.00    5.20
  12  -2   6   10.80    6.90
 -12  -2  -6    9.00    3.50
 -12  -2  -6    7.40    3.90
  12  -2   6   12.60    3.50
  12   2   6    8.70    5.50
 -12   2  -6    5.60    4.00
 -12   2  -6  -11.60    5.80
  12   2   6   14.70    5.10
  13  -2   6    4.80    6.50
  13  -2   6    4.60    2.80
 -13  -2  -6    2.50    3.40
 -13  -2  -6    6.30    6.50
 -13  -2  -6    3.00    2.70
 -13   2  -6   -0.60    3.10
  13   2   6    1.40    4.50
  13   2   6   -0.60    4.50
 -14  -2  -6    2.50    3.30
 -14  -2  -6    0.00    2.30
  14  -2   6  -12.50    6.50
  14   2   6    3.20    4.70
 -14   2  -6    1.40    2.80
 -15  -2  -6   80.39    6.70
 -15  -2  -6   80.09    5.10
 -15   2  -6   78.49    6.40
 -16  -2  -6    4.30    3.40
 -16  -2  -6   -0.20    2.70
 -16   2  -6   -0.10    2.10
 -16  -3   6    1.70    2.70
  16  -3  -6    1.30    3.60
  16   3  -6    3.00    4.30
  16   3  -6    1.30    2.40
  15  -3  -6   21.90    4.70
 -15  -3   6   37.20    6.20
 -15  -3   6   18.80    4.40
  15   3  -6   30.30    6.10
 -15   3   6   15.20    4.40
  15   3  -6   29.30    4.40
 -14  -3   6   -4.10    5.20
 -14  -3   6   15.20    5.10
  14  -3  -6   13.10    4.40
 -14   3   6   11.80    3.70
  14   3  -6    5.60    5.30
  14   3  -6   13.40    3.70
  13  -3  -6    7.20    2.60
 -13  -3   6   -9.20    8.60
  13  -3  -6    4.90    4.10
 -13  -3   6   19.20    6.70
  13   3  -6    0.80    3.40
  13   3  -6    3.10    3.90
  13   3  -6    7.90    3.60
 -13   3   6   10.80    4.20
 -12  -3   6   26.60    5.70
  12  -3  -6   21.70    5.60
  12  -3  -6   26.80    4.50
  12   3  -6   20.50    5.60
 -12   3   6   13.60    5.10
  12   3  -6   26.40    5.30
 -12   3   6   24.30    6.00
  12   3  -6   17.50    4.50
  11  -3  -6    3.40    4.70
  11  -3  -6    3.10    5.10
 -11  -3   6    4.90    5.00
 -11   3   6   -1.30    5.30
  11   3  -6   -3.10    4.80
  11   3  -6   -2.60    4.40
  11   3  -6   -1.40    4.90
 -11   3   6    2.70    5.00
 -10  -3   6   72.69   12.40
  10  -3  -6   76.89    8.70
  10  -3  -6   81.39    7.30
  10  -3  -6   84.49    8.90
 -10   3   6   67.29    9.80
 -10   3   6   13.20   28.60
 -10   3   6   74.09    9.80
  10   3  -6   86.29   10.30
  10   3  -6   80.69    8.20
  10   3  -6   68.09    8.50
  10   3  -6   86.49   11.50
   9  -3  -6  245.18   15.50
   9  -3  -6  242.18   13.60
   9  -3  -6  235.18   14.50
  -9  -3   6  237.18   14.10
   9  -3  -6  236.88   14.90
  -9   3   6  228.68   14.80
   9   3  -6  242.28   14.60
   9   3  -6  227.08   15.20
   9   3  -6  245.08   16.10
   9   3  -6  242.08   15.60
  -9   3   6  248.48   24.60
  -8  -3   6  265.07   28.60
   8  -3  -6  229.48   15.00
  -8  -3   6  237.38   14.30
   8  -3  -6  261.07   15.00
   8  -3  -6  252.57   14.20
   8   3  -6  273.07   15.00
   8   3  -6  263.37   19.50
  -8   3   6  248.98   15.70
   8   3  -6  251.77   15.60
  -8   3   6  261.47   22.80
   7  -3  -6  101.29    9.80
   7  -3  -6   98.89    8.50
  -7  -3   6   79.79   14.00
   7  -3  -6  102.79    8.60
   7   3  -6   99.19    9.60
  -7   3   6  100.19    9.40
  -7   3   6   80.49   13.70
   7   3  -6   89.69   11.50
   7   3  -6   94.99    9.20
   6  -3  -6    0.50    3.60
   6  -3  -6    0.50    3.50
  -6  -3   6    0.50    8.20
   6  -3  -6    1.90    5.00
  -6   3   6   -1.60    8.20
   6   3  -6    1.60    4.90
   6   3  -6    0.00    6.10
  -6   3   6    1.40    4.90
   6   3  -6    1.00    5.60
  -5  -3   6   36.10   13.30
   5  -3  -6   48.00    5.60
   5  -3  -6   42.10    8.70
  -5   3   6   47.60    7.00
  -5   3   6   58.69   10.30
   5   3  -6   43.00    7.70
   5   3  -6   40.10    7.90
   5   3  -6   55.19   11.60
  -5   3   6   39.80    7.70
   4  -3  -6   11.20    6.60
   4  -3  -6    0.10    2.70
  -4  -3   6    3.20    8.10
   4   3  -6    1.00    5.40
  -4   3   6    3.70    3.70
  -4   3   6   -9.20    4.10
  -4   3   6    6.50    6.40
   4   3  -6  -12.60    7.30
   4   3  -6    0.00    4.20
   3  -3  -6    7.50    7.10
   3  -3  -6    6.40    3.60
  -3  -3   6    4.20    6.90
  -3   3   6   -2.10    5.10
   3   3  -6   13.00    5.70
  -3   3   6    5.80    4.20
   3   3  -6    8.80    6.30
   3   3  -6    6.90    6.00
  -3   3   6    2.60    4.30
   2  -3  -6   62.89   11.10
   2  -3  -6   66.09   10.70
   2  -3  -6   61.79    6.40
  -2  -3   6   51.79    9.90
   2   3  -6   55.89    7.60
  -2   3   6   68.59    7.40
  -2   3   6   63.89    8.60
  -2   3   6   60.99    9.10
  -2   3   6   57.39    7.60
   2   3  -6   68.29    9.70
   2   3  -6   57.09    7.40
  -1  -3   6   -9.70    7.40
   1  -3  -6   17.50    7.80
   1   3  -6   17.40    5.10
  -1   3   6    8.90    6.50
   1   3  -6   10.80    5.30
   1   3  -6   25.30   11.90
  -1   3   6   19.10    4.70
  -1   3   6   21.40    5.50
  -1   3   6   14.30    5.20
   0  -3  -6   15.50    8.00
   0   3   6   12.40    5.20
   0   3  -6   13.80    7.80
   0   3  -6   14.40    5.90
   0   3  -6    9.80    4.90
   0   3   6   12.80    6.60
   0   3   6   19.80    5.30
   0   3  -6   -4.30    5.40
   0   3   6   15.00    4.50
  -1  -3  -6    0.00    7.40
  -1  -3  -6    9.70    3.90
   1   3   6    5.70    4.90
  -1   3  -6   13.00    5.40
   1   3   6    5.70    4.40
  -1   3  -6    2.40    5.10
   1   3   6    2.50    5.40
   1   3   6    4.20    4.50
  -1   3  -6    0.70    3.90
   2  -3   6    0.30    4.00
  -2  -3  -6   -3.30    6.50
  -2  -3  -6    1.20    3.00
   2   3   6    0.40    4.20
  -2   3  -6    4.60    4.50
  -2   3  -6    7.20    4.80
   2   3   6    0.20    5.50
   2   3   6   -2.30    4.50
  -2   3  -6    7.70    5.30
  -2   3  -6    2.20    5.80
   2   3   6    3.40    4.30
  -3  -3  -6  130.19   14.30
  -3  -3  -6  146.59    9.50
   3  -3   6  139.69    9.10
  -3   3  -6  118.99   11.50
   3   3   6  129.29   12.50
  -3   3  -6  121.29   11.00
   3   3   6  145.39   12.40
  -3   3  -6  156.28   11.00
   3   3   6  156.78   10.20
   3   3   6  135.89   10.50
  -4  -3  -6   -6.20    3.00
  -4  -3  -6   32.40   12.20
   4  -3   6    2.80    3.90
  -4  -3  -6   13.10    8.20
   4   3   6   -2.00    6.80
  -4   3  -6   -1.00    4.20
  -4   3  -6    5.20    5.70
   4   3   6    2.70    5.20
   4   3   6    0.00    4.10
  -4   3  -6    0.90    5.60
   4   3   6    1.10    4.30
  -5  -3  -6   -2.30    7.80
   5  -3   6   -4.90    4.00
  -5  -3  -6   -0.10    7.20
  -5  -3  -6    4.80    3.60
   5   3   6    1.30    5.10
   5   3   6   10.50    4.80
  -5   3  -6    1.10    5.30
   5   3   6    5.80    5.10
   5   3   6    5.50   10.10
  -5   3  -6   -0.10    4.50
  -6  -3  -6   19.70   16.10
   6  -3   6   10.80    5.20
  -6  -3  -6   17.20    4.70
  -6  -3  -6   21.50    7.40
   6  -3   6   19.30    6.70
   6   3   6   15.50    6.20
  -6   3  -6   15.60    5.60
   6   3   6   12.10    5.00
  -6   3  -6   10.60    4.90
   6   3   6   11.00    7.20
  -6   3  -6   12.60    7.70
   7  -3   6   62.89    8.90
   7  -3   6   50.59    7.70
  -7  -3  -6   72.09    7.20
  -7  -3  -6   50.49    9.40
  -7  -3  -6   43.60   20.70
   7  -3   6   68.19    7.40
   7   3   6   31.80    9.30
  -7   3  -6   72.39    8.80
  -7   3  -6   61.89    8.60
   7   3   6   61.59    8.00
   7   3   6   70.69    8.00
   8  -3   6   21.20    6.20
  -8  -3  -6   18.60    5.50
   8  -3   6   20.80    5.80
   8  -3   6   18.60    6.20
  -8  -3  -6    5.50    7.10
  -8  -3  -6   19.50    5.00
   8   3   6   14.60    6.10
   8   3   6   19.80    5.30
  -8   3  -6   14.90    5.50
  -8   3  -6    7.60    9.80
  -8   3  -6   14.60    5.00
   8   3   6    8.80    9.30
   9  -3   6   60.49    7.60
  -9  -3  -6   42.60    7.20
  -9  -3  -6   74.69   11.70
   9  -3   6   64.09    9.00
  -9  -3  -6   73.59    7.40
  -9   3  -6   63.49   13.30
   9   3   6   74.29    8.10
   9   3   6   43.10   16.10
   9   3   6   58.19    7.50
  -9   3  -6   20.20   13.40
  10  -3   6   32.80    6.60
 -10  -3  -6   20.70    5.40
 -10  -3  -6   37.30    6.10
  10  -3   6   30.90    6.70
 -10  -3  -6   11.60    5.70
  10  -3   6   19.20    6.90
  10   3   6   18.30    4.30
  10   3   6   38.70    7.20
 -10   3  -6   24.10    5.70
 -10   3  -6   42.70    7.60
  11  -3   6   37.60    7.70
 -11  -3  -6   34.60    6.70
  11  -3   6   47.40    8.60
  11  -3   6   46.80    5.90
 -11  -3  -6   45.00    5.90
 -11  -3  -6   30.80    5.40
 -11   3  -6   42.10    8.40
  11   3   6   35.40    6.20
  11   3   6   28.30    6.00
 -11   3  -6   45.10    6.60
  12  -3   6    7.20    3.10
 -12  -3  -6    1.80    5.20
 -12  -3  -6    4.20    4.30
 -12  -3  -6    4.10    2.60
  12  -3   6    1.30    8.60
  12   3   6    2.60    4.80
 -12   3  -6    3.50    3.40
  12   3   6    4.20    3.80
 -12   3  -6   10.50    5.10
 -13  -3  -6    1.70    2.30
 -13  -3  -6   -4.10    4.30
  13  -3   6    2.60    2.30
  13   3   6    4.70    4.10
  13   3   6    3.60    2.90
 -13   3  -6    3.20    2.60
 -14   3  -6    2.80    2.30
  14   3   6    3.10    3.70
  14   3   6   -4.80    4.30
  13  -4  -6    1.00    3.20
  13   4  -6    2.70    2.50
  12  -4  -6    0.30    3.40
 -12   4   6    9.50    4.50
  12   4  -6   -0.80    2.60
  12   4  -6    2.80    4.00
  11  -4  -6    1.10    3.60
  11  -4  -6    3.90    2.20
 -11   4   6   -2.10    3.20
  11   4  -6    4.90    5.90
  11   4  -6    2.60    3.30
 -10  -4   6   -3.20    5.60
  10  -4  -6    4.70    3.90
  10  -4  -6    3.10    2.80
 -10   4   6   -2.00    3.40
  10   4  -6    2.70    6.10
  10   4  -6    5.70    3.10
   9  -4  -6   32.00    7.70
   9  -4  -6   16.10    3.30
   9  -4  -6   17.00    5.10
  -9  -4   6   23.40    6.50
  -9   4   6   17.20    4.70
   9   4  -6   13.70    5.20
   9   4  -6   11.10    3.90
   8  -4  -6   14.20    3.70
  -8  -4   6   17.50    7.20
   8  -4  -6   25.70    6.90
   8  -4  -6   19.90    7.80
  -8   4   6   16.40    5.00
   8   4  -6    7.90    5.00
   8   4  -6   16.00    4.20
   7  -4  -6   25.20    5.30
  -7  -4   6   25.10    8.30
   7  -4  -6   26.60    7.90
   7  -4  -6   18.00    5.90
  -7   4   6   19.40    5.30
   7   4  -6   25.50    5.90
   7   4  -6   22.40    4.50
   6  -4  -6   -2.00    4.70
   6  -4  -6   -1.00    3.10
   6  -4  -6    2.30    4.70
   6   4  -6   -2.20    4.30
   6   4  -6    1.30    4.80
  -6   4   6   -5.80   17.20
  -6   4   6    1.70    4.00
   5  -4  -6    2.00    4.10
   5  -4  -6    8.00    4.80
   5  -4  -6    4.30    4.20
  -5   4   6  -13.10   12.30
   5   4  -6   -7.50    4.30
   5   4  -6   -2.30    4.50
  -5   4   6    1.40    4.50
   4  -4  -6    2.00    3.70
   4  -4  -6    0.30    3.90
  -4   4   6    8.90   11.00
  -4   4   6    2.80    4.50
   4   4  -6   14.70    9.90
   4   4  -6   -3.40    3.80
  -4   4   6   -1.20    4.60
   3  -4  -6    2.30    3.70
   3  -4  -6    0.80    4.10
  -3   4   6    2.00    4.00
   3   4  -6   -3.10    5.90
  -3   4   6    3.50    4.70
   3   4  -6   -4.70    4.10
   3   4  -6    6.30    6.40
  -3   4   6    6.10    9.50
   2  -4  -6   22.20    6.00
   2  -4  -6   12.10    6.10
  -2   4   6   12.10    8.90
  -2   4   6   22.50    5.30
   2   4  -6   16.40    5.30
   2   4  -6   10.10    5.00
  -2   4   6   18.30    5.70
   1  -4  -6   16.90    5.70
  -1   4   6    2.00    4.70
  -1   4   6    0.50    4.40
   1   4  -6    3.60    4.80
   1   4  -6   -5.40    4.10
  -1   4   6    5.20    8.60
   0  -4  -6   -2.40    6.10
   0  -4   6    5.60    6.80
   0  -4  -6    7.10    5.20
   0   4  -6    8.00    4.80
   0   4   6   -1.60    7.80
   0   4   6   12.40    4.50
   0   4   6    7.90    4.60
   0   4   6    1.90    3.90
   0   4  -6    4.60    4.00
  -1  -4  -6   23.30    7.50
  -1  -4  -6   10.50    4.10
   1  -4   6   11.40    4.60
   1   4   6    6.80    9.30
   1   4   6   10.20    5.10
  -1   4  -6   12.10    5.60
   1   4   6    6.40    4.10
   1   4   6   12.60    4.90
  -1   4  -6    9.50    4.40
  -2  -4  -6   19.80    5.00
  -2  -4  -6   21.70    8.10
   2  -4   6   18.40    5.10
  -2   4  -6   24.00    5.20
   2   4   6   37.30    6.90
   2   4   6   24.40    5.00
   2   4   6    9.60    8.70
  -2   4  -6   15.40    7.30
   2   4   6   46.70    8.80
   3  -4   6   49.10    7.30
  -3  -4  -6   46.40    6.10
  -3   4  -6   10.50   12.30
   3   4   6   47.70    7.40
   3   4   6   26.30   20.10
   3   4   6   53.69    6.70
  -3   4  -6   48.60    7.50
   3   4   6   52.59    8.80
  -4  -4  -6   -1.30    5.40
  -4  -4  -6    0.50    3.10
   4  -4   6    1.50    5.10
   4   4   6    1.70    3.80
  -4   4  -6    3.60    9.70
  -4   4  -6   -1.50    3.50
   4   4   6   14.30    6.50
   4   4   6   -5.70    9.60
   4   4   6   -0.30    4.00
   5  -4   6   86.89    8.40
  -5  -4  -6   88.39    8.20
   5  -4   6   69.99   13.60
  -5  -4  -6   94.59    9.60
   5   4   6   80.99    7.50
  -5   4  -6   61.89    8.00
   5   4   6   77.89    8.30
  -6  -4  -6   64.89    8.70
   6  -4   6   44.20    7.40
   6  -4   6   55.39    9.00
  -6   4  -6   46.40    7.20
   6   4   6   47.60    8.50
  -6   4  -6   44.90    6.90
   6   4   6   35.20    5.70
   7  -4   6    3.40    4.80
  -7  -4  -6   -1.40    4.10
   7  -4   6   -2.00    7.90
   7  -4   6    0.70    5.40
  -7  -4  -6   -2.10    4.20
   7   4   6   -0.50    3.20
  -7   4  -6    2.10    3.90
   7   4   6    1.30    3.90
  -7   4  -6   -3.10    5.50
  -8  -4  -6    5.70    4.50
   8  -4   6   -1.60    4.20
   8  -4   6   16.70    7.10
  -8  -4  -6   -2.10    4.10
   8  -4   6    6.70    7.20
  -8   4  -6    2.40    3.50
   8   4   6    3.30    3.80
  -8   4  -6    3.30    4.40
   8   4   6    1.70    2.80
  -9  -4  -6    5.80    3.20
   9  -4   6    4.00    3.50
  -9  -4  -6    4.40    3.20
   9  -4   6    8.60    5.60
   9   4   6    4.60    3.50
  -9   4  -6    5.60    3.40
  -9   4  -6   13.00    4.30
 -10  -4  -6   -1.50    2.40
  10  -4   6   -3.70    2.60
  10   4   6   -3.60    3.50
 -10   4  -6    3.90    4.00
  10   4   6    0.70    2.20
 -10   4  -6   -3.20    3.10
  11  -4   6   18.60    3.60
 -11   4  -6   12.30    3.30
  11   4   6   10.90    4.50
  11   4   6    9.80    2.40
   7  -5  -6    1.90    3.20
   7  -5  -6    1.90    2.00
  -7   5   6    1.80    2.30
   6  -5  -6    3.20    3.40
   6  -5  -6    4.20    2.30
  -6   5   6    1.40    2.60
   5  -5  -6   -3.00    3.60
   5  -5  -6    0.90    2.30
   5   5  -6    3.70    6.80
  -5   5   6    0.10    2.50
   4  -5  -6    1.50    2.70
   4  -5  -6    9.30    5.70
  -4   5   6    0.00    2.50
   4   5  -6  -15.40    6.70
   3  -5  -6   11.70    3.10
   3  -5  -6   19.00    5.80
  -3   5   6   13.50    3.60
   2  -5  -6   22.20    4.40
   2  -5  -6   16.00    5.30
   2  -5  -6    9.80    4.90
   2   5  -6   -0.70    5.00
  -2   5   6   29.40    5.40
   1  -5  -6   12.40    3.20
   1  -5  -6   12.90    5.70
   1  -5  -6   12.30    4.50
  -1   5   6   16.40    3.80
   0  -5  -6    5.30    3.00
   0  -5  -6    9.80    4.30
   0   5   6    7.70    3.50
   0   5  -6    7.70    4.00
   0   5   6    5.40    4.00
  -1  -5  -6   -0.60    3.40
  -1  -5  -6   -4.80    4.20
  -1   5  -6   -2.20    3.30
   1   5   6    2.00    3.80
   1   5   6    2.30    3.30
  -2  -5  -6   -1.40    3.50
  -2  -5  -6    3.20    3.30
   2   5   6    6.60    5.20
   2   5   6    6.00    4.40
  -2   5  -6    3.70    3.40
  -3  -5  -6   19.50    4.20
  -3  -5  -6   10.20    4.70
   3   5   6    7.60    3.10
  -3   5  -6   17.20    3.80
  -4  -5  -6   16.60    3.80
   4  -5   6   47.30    9.00
  -4   5  -6    7.40    3.20
   5  -5   6   13.20    8.30
  -5  -5  -6   12.10    3.40
  -5   5  -6    1.50    2.70
   5   5   6    7.60    3.20
 -19   0   7    1.80    2.30
  19   0  -7   -0.50    3.60
 -19   0   7   -2.90    3.20
 -18   0   7    0.60    2.60
  18   0  -7   -0.10    4.10
  17   0  -7    3.90    4.50
 -17   0   7   -1.80    2.50
 -17   0   7   -2.00    3.30
  17   0  -7   -3.30    4.20
  16   0  -7   -6.80    3.60
 -16   0   7   -0.60    2.90
  16   0  -7   -2.30    3.90
 -16   0   7    1.40    3.90
 -15   0   7    1.50    4.30
 -15   0   7   -0.30    3.10
  15   0  -7    1.90    3.80
  15   0  -7   -2.80    4.30
  15   0  -7    3.20    4.40
 -15   0   7   -3.20    6.10
 -14   0   7   -2.10    3.70
 -14   0   7   -0.90    4.60
  14   0  -7    5.40    4.90
  14   0  -7   -5.30    4.40
  14   0  -7  -11.30   13.10
  14   0  -7   -6.60    4.30
  13   0  -7   -7.70   13.00
  13   0  -7   -0.30    4.60
 -13   0   7  -16.10   12.50
 -13   0   7   -3.70    3.90
  13   0  -7   -4.60    4.50
 -13   0   7   -6.00    4.30
  13   0  -7   -5.60    4.50
  12   0  -7  -11.40    7.40
  12   0  -7   -2.90    4.00
 -12   0   7    5.70    4.60
  12   0  -7    2.60    4.50
 -12   0   7   -4.60    8.10
  12   0  -7   -1.30    5.20
 -12   0   7    4.90    4.30
  11   0  -7   -3.40    5.40
  11   0  -7    1.60    5.20
 -11   0   7    2.40    4.20
  11   0  -7  -10.10    4.40
  11   0  -7   -4.70    4.60
 -11   0   7    5.00    5.20
  11   0  -7    1.00    5.20
 -10   0   7   -1.80    3.50
  10   0  -7    2.80    4.80
  10   0  -7    6.40    4.90
  10   0  -7   -2.10    6.90
  10   0  -7    4.90    4.70
  10   0  -7    0.80    4.90
   9   0  -7   -2.40    4.00
   9   0  -7   -1.20    4.40
  -9   0   7   -5.60    3.20
  -8   0   7    0.50    3.20
   8   0  -7   -3.80    4.20
   8   0  -7    1.70    3.90
   8   0  -7   -0.70    3.50
  -7   0   7    2.00    2.90
   7   0  -7   -0.60    2.60
   7   0  -7    0.40    3.40
   6   0  -7   -0.90    2.60
  -6   0   7    0.70    3.20
  -5   0   7    3.40    2.80
   5   0  -7   -1.30    2.70
   5   0  -7   -1.70    2.00
   4   0  -7   -2.50    2.80
  -4   0   7    0.60    2.20
   4   0  -7    1.40    2.90
   3   0  -7    0.40    2.50
   3   0  -7   -2.40    2.60
   2   0  -7   -1.70    2.30
   2   0  -7   -1.00    1.70
  -1   0   7    0.60    2.80
   1   0  -7    0.20    2.10
   1   0  -7    0.90    2.40
   0   0   7    0.40    2.20
   0   0  -7   -0.20    2.50
   0   0  -7    2.50    3.10
   1   0   7    0.80    2.10
  -1   0  -7   -1.30    2.60
   1   0   7   -1.40    2.90
  -1   0  -7    2.80    2.90
   2   0   7    2.10    2.70
   2   0   7   -0.60    2.10
  -2   0  -7    5.00    3.00
  -2   0  -7   -0.20    2.90
  -3   0  -7    1.80    3.50
  -3   0  -7    0.40    3.20
   3   0   7    1.50    2.50
   3   0   7    0.70    3.40
  -4   0  -7    1.00    3.40
   4   0   7    0.70    2.70
  -4   0  -7    0.00    3.70
   4   0   7    0.70    3.80
  -5   0  -7    4.90    3.60
  -5   0  -7   -1.40    3.90
   5   0   7   -0.60    2.70
  -5   0  -7   -3.50    5.10
   5   0   7   -0.10    4.60
  -6   0  -7   -3.30    4.80
   6   0   7    9.40    5.80
  -6   0  -7    2.10    4.00
   6   0   7    0.00    3.20
  -6   0  -7   -0.40    4.90
   7   0   7    5.90    8.10
   7   0   7    0.40    5.30
  -7   0  -7   10.50    6.60
  -7   0  -7   -0.20    4.30
  -7   0  -7   -1.50    4.80
   7   0   7   -9.90    6.30
  -8   0  -7   -7.90    5.10
  -8   0  -7   -6.30    5.00
  -8   0  -7   -2.20    9.70
   8   0   7    2.30    4.90
   8   0   7    1.50    5.20
  -8   0  -7    2.90    5.40
   8   0   7    0.10    4.20
   8   0   7  -14.50    8.30
  -9   0  -7    1.50    6.60
  -9   0  -7   -6.70    3.90
  -9   0  -7    2.20    3.00
   9   0   7    6.70    3.50
  -9   0  -7   -4.00    5.00
 -10   0  -7    3.50    4.10
  10   0   7   -0.60    4.70
 -10   0  -7   -2.10    3.00
 -10   0  -7  -17.60    9.30
  10   0   7   -4.90    3.20
 -10   0  -7   -5.40    4.20
 -11   0  -7    2.40    4.00
 -11   0  -7    3.50    2.70
  11   0   7   -0.20    5.40
 -11   0  -7   -0.60    4.50
 -12   0  -7   -1.90    4.80
 -12   0  -7   -5.00    3.70
  12   0   7   13.50    6.70
 -13   0  -7   -4.00    3.50
  13   0   7    8.30    6.50
  14   0   7   -8.30    6.50
 -14   0  -7   -3.20    3.00
 -14   0  -7  -10.50    3.80
 -15   0  -7    0.90    2.90
  15   0   7    4.90    6.40
 -16   0  -7   -6.80    4.90
 -16   0  -7    3.00    2.70
 -17   0  -7    0.00    2.80
  18  -1  -7    4.60    3.40
 -18  -1   7    1.40    2.10
 -18  -1   7    3.60    3.00
  18   1  -7   -1.90    3.40
 -18   1   7   -0.20    2.50
  18   1  -7    1.30    3.80
 -17  -1   7   17.40    6.20
  17  -1  -7   15.90    4.70
 -17  -1   7   30.40   10.70
 -17  -1   7   14.30    3.40
  17   1  -7   17.60    5.80
 -17   1   7   17.10    3.80
  17   1  -7   19.30    5.30
 -16  -1   7   -4.00    5.10
  16  -1  -7    4.10    4.70
 -16  -1   7    0.20    3.90
 -16  -1   7    5.30    3.60
 -16   1   7    0.80    3.10
  16   1  -7   -4.30    3.70
  16   1  -7   -3.40    3.20
  16   1  -7    4.90    5.50
  15  -1  -7  119.29   10.80
 -15  -1   7  112.19    9.10
 -15  -1   7  118.89    9.50
  15  -1  -7   97.59    9.90
  15   1  -7   87.39   19.50
  15   1  -7  115.69   10.10
 -15   1   7  109.99    6.80
 -15   1   7  122.39    9.50
  15   1  -7  118.69    9.00
  15   1  -7  125.99   10.70
  14  -1  -7   42.90    7.20
 -14  -1   7   41.30    7.50
  14  -1  -7   29.20    5.70
 -14  -1   7   28.30    5.80
  14   1  -7   34.50    6.60
 -14   1   7   33.80    5.00
 -14   1   7   45.40    7.60
  14   1  -7   44.20    8.70
  14   1  -7   25.40   12.90
  14   1  -7   38.50    7.90
  13  -1  -7   12.10    5.40
 -13  -1   7   10.30    4.90
 -13  -1   7   -6.10   13.10
  13  -1  -7   18.40    5.90
 -13  -1   7    6.70    5.60
  13  -1  -7   12.20    5.30
 -13   1   7    7.20    4.50
 -13   1   7    8.50    3.40
  13   1  -7   12.90   12.70
  13   1  -7    5.90    4.80
  13   1  -7    7.70    5.20
  13   1  -7   13.30    5.00
  12  -1  -7    9.30    4.70
 -12  -1   7    8.60    7.10
 -12  -1   7   -3.60    8.20
  12  -1  -7   -1.60    3.90
  12  -1  -7    2.00    6.70
 -12  -1   7    5.20    4.90
  12   1  -7    3.50    4.80
  12   1  -7    7.70    5.20
  12   1  -7    3.60    7.40
  12   1  -7    6.00    4.90
 -12   1   7    4.40    3.60
  11  -1  -7   -3.50    4.80
  11  -1  -7    2.40    4.00
 -11  -1   7   -8.00    3.40
  11  -1  -7   19.70    7.80
 -11  -1   7  -13.40    5.90
  11  -1  -7  -19.00   11.90
 -11   1   7    0.30    9.90
  11   1  -7   -2.50    4.50
 -11   1   7   -2.80    4.70
  11   1  -7    6.30    4.50
 -11   1   7    7.00    3.60
  11   1  -7   -1.50    3.80
  11   1  -7   -7.50    4.40
  10  -1  -7   67.49   10.90
  10  -1  -7   29.40    6.00
  10  -1  -7   33.70    6.30
 -10  -1   7   38.80    5.70
  10  -1  -7   35.20    6.30
  10   1  -7   40.70    6.30
  10   1  -7   32.20    7.20
 -10   1   7   44.40    6.50
  10   1  -7   43.40    6.60
  10   1  -7   53.09    8.40
  10   1  -7   44.20    6.40
 -10   1   7   40.70    5.30
   9  -1  -7    3.90    6.10
  -9  -1   7   -3.10    3.40
   9  -1  -7    2.20    4.10
   9  -1  -7    0.60    3.10
  -9   1   7    2.40    3.70
   9   1  -7    8.00    4.60
   9   1  -7    1.20    4.20
  -9   1   7    6.60    3.70
   9   1  -7   -1.50    4.30
  -9   1   7   19.80   11.30
   9   1  -7    5.20    4.50
   9   1  -7   -2.80    4.90
   8  -1  -7  227.58   13.50
  -8  -1   7  228.08   12.20
   8  -1  -7  240.88   16.10
   8  -1  -7  227.88   14.00
  -8   1   7  222.38   12.40
   8   1  -7  253.17   14.30
  -8   1   7  242.78   17.20
   8   1  -7  230.88   13.60
   7  -1  -7  152.88   11.30
   7  -1  -7  166.28   10.50
   7  -1  -7  156.78   10.10
   7  -1  -7  159.88   11.90
  -7  -1   7  144.19    8.80
   7   1  -7  136.79   12.60
   7   1  -7  167.48   10.30
   7   1  -7  164.08   11.70
  -7   1   7  169.18    9.30
  -7   1   7  134.79   12.20
   7   1  -7  153.18   10.00
   6  -1  -7  124.79    9.90
   6  -1  -7  118.09    8.40
   6  -1  -7  111.19    7.50
   6   1  -7  130.99    9.80
  -6   1   7  122.59    7.50
   6   1  -7  123.09    8.00
   6   1  -7   94.29    9.40
  -6   1   7  117.89   10.20
   5  -1  -7  327.27   16.60
   5  -1  -7  353.66   18.00
   5  -1  -7  375.26   19.30
   5   1  -7  324.07   17.40
  -5   1   7  360.06   19.30
   5   1  -7  363.36   17.20
  -5   1   7  363.16   16.80
   5   1  -7  357.26   19.30
   4  -1  -7   29.10    4.50
   4  -1  -7   27.00    3.70
   4  -1  -7   31.40    5.20
  -4   1   7   31.40    5.60
   4   1  -7   32.80    5.10
  -4   1   7   28.00    3.90
   4   1  -7   27.60    3.40
   3  -1  -7    9.20    2.70
   3  -1  -7   13.70    2.90
   3  -1  -7   14.50    4.20
  -3   1   7   19.80    5.10
   3   1  -7   13.40    4.00
   3   1  -7   18.50    3.00
  -3   1   7   18.00    3.30
   2  -1  -7 1726.63   74.09
   2  -1  -7 1677.23   74.49
   2  -1  -7 1654.83   72.29
  -2   1   7 1657.53   72.39
  -2   1   7 1700.23   74.39
   2   1  -7 1668.53   73.89
   1  -1  -7 2064.59   90.79
   1  -1  -7 2100.19   89.09
   1  -1  -7 2107.19   90.89
   1   1  -7 1978.00   88.89
   1   1  -7 1986.20   90.19
   1   1  -7 2203.18   89.19
  -1   1   7 2080.49   90.89
   0  -1  -7  315.37   15.10
   0  -1  -7  326.97   17.10
   0  -1  -7  320.67   17.00
   0   1  -7  300.07   15.50
   0   1  -7  323.67   16.20
   0   1  -7  327.07   15.40
   0   1   7  328.47   17.20
  -1  -1  -7   39.60    5.50
  -1  -1  -7   34.90    3.70
  -1  -1  -7   38.70    5.80
   1   1   7   35.40    5.40
  -1   1  -7   30.30    5.10
  -1   1  -7   38.10    4.50
  -1   1  -7   31.40    4.30
  -2  -1  -7   36.30    5.40
   2  -1   7   34.60    3.90
  -2  -1  -7   33.40    3.90
  -2  -1  -7   36.80    5.90
  -2   1  -7   31.30    4.40
  -2   1  -7   35.10    4.90
   2   1   7   31.80    5.10
  -2   1  -7   40.60    6.80
  -3  -1  -7 1156.58   48.80
  -3  -1  -7 1094.09   51.19
   3  -1   7 1095.29   48.70
  -3  -1  -7 1125.59   51.69
  -3   1  -7 1106.09   50.59
   3   1   7 1135.59   51.69
  -3   1  -7 1098.59   49.60
   4  -1   7   25.10    3.80
  -4  -1  -7   39.10    7.40
  -4  -1  -7   19.50    5.10
  -4  -1  -7   25.00    3.80
  -4   1  -7   27.50    5.60
   4   1   7   23.80    5.70
  -4   1  -7   20.50    3.90
  -5  -1  -7  213.08   16.20
  -5  -1  -7  227.58   15.00
  -5  -1  -7  226.08   11.70
   5  -1   7  221.58   12.10
  -5   1  -7  232.28   12.70
   5   1   7  238.58   15.00
  -5   1  -7  216.08   14.60
   6  -1   7   32.00    4.90
  -6  -1  -7   31.80    4.20
   6  -1   7   20.00    5.70
  -6  -1  -7   29.90    6.70
  -6   1  -7   37.60    5.50
   6   1   7   36.10    7.10
  -6   1  -7   20.20    5.70
   6   1   7   33.10    6.30
  -7  -1  -7    9.80    4.20
  -7  -1  -7    4.20    4.70
  -7  -1  -7   12.40    3.60
   7  -1   7    2.80    5.10
   7  -1   7   13.70    4.20
  -7   1  -7    8.80    4.80
  -7   1  -7   -2.90    4.80
   7   1   7    9.30    6.20
  -7   1  -7   13.40    4.70
  -7   1  -7    4.30    4.70
   7   1   7   21.90    6.10
  -8  -1  -7  129.69    9.00
   8  -1   7  155.38    9.70
  -8  -1  -7  138.19    8.90
  -8  -1  -7  126.09   12.80
   8  -1   7  119.49   10.00
   8  -1   7  133.89   10.60
   8   1   7  136.69   10.00
  -8   1  -7  110.39   14.00
  -8   1  -7  142.49   10.50
  -8   1  -7  126.69   13.70
  -8   1  -7  115.69   10.60
   8   1   7  132.39   13.80
   9  -1   7   20.10    6.50
   9  -1   7   10.00    4.20
  -9  -1  -7   13.10    7.50
  -9  -1  -7   15.00    4.60
  -9  -1  -7   15.90    3.80
   9  -1   7    8.80    4.30
  -9   1  -7    2.40    8.30
  -9   1  -7   17.40   10.80
   9   1   7   24.80    6.10
  -9   1  -7   11.60    4.50
  -9   1  -7    6.60    4.80
   9   1   7   17.40    9.30
 -10  -1  -7   80.29    7.90
  10  -1   7   65.89    8.80
 -10  -1  -7   72.79    9.20
  10  -1   7   87.59    7.60
 -10  -1  -7   85.69   13.40
 -10  -1  -7   65.89    6.80
  10  -1   7   67.29    8.00
 -10   1  -7   83.29   12.40
  10   1   7   78.29    8.60
  10   1   7   64.49   11.00
  10   1   7   47.90   14.00
 -10   1  -7   80.89    8.80
 -10   1  -7   82.69   18.80
 -11  -1  -7  143.69    9.30
 -11  -1  -7  119.49   19.20
 -11  -1  -7  150.58   10.90
 -11  -1  -7  147.69   11.00
  11  -1   7  143.49   12.30
  11  -1   7  142.49    9.50
 -11   1  -7  137.09   10.90
  11   1   7   93.49   30.70
  11   1   7  164.18   13.60
 -11   1  -7  130.69   11.00
 -12  -1  -7    5.40    3.80
  12  -1   7   11.20    6.40
 -12  -1  -7    7.50    3.20
  12  -1   7   12.40    3.50
 -12   1  -7    8.70    4.80
 -12   1  -7    6.30    4.90
  12   1   7   -2.30    5.30
 -13  -1  -7    1.30    3.20
 -13  -1  -7   -0.90    2.60
  13  -1   7    2.00    5.90
 -13   1  -7   -6.70    3.50
  13   1   7   -7.30    5.50
 -13   1  -7    0.40    3.50
  14  -1   7   13.00    7.90
 -14  -1  -7    3.70    2.40
 -14  -1  -7    6.00    3.60
 -14   1  -7    6.40    3.70
  14   1   7    7.50    5.40
 -14   1  -7    8.50    3.80
  15  -1   7   -1.80   10.60
 -15  -1  -7   -0.70    2.80
 -15   1  -7    1.10    2.80
 -15   1  -7    1.40    3.40
 -16  -1  -7    6.70    3.00
 -16   1  -7    8.40    3.00
  17  -2  -7    3.90    3.70
 -17  -2   7    0.40    2.50
  17   2  -7    7.70    3.00
  17   2  -7    4.60    3.60
 -17   2   7    6.30    2.40
 -16  -2   7    4.40    3.30
 -16  -2   7   -7.10    4.50
  16  -2  -7    1.90    4.10
  16   2  -7   -4.00    3.80
  16   2  -7    3.40    3.20
 -16   2   7   -1.10    2.70
 -15  -2   7   -4.60    7.70
 -15  -2   7    1.00    4.60
  15  -2  -7   -5.20    3.60
 -15  -2   7    1.20    4.50
  15   2  -7    4.70    4.90
  15   2  -7    5.30    4.10
 -15   2   7   -4.00    3.10
  15   2  -7    1.70    3.70
  14  -2  -7    0.00    4.00
 -14  -2   7   -3.00    4.20
 -14  -2   7   -0.10    5.70
  14   2  -7   -1.10    3.90
 -14   2   7   -0.30    3.30
  14   2  -7    2.20    4.10
  14   2  -7    8.20    5.30
  13  -2  -7   38.60    6.80
  13  -2  -7   55.49    8.90
 -13  -2   7   33.90    8.90
 -13  -2   7   33.10    6.50
 -13   2   7   37.40    7.20
  13   2  -7   34.70    6.10
  13   2  -7   47.60    6.90
  13   2  -7   20.40   10.30
  13   2  -7   44.80    7.60
  12  -2  -7    8.80    3.00
  12  -2  -7   -1.30    5.70
  12  -2  -7   16.80    5.90
 -12  -2   7   15.50    5.60
 -12   2   7   11.50    4.60
  12   2  -7    3.10    5.00
  12   2  -7   10.40    7.60
  12   2  -7   15.10    5.10
  12   2  -7   13.40    4.70
 -11  -2   7  498.05   23.80
  11  -2  -7  435.66   23.90
 -11  -2   7  437.46   41.00
  11  -2  -7  485.45   22.60
  11  -2  -7  492.05   25.30
  11   2  -7  484.85   24.00
 -11   2   7  426.36   24.80
 -11   2   7  480.85   24.20
  11   2  -7  494.15   24.80
  11   2  -7  508.75   25.50
  11   2  -7  485.95   24.50
  11   2  -7  472.45   26.90
  10  -2  -7  125.49   10.70
  10  -2  -7  153.38   11.70
 -10  -2   7  130.49   15.50
 -10  -2   7  146.79    9.60
  10  -2  -7  138.49   10.90
  10   2  -7  145.89   10.90
 -10   2   7  189.08   35.30
 -10   2   7  138.29   11.10
  10   2  -7  130.19   13.10
  10   2  -7  134.49   10.80
 -10   2   7  129.29   13.20
  10   2  -7  121.89   11.70
  10   2  -7  148.39   12.10
   9  -2  -7  219.98   11.90
  -9  -2   7  196.38   11.90
   9  -2  -7  217.48   13.50
   9  -2  -7  224.78   13.60
   9  -2  -7  206.78   12.60
  -9  -2   7  227.28   18.10
   9   2  -7  218.78   13.90
   9   2  -7  208.18   12.50
   9   2  -7  204.38   13.30
   9   2  -7  225.08   14.20
  -9   2   7  182.78   14.30
  -9   2   7  207.28   20.70
   9   2  -7  198.88   14.30
  -9   2   7  195.88   13.80
   8  -2  -7    1.00    4.10
   8  -2  -7    5.10    3.20
   8  -2  -7    0.30    7.90
   8  -2  -7   -4.70    3.50
  -8  -2   7   -1.80    5.00
   8   2  -7   -9.30    4.40
   8   2  -7   -4.40    4.50
   8   2  -7    4.60    6.00
  -8   2   7    0.10    8.50
  -8   2   7    1.60    5.90
   8   2  -7   -4.50    3.70
   7  -2  -7   66.69    6.10
   7  -2  -7   50.39    8.60
   7  -2  -7   57.49    8.10
   7   2  -7   61.99    9.40
  -7   2   7   67.49   10.30
  -7   2   7   57.19    9.40
   7   2  -7   65.39    5.90
   7   2  -7   61.79    9.30
   7   2  -7   66.79    7.60
   6  -2  -7   -1.00    3.60
   6  -2  -7   -2.40    2.50
  -6   2   7    3.80    5.70
   6   2  -7   -4.20    4.20
   6   2  -7    0.20    2.40
   5  -2  -7  305.37   15.20
   5  -2  -7  286.97   15.60
   5   2  -7  278.67   16.10
  -5   2   7  292.17   16.10
  -5   2   7  303.27   18.50
   4  -2  -7    0.50    2.30
   4  -2  -7    1.50    3.40
  -4   2   7   -5.00    3.80
  -4   2   7   -5.30    2.90
   4   2  -7   -1.30    4.60
   3  -2  -7  317.37   15.50
   3  -2  -7  310.67   16.90
  -3   2   7  299.17   16.50
  -3   2   7  325.47   18.60
   3   2  -7  291.27   17.10
   2  -2  -7   75.39    6.00
   2  -2  -7   69.39    7.30
  -2   2   7   77.49    8.30
  -2   2   7   79.39    7.30
   1  -2  -7  530.75   24.10
   1  -2  -7  521.05   26.20
  -1   2   7  448.76   28.20
  -1   2   7  533.95   26.80
   0  -2  -7   39.00    6.30
   0  -2  -7   41.80    4.50
   0   2   7   38.70    6.50
   0   2  -7   43.20    4.30
   0   2  -7   41.10    5.00
   0   2   7   51.09    9.10
  -1  -2  -7    1.10    2.50
  -1   2  -7    3.90    3.00
   1   2   7    1.60    3.30
   1   2   7    3.90    3.70
  -1   2  -7   -5.00    4.50
  -2  -2  -7    5.60    3.10
  -2  -2  -7    6.00    3.70
   2  -2   7    3.40    2.90
   2   2   7   -0.20    4.30
   2   2   7    3.40    3.80
  -3  -2  -7    0.40    4.00
  -3  -2  -7    3.50    2.70
  -3   2  -7    0.50    3.30
   3   2   7    3.60    3.90
   3   2   7    9.40    4.30
  -4  -2  -7   30.50    7.00
  -4  -2  -7   33.50    4.50
   4  -2   7   26.30    4.30
   4   2   7   35.30    5.90
   4   2   7   16.50    5.80
  -4   2  -7   19.80    5.70
  -4   2  -7   37.50    5.70
   4   2   7   27.50    5.50
  -4   2  -7   30.30    5.30
   5  -2   7   69.79    8.50
  -5  -2  -7   68.19   10.70
   5  -2   7   83.69    6.90
  -5  -2  -7   75.29    6.30
   5   2   7   72.39    8.70
   5   2   7   79.99    7.60
  -5   2  -7   86.19   10.50
   5   2   7   67.09    8.90
  -5   2  -7   78.09    8.90
  -6  -2  -7   53.89    9.50
   6  -2   7   56.69    8.00
  -6  -2  -7   49.70    7.80
   6  -2   7   47.50    5.90
  -6  -2  -7   60.89    5.90
   6   2   7   56.39    7.60
  -6   2  -7   55.09    7.90
   6   2   7   48.50    9.80
  -6   2  -7   55.39    9.10
   6   2   7   48.60    7.00
  -6   2  -7   47.90    6.90
  -6   2  -7   54.89    8.80
   7  -2   7  -11.30    7.10
  -7  -2  -7   -2.20    4.70
   7  -2   7    3.30    4.00
   7  -2   7   -5.00    5.30
  -7  -2  -7   13.40    5.90
  -7  -2  -7    4.10    3.40
  -7  -2  -7   -8.60    6.10
   7   2   7   -6.00    5.30
  -7   2  -7    2.50    4.30
  -7   2  -7    2.50    6.70
   7   2   7    7.40    4.50
  -7   2  -7   -1.30    5.50
   7   2   7    1.30    5.30
  -7   2  -7    7.30    5.70
  -8  -2  -7   79.99   13.00
  -8  -2  -7   78.39   10.30
  -8  -2  -7   86.99    8.10
  -8  -2  -7   94.09    7.70
   8  -2   7   89.09    8.10
   8  -2   7   73.59    9.00
   8  -2   7   98.29   10.10
   8   2   7   78.39    9.00
   8   2   7   87.79    8.70
  -8   2  -7   77.19   12.20
  -8   2  -7   87.59   13.70
  -8   2  -7   83.19   10.50
  -8   2  -7   67.59   11.50
   9  -2   7   45.80    7.90
  -9  -2  -7   41.80   12.10
   9  -2   7   55.99    8.00
  -9  -2  -7   39.70    6.10
  -9  -2  -7   49.90    6.50
  -9  -2  -7   36.60    6.60
   9  -2   7   58.09    7.30
   9   2   7   22.70    9.80
  -9   2  -7   38.10   11.70
  -9   2  -7   39.70    7.70
   9   2   7   59.29    7.70
  -9   2  -7   41.30    6.50
   9   2   7   50.59    7.40
  -9   2  -7   65.29    9.20
 -10  -2  -7    1.00    4.10
  10  -2   7   -0.10    5.40
 -10  -2  -7    2.20    3.50
  10  -2   7    4.20    4.20
  10  -2   7    6.20    6.60
 -10  -2  -7    2.20    4.20
  10   2   7   -0.20    4.80
 -10   2  -7    7.40   12.80
 -10   2  -7   -0.10    5.50
  10   2   7   -9.90    9.80
  10   2   7   -3.20    5.40
 -10   2  -7   -4.70    5.90
 -10   2  -7   -0.50    3.60
 -11  -2  -7    1.80    3.70
 -11  -2  -7    1.50    3.90
  11  -2   7   10.30    7.60
  11  -2   7    1.30    3.50
 -11  -2  -7    5.90    5.30
  11  -2   7    8.50    5.90
 -11   2  -7   -2.10    8.60
 -11   2  -7  -14.90    7.60
  11   2   7   -0.20    4.90
  11   2   7  -18.10   13.40
  11   2   7    0.90    4.80
 -11   2  -7    6.10    3.90
  12  -2   7   37.00    8.20
 -12  -2  -7   40.90    5.30
  12  -2   7   30.90    5.30
 -12  -2  -7   21.50    4.90
  12   2   7   25.00    5.90
  12   2   7   35.20    6.90
 -12   2  -7   36.70    6.70
  13  -2   7    3.40    2.80
 -13  -2  -7   -0.90    3.30
  13  -2   7   11.50    7.80
 -13  -2  -7    0.50    2.60
  13   2   7    8.50    5.30
  13   2   7   -1.20    6.40
 -13   2  -7    3.30    3.30
 -14  -2  -7    1.60    2.10
  14   2   7    1.00    4.60
 -14   2  -7   -1.50    3.00
 -15  -2  -7   23.60    4.90
 -15   2  -7   28.50    4.50
 -16  -3   7   25.60    4.40
  16  -3  -7   35.40    4.70
  15  -3  -7  163.08   10.50
 -15  -3   7  160.98   10.40
 -15   3   7  157.78    9.50
  15   3  -7  160.88    9.50
  15   3  -7  170.08   10.80
  14  -3  -7    1.80    3.50
 -14  -3   7   17.10    5.90
 -14  -3   7   -0.80    4.40
 -14   3   7    0.80    3.90
  14   3  -7    0.70    3.10
  14   3  -7    2.90    4.80
 -13  -3   7   33.30    8.70
  13  -3  -7   47.60    6.90
  13   3  -7   46.50    7.10
 -13   3   7   56.19   11.50
  13   3  -7   53.89    7.30
  13   3  -7   53.79    6.10
  12  -3  -7   67.19    5.80
  12  -3  -7   64.59    7.50
 -12   3   7   51.39    8.60
  12   3  -7   59.69    8.30
  12   3  -7   64.69    7.00
  12   3  -7   65.09    8.40
 -12   3   7   54.79    9.30
  11  -3  -7   40.00    5.40
 -11  -3   7   37.50    6.90
  11  -3  -7   47.90    7.60
  11   3  -7   42.00    6.60
  11   3  -7   31.80    5.60
 -11   3   7   37.40    6.90
  11   3  -7   36.30    9.80
 -11   3   7   32.00    6.00
  11   3  -7   22.20    5.70
  10  -3  -7   19.80    7.20
  10  -3  -7   18.60    4.10
 -10  -3   7   26.80    5.90
  10  -3  -7   17.40    5.70
  10  -3  -7   12.20    5.70
 -10   3   7   17.00    5.50
  10   3  -7   16.70    5.00
  10   3  -7   22.10    9.10
 -10   3   7   27.30    6.00
  10   3  -7   12.70    5.70
  10   3  -7   25.20    6.20
   9  -3  -7  374.86   20.80
   9  -3  -7  339.67   18.90
  -9  -3   7  372.36   18.80
   9  -3  -7  365.26   19.60
   9  -3  -7  359.56   18.20
  -9   3   7  368.76   19.90
  -9   3   7  297.27   30.50
   9   3  -7  383.06   20.80
   9   3  -7  345.47   20.00
   9   3  -7  369.86   19.40
   9   3  -7  344.07   19.80
   8  -3  -7    8.20    5.20
   8  -3  -7    3.80    3.50
   8  -3  -7   -0.90    4.50
  -8  -3   7  -33.90   10.10
  -8   3   7    0.90    4.40
  -8   3   7    8.60   12.40
   8   3  -7   11.10    6.50
   8   3  -7   -4.30    4.30
   8   3  -7    5.50    5.30
  -7  -3   7   85.59   15.40
   7  -3  -7   74.29    7.50
   7  -3  -7   78.19    7.70
   7   3  -7   77.49   10.40
  -7   3   7   73.89    8.90
   7   3  -7   82.79    8.70
   7   3  -7   74.49    8.80
  -6  -3   7   16.10   10.30
   6  -3  -7   23.90    5.40
   6  -3  -7   25.30    5.30
   6  -3  -7   18.90    4.40
   6   3  -7   22.60    5.70
   6   3  -7   19.80    6.70
   6   3  -7   19.60    6.00
  -6   3   7   12.00    9.40
  -6   3   7   19.40    9.70
   5  -3  -7   -0.70    3.10
   5  -3  -7    1.90    4.20
  -5  -3   7   -4.50    8.60
   5   3  -7    2.50    5.40
   5   3  -7    0.80    5.00
  -5   3   7    1.70    4.10
  -5   3   7   -8.50    5.90
  -5   3   7    4.80    5.10
   5   3  -7  -18.50    6.30
   4  -3  -7    2.20    2.90
   4  -3  -7    4.10    5.00
  -4  -3   7   16.30    9.30
   4   3  -7    1.40    5.40
  -4   3   7    2.20    4.10
  -4   3   7    5.40    6.30
   4   3  -7   -2.00    5.60
   4   3  -7    8.50    6.90
   4   3  -7    5.70    7.30
  -4   3   7    0.30    3.60
   3  -3  -7   10.30    6.70
   3  -3  -7   17.10    4.40
  -3  -3   7   26.80    9.70
  -3   3   7   21.00    5.30
  -3   3   7   13.10    5.00
   3   3  -7   25.90    7.10
   3   3  -7   21.30    6.10
   3   3  -7   34.30   11.60
  -3   3   7   19.80    7.30
   3   3  -7   12.40    5.30
   2  -3  -7   10.40    8.20
  -2  -3   7    0.60    8.40
   2  -3  -7    6.80    3.40
  -2   3   7    1.70    3.40
   2   3  -7   -2.70    6.80
   2   3  -7    1.80    5.10
  -2   3   7    9.70    5.80
   2   3  -7    3.80    5.10
  -2   3   7    0.40    3.80
  -2   3   7    6.70    4.80
   1  -3  -7   23.80    8.30
   1  -3  -7   23.70    4.50
  -1  -3   7    2.20    9.50
  -1   3   7   24.20    7.00
  -1   3   7   25.70    5.60
   1   3  -7   19.00    5.70
  -1   3   7   27.40    5.70
   1   3  -7   25.70    6.00
  -1   3   7   34.20    6.40
   0  -3  -7  168.78   15.30
   0  -3  -7  174.28   10.50
   0   3  -7  160.48   11.40
   0   3   7  159.58   12.40
   0   3  -7  142.49   10.00
   0   3   7  160.28   14.20
   0   3   7  158.48   11.10
   0   3   7  188.28   12.00
   0   3  -7  157.68   12.10
  -1  -3  -7   17.00    7.30
  -1  -3  -7   11.60    3.90
  -1  -3  -7   12.00    7.70
   1   3   7   10.20    4.40
  -1   3  -7    7.10    4.30
  -1   3  -7   12.20    5.50
  -1   3  -7    9.90    5.20
   1   3   7   10.90    4.40
   1   3   7   10.10    6.90
   1   3   7   13.60    5.40
  -1   3  -7    8.40    5.80
  -2  -3  -7   -1.80    3.10
   2  -3   7    0.40    3.30
  -2  -3  -7  -13.70    7.50
  -2   3  -7    2.20    4.90
  -2   3  -7    1.60    5.00
   2   3   7    8.20    5.40
  -2   3  -7   -6.60    4.50
   2   3   7   -0.90    6.00
   2   3   7   -2.40    3.80
   2   3   7    0.00    4.20
  -2   3  -7   -0.70    5.30
   3  -3   7   16.70    4.30
  -3  -3  -7    7.60    7.60
  -3  -3  -7   22.80   10.10
  -3  -3  -7   26.30    5.00
  -3   3  -7   14.90    5.80
  -3   3  -7   23.90    5.90
   3   3   7   30.20    6.60
  -3   3  -7   25.30    5.30
   3   3   7   16.30    6.00
   3   3   7   23.60    5.40
   3   3   7   23.40    6.30
  -4  -3  -7   -3.30    2.90
  -4  -3  -7    6.80    9.50
   4  -3   7    0.10    3.80
  -4  -3  -7    2.60    6.30
  -4   3  -7    6.70    6.40
   4   3   7   -9.80    6.70
   4   3   7    0.30    4.00
  -4   3  -7   -2.00    4.10
   4   3   7   -5.50    6.30
  -4   3  -7    8.60    5.10
   4   3   7    4.00    4.40
   5  -3   7   40.80    8.10
  -5  -3  -7   11.90    8.80
  -5  -3  -7   39.30    7.90
   5  -3   7   44.80    6.30
  -5  -3  -7   42.30    5.80
   5   3   7   49.60    9.00
  -5   3  -7   30.80    8.50
  -5   3  -7   41.90    8.10
   5   3   7   46.20    6.80
   5   3   7   36.60    9.40
  -5   3  -7   43.40    8.50
   5   3   7   32.60    6.50
  -6  -3  -7    0.50    5.40
   6  -3   7    3.60    6.10
   6  -3   7    9.50    4.80
  -6  -3  -7    0.70    3.90
   6  -3   7    1.80   10.80
  -6  -3  -7    3.50    9.80
  -6   3  -7    5.10    4.60
  -6   3  -7   -3.60    4.90
   6   3   7   -2.20    5.20
   6   3   7   -2.00    5.70
   6   3   7    2.80    3.90
  -6   3  -7    1.80    7.30
   7  -3   7   59.99    6.80
   7  -3   7   50.29    8.40
   7  -3   7   41.60    7.70
  -7  -3  -7   49.80    7.90
  -7  -3  -7   50.59    6.40
  -7   3  -7   29.20    9.90
  -7   3  -7   42.10    8.20
   7   3   7   50.89    7.40
  -7   3  -7   42.00    7.90
   7   3   7   45.70    7.00
   7   3   7   20.90    8.80
   8  -3   7  -16.20    6.20
   8  -3   7   -0.10    4.90
   8  -3   7   -4.70    4.80
  -8  -3  -7    2.80    4.10
  -8  -3  -7    2.30    4.10
  -8   3  -7    4.30    4.80
   8   3   7    9.50    9.10
  -8   3  -7    4.00    4.50
   8   3   7    2.90    5.40
   8   3   7    2.70    4.00
  -8   3  -7   -9.30    9.30
  -9  -3  -7    5.90    3.90
   9  -3   7    2.60    4.40
  -9  -3  -7    1.40    6.50
   9  -3   7    9.50    6.60
   9  -3   7   -0.70    4.70
  -9  -3  -7   -3.80    3.80
   9   3   7   -0.40    5.20
  -9   3  -7   -2.00   13.10
  -9   3  -7   -2.20    4.40
   9   3   7    2.50    3.90
   9   3   7   -4.00   11.30
  -9   3  -7    0.50    4.00
  10  -3   7   33.00    8.30
  10  -3   7   45.70   10.50
 -10  -3  -7   49.10    5.80
  10  -3   7   48.80    7.10
 -10  -3  -7   55.89   10.10
 -10   3  -7   42.50    7.30
  10   3   7   23.90    9.70
  10   3   7   45.50    6.20
 -10   3  -7   27.30    5.50
 -11  -3  -7   13.70    3.70
  11  -3   7    9.00    5.70
 -11  -3  -7   16.20    5.30
  11  -3   7   17.50    4.20
 -11  -3  -7   19.50    5.50
  11   3   7   16.60    4.10
 -11   3  -7   12.60    4.10
  11   3   7   15.50    5.30
 -11   3  -7   22.20    5.40
  12  -3   7   26.20    4.30
 -12  -3  -7   25.40    4.20
 -12  -3  -7   12.30    6.80
 -12  -3  -7   20.30    5.20
  12   3   7   29.20    5.70
  12   3   7   16.90    3.90
  13  -3   7   -1.30    2.10
 -13  -3  -7   -0.70    1.90
  13   3   7    6.90    4.90
 -13   3  -7    0.80    2.60
  13   3   7   10.70    4.70
 -14  -3  -7    6.00    3.80
  13  -4  -7    2.80    4.20
  13   4  -7    2.00    3.60
  12  -4  -7    0.10    3.20
  12   4  -7   -0.10    2.60
 -12   4   7    8.10    4.00
  12   4  -7   -0.60    4.40
  11  -4  -7   35.70    4.10
  11  -4  -7   28.20    5.10
  11   4  -7   40.30    6.40
  11   4  -7   38.60    5.00
 -11   4   7   31.60    5.70
 -10  -4   7    8.50    7.50
  10  -4  -7    2.90    2.60
  10  -4  -7    0.60    3.80
 -10   4   7   -4.60    4.10
  10   4  -7    3.90    4.50
  10   4  -7   -0.80    3.20
   9  -4  -7   41.70    6.90
  -9  -4   7   28.80    7.90
   9  -4  -7   41.30    5.20
   9  -4  -7   58.59    9.70
   9   4  -7   52.59    6.30
  -9   4   7   53.89    7.00
   9   4  -7   50.39    7.20
   8  -4  -7    7.20    3.30
  -8  -4   7  -13.20    7.00
   8  -4  -7    5.50    7.20
   8  -4  -7    1.50    4.20
  -8   4   7    8.10    4.60
   8   4  -7    3.20    4.00
   8   4  -7    6.30    4.70
   7  -4  -7   19.60    4.00
   7  -4  -7   29.20    8.50
   7   4  -7   15.40    7.70
   7   4  -7   16.60    4.80
  -7   4   7   17.20    4.70
   6  -4  -7   14.80    4.70
   6  -4  -7    9.20    3.60
   6  -4  -7   15.40    5.60
  -6   4   7   13.60    4.70
   6   4  -7   13.30    4.90
   6   4  -7   11.50    5.60
   5  -4  -7   -0.20    3.20
   5  -4  -7    1.00    4.20
   5  -4  -7   -3.40    4.20
   5   4  -7   -0.70    5.00
   5   4  -7    2.30    4.20
  -5   4   7    2.00    4.50
  -5   4   7    5.40   13.30
   4  -4  -7   21.30    5.50
   4  -4  -7   24.50    5.60
   4   4  -7   19.20    6.00
   4   4  -7   17.40    5.50
  -4   4   7   17.00    5.50
   4   4  -7   18.60    6.80
  -4   4   7    6.90   24.50
   3  -4  -7   -0.30    4.30
   3  -4  -7    1.70    3.30
  -3   4   7   -2.90    3.60
   3   4  -7   -2.50    8.00
   3   4  -7    0.80    4.70
  -3   4   7    5.90    4.50
   3   4  -7   -0.20    8.90
  -3   4   7   11.00   10.00
   2  -4  -7    3.40    3.60
   2  -4  -7    3.00    5.00
  -2   4   7   12.30    9.90
   2   4  -7   11.10    5.70
  -2   4   7    4.20    4.60
   2   4  -7    2.70    5.70
  -2   4   7    6.30    4.20
   1  -4  -7    5.00    4.40
   1  -4  -7    9.50    5.80
   1   4  -7    1.80    5.10
  -1   4   7    7.20    4.70
   1   4  -7    4.10    4.40
  -1   4   7   10.30   10.00
  -1   4   7   -0.70    4.30
   0  -4  -7    3.10    3.90
   0  -4   7    7.30    4.70
   0  -4  -7    5.20    5.30
   0   4   7    9.60    5.50
   0   4  -7   10.90    5.00
   0   4  -7    7.30    4.30
   0   4   7    1.20    4.10
   0   4   7    3.70    4.50
   0   4   7   -5.50    9.10
  -1  -4  -7    5.00    3.90
  -1  -4  -7   15.40    5.50
   1  -4   7    6.40    5.00
   1   4   7    9.60    4.40
  -1   4  -7   -0.60    7.40
  -1   4  -7    4.10    4.10
   1   4   7    2.60    3.80
   1   4   7    7.00    5.20
   1   4   7   15.80    9.70
  -2  -4  -7    3.00    3.90
  -2  -4  -7   -9.10    5.90
   2  -4   7    4.10    5.20
  -2  -4  -7   -4.80    6.00
   2   4   7   -0.40    4.10
   2   4   7   -1.10    3.70
   2   4   7   10.80    5.20
  -2   4  -7    2.80    4.50
   3  -4   7   43.30    7.20
  -3  -4  -7   24.40    5.40
  -3  -4  -7   42.90    7.20
  -3  -4  -7   21.70    5.20
   3   4   7   29.60    5.80
   3   4   7   37.00    6.80
   3   4   7   38.30   12.40
   3   4   7   44.60    8.70
  -3   4  -7   23.10    9.10
  -3   4  -7   27.80    5.50
   4  -4   7   -6.60    5.20
   4  -4   7   -1.30    8.00
  -4  -4  -7    4.00    3.60
   4   4   7   -1.80    3.40
   4   4   7    5.80    4.50
  -4   4  -7    0.20    5.70
   4   4   7   -3.50    6.10
  -4   4  -7   -5.80    4.10
   5  -4   7   65.19    7.80
  -5  -4  -7   50.19    6.30
  -5  -4  -7   62.59    8.20
   5  -4   7   76.59    9.70
  -5   4  -7   55.09    7.80
   5   4   7   62.39    6.80
   5   4   7   56.99    7.60
  -5   4  -7   49.80   10.10
  -6  -4  -7   56.19    7.60
   6  -4   7   47.40    8.00
   6  -4   7   53.29    7.10
   6  -4   7   65.39   10.10
  -6  -4  -7   49.60    6.20
   6   4   7   65.69    7.20
  -6   4  -7   62.89    8.80
  -6   4  -7   62.29    7.40
   6   4   7   57.59    6.60
  -7  -4  -7   19.60    4.40
   7  -4   7   18.20    7.50
   7  -4   7   34.30    7.70
  -7  -4  -7   15.00    4.50
   7   4   7   16.10    4.60
  -7   4  -7   21.70    4.70
  -7   4  -7   11.20    5.10
   7   4   7   31.00    5.30
   8  -4   7    0.70    4.70
   8  -4   7    9.30    4.40
  -8  -4  -7    5.80    3.80
  -8  -4  -7   10.20    3.10
   8   4   7    1.80    3.80
  -8   4  -7   -1.50    4.10
   8   4   7    5.30    2.90
  -8   4  -7    3.60    3.40
  -9  -4  -7   -5.40    7.10
  -9  -4  -7    6.60    3.00
   9  -4   7    3.50    3.20
   9  -4   7   -3.70    9.60
  -9   4  -7   -6.80    5.40
  -9   4  -7   -2.90    3.20
   9   4   7    0.10    2.30
  10  -4   7   -0.10    2.50
  10   4   7    1.10    3.50
 -10   4  -7   -0.10    3.70
 -10   4  -7    4.70    3.00
  10   4   7    3.30    2.40
   7  -5  -7    1.80    2.00
   7  -5  -7    3.70    3.40
  -7   5   7    0.90    2.30
   6  -5  -7   -0.40    3.20
  -6   5   7   -2.80    2.60
   5  -5  -7    0.90    3.60
   5  -5  -7    4.80    2.20
  -5   5   7    3.20    2.70
   4  -5  -7   13.00    2.80
  -4   5   7    8.50    3.10
   3  -5  -7  106.49   10.00
   3  -5  -7  116.89    7.90
   3  -5  -7  112.69    7.50
  -3   5   7  123.49    8.30
   2  -5  -7   -1.40    4.60
   2  -5  -7    2.20    5.00
   2  -5  -7   -2.80    2.40
  -2   5   7    0.20    3.30
   2   5  -7   -0.20    5.20
   1  -5  -7   85.09    8.00
   1  -5  -7  105.09    8.80
   1  -5  -7  107.69    6.90
   1   5  -7   81.69    8.70
  -1   5   7  101.89    7.30
   0  -5  -7    0.20    2.30
   0  -5  -7    8.60    4.60
   0   5   7    0.70    5.30
  -1  -5  -7   12.10    3.50
  -1  -5  -7    9.90    4.00
   1   5   7    4.90    3.50
  -1   5  -7    7.70    3.60
   1   5   7   15.80    4.60
  -2  -5  -7    5.30    2.90
  -2  -5  -7    2.70    6.30
  -2   5  -7    6.70    3.50
   2   5   7    3.70    3.20
  -3  -5  -7   15.70    3.20
   3   5   7    8.00    3.20
  -3   5  -7   10.20    3.40
  -4  -5  -7   45.80    5.10
  -4   5  -7   38.90    5.30
  -5   5  -7   39.30    4.60
   5   5   7   27.70    4.60
 -19   0   8   -5.70    4.10
 -19   0   8    0.20    2.30
  19   0  -8    0.70    3.80
  18   0  -8    1.10    4.10
 -18   0   8   -4.80    2.30
  18   0  -8   -3.00    4.40
 -17   0   8  280.27   15.20
  17   0  -8  290.17   18.70
 -17   0   8  275.37   13.80
  17   0  -8  275.67   16.40
  16   0  -8   12.10    4.60
  16   0  -8   12.10    3.70
 -16   0   8    6.20    3.20
 -16   0   8   10.50    4.40
  15   0  -8   35.00    7.00
  15   0  -8   48.20    8.30
  15   0  -8   47.70    8.00
 -15   0   8   37.30    6.20
 -15   0   8   28.10    6.90
  14   0  -8    0.20   14.80
 -14   0   8   -1.20    3.50
  14   0  -8   -1.30    3.90
  14   0  -8   -2.50    4.60
 -14   0   8   -2.30    4.40
  14   0  -8   -7.90    4.50
  13   0  -8   -3.00    4.80
 -13   0   8    1.20    3.90
  13   0  -8    2.40    4.60
  13   0  -8   -1.20   10.40
  13   0  -8    2.80    4.30
 -13   0   8   -5.30   11.80
 -13   0   8   -3.60    4.50
  12   0  -8   16.80    6.30
  12   0  -8   16.90    4.80
 -12   0   8   12.00    4.70
 -12   0   8   10.60    5.40
  12   0  -8   13.60    5.10
  11   0  -8   25.90    5.50
 -11   0   8   23.00    5.90
  11   0  -8   22.10    5.40
  11   0  -8   24.40    5.60
  11   0  -8   23.00    6.20
 -11   0   8   24.10    5.60
  11   0  -8   18.90    7.50
  10   0  -8   -0.10    5.00
  10   0  -8   -4.90    4.10
 -10   0   8    0.40    3.70
  10   0  -8    2.10    5.20
  10   0  -8   -3.20    4.80
   9   0  -8  699.83   35.40
   9   0  -8  679.53   34.40
   9   0  -8  657.13   32.30
  -9   0   8  680.83   31.30
   9   0  -8  678.53   34.30
   8   0  -8    2.60    4.30
  -8   0   8    4.90    3.80
   8   0  -8    2.60    3.60
   8   0  -8    2.00    4.20
   7   0  -8   30.80    5.70
   7   0  -8   32.40    5.80
  -6   0   8   42.70    4.80
   6   0  -8   46.10    5.60
   6   0  -8   35.80    5.60
  -5   0   8   33.20    3.90
   5   0  -8   34.00    5.30
   5   0  -8   37.00    5.20
   4   0  -8  650.83   29.50
  -4   0   8  561.54   27.70
   4   0  -8  667.83   29.90
   3   0  -8    6.80    3.20
   3   0  -8    0.00    2.60
  -3   0   8    4.20    2.40
  -2   0   8  443.86   21.20
   2   0  -8  502.55   22.70
   1   0  -8  116.49    8.30
  -1   0   8  111.19    6.60
   1   0  -8  121.49    7.70
  -1   0   8  111.79    7.80
   0   0   8   62.79    5.50
   0   0  -8   63.29    6.00
   0   0  -8   65.99    6.20
   0   0   8   55.39    6.10
   1   0   8 3914.11  170.48
   1   0   8 3920.41  168.98
  -1   0  -8 4057.59  171.08
  -1   0  -8 3997.50  170.68
  -2   0  -8  112.29    8.50
   2   0   8  110.19    6.80
   2   0   8  105.19    8.50
  -2   0  -8  105.09    8.50
   3   0   8 4269.67  186.28
   3   0   8 4157.98  188.78
  -3   0  -8 4479.55  188.48
  -3   0  -8 4579.84  188.68
   4   0   8 2623.34  112.39
   4   0   8 2574.54  114.89
  -4   0  -8 2630.64  114.59
   5   0   8  180.48   14.10
  -5   0  -8  197.48   13.50
  -5   0  -8  195.48   12.70
   5   0   8  178.38   10.60
   6   0   8  103.29   11.70
  -6   0  -8   99.59   10.50
  -6   0  -8   97.99   12.10
   6   0   8  100.09    7.50
  -7   0  -8   14.40    3.40
   7   0   8   27.30    6.10
   7   0   8   15.10    4.60
   7   0   8   23.70    9.10
  -7   0  -8   13.30    4.80
  -7   0  -8   17.20    6.30
   7   0   8   20.50    4.40
  -7   0  -8   18.30    8.50
  -8   0  -8   46.90    5.10
   8   0   8   38.40    7.00
  -8   0  -8   36.40   11.20
  -8   0  -8   43.70    7.40
  -8   0  -8   48.60    9.00
  -8   0  -8   42.30    6.60
   8   0   8   32.10    6.10
   8   0   8   27.60    6.10
  -9   0  -8 1311.77   59.09
   9   0   8 1314.37   57.69
  -9   0  -8 1311.17   57.19
   9   0   8 1315.57   59.49
  -9   0  -8 1282.37   63.29
  -9   0  -8 1379.96   59.79
 -10   0  -8   85.79    6.50
  10   0   8  106.89    9.00
 -10   0  -8  100.59    9.60
 -10   0  -8  101.09   10.10
  10   0   8   83.89    9.10
 -11   0  -8  248.18   14.80
 -11   0  -8  260.37   15.20
  11   0   8  214.18   15.20
 -12   0  -8   62.99    8.50
  12   0   8   65.49    9.30
 -12   0  -8   82.19    8.60
  13   0   8  -18.60    6.60
 -13   0  -8   -2.80    3.30
 -13   0  -8   -4.70    4.00
 -14   0  -8   71.59    7.60
 -14   0  -8   85.59    8.10
  14   0   8   72.89    9.60
 -15   0  -8   50.79    6.10
 -15   0  -8   53.79    7.50
 -16   0  -8   48.90    5.20
 -18  -1   8    3.20    3.20
  18  -1  -8    1.40    3.00
 -18  -1   8    3.60    2.20
 -18   1   8    1.50    2.40
  18   1  -8    0.30    3.30
  18   1  -8    4.90    3.90
 -17  -1   8    1.40    2.80
 -17  -1   8    1.30    7.80
 -17  -1   8    3.20    4.40
  17  -1  -8   -3.40    3.50
  17   1  -8   -8.30    4.00
  17   1  -8    2.80    5.20
 -17   1   8   -1.50    2.80
  16  -1  -8    2.10    5.10
  16  -1  -8    8.00    4.60
 -16  -1   8    3.20    4.00
 -16  -1   8    4.60    3.40
 -16  -1   8   -0.20    4.90
 -16   1   8    0.80    9.40
  16   1  -8    2.60    3.60
 -16   1   8    2.30    3.50
  16   1  -8    4.30    4.10
  16   1  -8    0.20    5.20
  15  -1  -8   -4.40    4.70
 -15  -1   8    2.30    4.00
 -15  -1   8    5.50    4.90
  15  -1  -8   -0.10    4.40
  15   1  -8   -3.70    4.00
  15   1  -8    8.40   18.60
  15   1  -8   -2.20    5.30
 -15   1   8    0.60    2.50
 -15   1   8   -0.50    3.60
  15   1  -8    1.10    3.40
  14  -1  -8   20.90    6.40
  14  -1  -8   16.40    4.80
 -14  -1   8   37.90    7.90
  14   1  -8   25.30    5.60
  14   1  -8   21.00    4.70
 -14   1   8   28.30    5.00
  14   1  -8   28.80    7.20
  14   1  -8    6.70   10.60
 -14   1   8   37.40    7.60
  13  -1  -8    9.80    6.10
 -13  -1   8    3.80   13.40
 -13  -1   8    7.30    4.80
  13  -1  -8    9.30    4.80
  13  -1  -8   15.60    5.80
 -13  -1   8   10.30    5.80
  13   1  -8    0.70    4.20
  13   1  -8    1.00    8.40
  13   1  -8   14.40    6.60
 -13   1   8    1.80    3.20
  13   1  -8    1.00    4.60
 -12  -1   8    5.80    4.60
  12  -1  -8    2.80    4.50
 -12  -1   8   20.30    9.90
 -12  -1   8   -2.10    7.70
  12  -1  -8    6.00    7.00
  12  -1  -8   -2.00    4.60
  12   1  -8   11.10    4.90
  12   1  -8   -2.70    4.30
  12   1  -8   -0.20    4.90
  12   1  -8    8.80    9.20
 -12   1   8    2.80    3.60
 -12   1   8    7.70    7.60
  12   1  -8    4.70    5.30
  11  -1  -8   92.49    8.90
  11  -1  -8   85.99   13.50
  11  -1  -8   87.69    8.80
 -11  -1   8   92.59    7.90
  11   1  -8   95.39    8.50
 -11   1   8   94.09    7.40
  11   1  -8   89.09   10.00
  11   1  -8   81.19    9.30
  11   1  -8  100.99    9.30
 -11   1   8   89.99    8.50
  10  -1  -8   16.80    4.70
 -10  -1   8    3.90    3.90
  10  -1  -8   13.30    5.00
  10  -1  -8   12.70    7.60
  10   1  -8   10.80    5.00
 -10   1   8    9.40    4.10
  10   1  -8    7.30    4.40
  10   1  -8   13.20    5.60
 -10   1   8    7.50    4.40
  10   1  -8   10.30    4.80
  10   1  -8   10.50    4.60
   9  -1  -8  123.59    9.30
  -9  -1   8  131.59    8.40
   9  -1  -8  106.69    7.70
   9  -1  -8  121.69    9.20
   9  -1  -8  115.09   10.60
   9  -1  -8  131.29   11.40
   9  -1  -8  115.29   12.10
  -9   1   8  108.49    8.40
   9   1  -8  120.49   10.10
   9   1  -8  120.49    9.30
   9   1  -8  131.59   10.20
   9   1  -8  121.59   10.10
   9   1  -8  116.69    9.00
  -9   1   8  125.39    8.90
   8  -1  -8  110.69    9.20
   8  -1  -8  117.79    9.00
   8  -1  -8  117.99   11.10
  -8  -1   8  100.19    7.60
   8   1  -8  103.19    8.70
   8   1  -8  102.19    8.50
   8   1  -8  105.39   10.10
  -8   1   8  116.39   14.10
  -8   1   8  118.89    7.70
   7  -1  -8   43.30    6.30
   7  -1  -8   44.20    6.10
   7  -1  -8   36.00    7.10
   7   1  -8   41.60    6.50
  -7   1   8   38.10    8.70
   7   1  -8   38.90    7.60
   7   1  -8   11.10   10.80
   7   1  -8   40.70    5.30
  -7   1   8   44.70    8.70
   6  -1  -8    2.50    4.20
   6  -1  -8   -7.10    4.50
   6  -1  -8    3.90    3.20
   6  -1  -8    8.00    4.60
   6   1  -8    8.30    5.50
  -6   1   8    0.80    5.10
  -6   1   8    1.90    3.60
   6   1  -8    4.90    2.80
   5  -1  -8  627.84   29.40
   5  -1  -8  649.83   31.80
   5  -1  -8  614.74   30.80
  -5   1   8  643.94   29.30
   5   1  -8  667.63   32.00
   5   1  -8  699.03   30.10
  -5   1   8  646.74   32.00
   4  -1  -8    0.60    3.80
   4  -1  -8   -3.20    2.40
   4  -1  -8    0.60    2.50
   4   1  -8    1.50    3.20
   4   1  -8    0.50    2.90
  -4   1   8    6.50    4.00
  -4   1   8   -2.10    2.70
   4   1  -8    2.10    2.50
   3  -1  -8 1118.89   50.09
   3  -1  -8 1076.19   47.60
   3  -1  -8 1081.29   49.40
   3   1  -8 1073.29   48.20
   3   1  -8 1101.99   49.60
  -3   1   8 1085.69   49.90
  -3   1   8 1084.89   47.60
   2  -1  -8  689.73   31.50
   2  -1  -8  667.73   31.00
   2  -1  -8  654.23   29.00
   2   1  -8  620.94   29.30
  -2   1   8  647.34   30.40
  -2   1   8  631.64   31.20
   2   1  -8  635.84   29.00
   2   1  -8  648.54   30.80
   1  -1  -8   46.30    4.10
   1  -1  -8   41.70    5.50
   1  -1  -8   46.80    6.10
  -1   1   8   47.10    6.00
   1   1  -8   46.50    5.50
  -1   1   8   40.00    4.50
   1   1  -8   55.99    5.10
   1   1  -8   47.40    4.20
   0  -1  -8  286.07   15.70
   0  -1  -8  296.97   15.90
   0  -1  -8  274.07   13.40
   0   1   8  283.07   15.70
   0   1   8  261.77   13.40
   0   1  -8  271.77   14.70
   0   1  -8  268.57   14.30
  -1  -1  -8  146.89   10.00
  -1  -1  -8  137.59    7.60
  -1   1  -8  109.19    9.40
   1   1   8  129.49    9.60
  -1   1  -8  135.19    8.60
  -1   1  -8  137.09    8.60
  -2  -1  -8    0.90    4.30
  -2  -1  -8    0.80    3.10
  -2  -1  -8    1.40    2.50
   2  -1   8    0.40    2.50
  -2   1  -8    1.90    2.60
   2   1   8    2.30    3.50
  -2   1  -8    0.00    2.90
  -3  -1  -8  638.24   28.00
  -3  -1  -8  594.64   30.70
   3  -1   8  611.64   27.90
  -3  -1  -8  599.54   30.80
  -3   1  -8  656.63   29.30
   3   1   8  631.24   31.70
  -3   1  -8  592.34   30.20
  -4  -1  -8    2.00    3.90
  -4  -1  -8    8.70    6.50
  -4  -1  -8    1.70    2.70
   4  -1   8    3.00    3.10
   4   1   8    1.00    3.50
  -4   1  -8    0.90    3.40
  -4   1  -8    0.30    2.80
  -5  -1  -8   17.70    5.70
   5  -1   8   15.80    3.80
  -5  -1  -8   18.70    3.70
  -5  -1  -8   22.20    9.40
   5   1   8   14.10    5.50
  -5   1  -8    9.70    4.60
   5   1   8    9.10    5.80
  -5   1  -8    9.60    3.70
   6  -1   8   -3.40    6.40
  -6  -1  -8   -1.10    2.90
  -6  -1  -8    3.40    4.50
   6  -1   8    0.10    3.50
  -6   1  -8    8.20    5.30
   6   1   8   -1.10    5.20
   6   1   8    0.70    5.20
  -6   1  -8    0.00    4.90
  -6   1  -8   -3.80    4.40
  -7  -1  -8    0.70    3.70
  -7  -1  -8    8.70    3.40
   7  -1   8    3.40    6.90
   7  -1   8   19.20    5.20
  -7  -1  -8   -4.80    7.80
   7  -1   8   13.40    4.30
  -7   1  -8   -2.40    5.20
  -7   1  -8    7.30    5.60
  -7   1  -8   19.40    7.80
   7   1   8    3.30    6.10
  -7   1  -8    6.70    7.30
   7   1   8    6.20    5.60
  -7   1  -8    1.10    4.60
   8  -1   8  109.19    8.80
  -8  -1  -8  112.59   12.60
  -8  -1  -8   79.89    9.80
   8  -1   8   83.39    9.30
  -8  -1  -8  104.99    7.70
  -8  -1  -8   94.39    7.60
   8  -1   8   94.39    9.30
  -8   1  -8  103.09   13.70
   8   1   8  104.49   11.90
  -8   1  -8  107.99    9.40
   8   1   8   85.49    8.90
   8   1   8   97.89   13.80
  -8   1  -8   94.29    9.70
   9  -1   8  342.57   17.70
  -9  -1  -8  348.07   17.80
   9  -1   8  326.97   19.10
  -9  -1  -8  347.47   18.90
   9  -1   8  367.06   18.70
  -9  -1  -8  346.47   17.20
  -9   1  -8  354.76   18.80
   9   1   8  351.56   19.00
  -9   1  -8  314.47   20.20
   9   1   8  286.27   19.70
   9   1   8  336.17   26.10
  -9   1  -8  346.67   19.20
  -9   1  -8  370.96   25.60
 -10  -1  -8  140.19    9.20
  10  -1   8  120.39   11.20
 -10  -1  -8  143.59   10.30
 -10  -1  -8  117.59   16.90
 -10  -1  -8  125.99   10.60
  10  -1   8  132.79    9.60
  10  -1   8  105.19   10.20
  10   1   8  131.89   10.70
 -10   1  -8  135.19   11.20
 -10   1  -8  143.49   10.70
 -10   1  -8  170.18   16.60
  10   1   8  110.09   21.50
 -10   1  -8  175.68   23.90
 -11  -1  -8    2.40    3.90
  11  -1   8    4.90    3.40
  11  -1   8  -17.20    5.90
 -11  -1  -8    2.10    3.00
 -11   1  -8   -0.80    4.60
 -11   1  -8    7.50    4.20
  11   1   8   -2.00    5.40
  12  -1   8  165.48    9.90
 -12  -1  -8  172.18    9.60
 -12  -1  -8  176.08   12.00
  12  -1   8  162.88   12.60
 -12   1  -8  168.08   11.70
  12   1   8  164.78   12.40
 -12   1  -8  166.18   11.40
 -13  -1  -8   48.20    7.40
 -13  -1  -8   36.40    4.30
  13  -1   8   55.79    9.90
 -13   1  -8   45.30    7.20
 -13   1  -8   42.10    6.60
 -14  -1  -8   13.90    3.70
  14   1   8    8.90    7.60
 -14   1  -8   18.80    4.20
 -14   1  -8   22.20    4.40
 -15  -1  -8   10.00    4.50
 -15  -1  -8   -1.00    3.50
 -15   1  -8    1.30    3.10
 -15   1  -8    1.30    2.90
  15   1   8    9.40    6.40
 -16  -1  -8    3.40    2.40
 -16   1  -8    5.10    2.70
 -16   1  -8    5.10    3.10
 -17  -2   8    0.30    2.70
  17  -2  -8    5.20    3.80
  17   2  -8   -0.40    2.60
  17   2  -8    7.00    4.10
 -17   2   8    4.80    2.90
 -16  -2   8    0.10    5.20
  16  -2  -8   -5.30    4.10
 -16  -2   8   -1.50    4.30
 -16  -2   8   -7.10    3.30
  16   2  -8   -0.60    2.70
  16   2  -8   -2.90    2.50
  16   2  -8   -5.40    7.80
 -16   2   8   -2.70    5.20
 -15  -2   8   11.60    4.70
  15  -2  -8    1.90    4.60
 -15  -2   8   21.90    5.50
 -15  -2   8    5.90    4.40
 -15   2   8    6.60    3.50
  15   2  -8    4.90    4.10
  15   2  -8    4.40    4.40
  15   2  -8    4.50    3.70
 -14  -2   8   51.39    9.70
  14  -2  -8   21.40    5.40
 -14  -2   8   41.30    6.50
  14  -2  -8   21.80    6.70
  14   2  -8   25.20    6.00
  14   2  -8   32.90    6.60
 -14   2   8   46.60    6.90
  14   2  -8   41.30    7.50
  13  -2  -8   58.89    7.90
  13  -2  -8   51.09    9.00
 -13  -2   8   68.99    7.60
  13   2  -8   71.09    7.50
  13   2  -8   67.09    9.10
  13   2  -8   37.50   10.90
  13   2  -8   60.89    8.40
 -13   2   8   67.39    8.10
  12  -2  -8   65.69    8.70
 -12  -2   8   60.49    7.60
  12  -2  -8   56.79    5.60
  12  -2  -8   71.79    8.10
  12   2  -8   69.59    8.80
  12   2  -8   78.49    8.80
  12   2  -8   64.09   10.80
 -12   2   8   58.09    7.80
  12   2  -8   63.19    7.40
 -11  -2   8  285.17   15.70
  11  -2  -8  261.47   15.70
  11  -2  -8  277.27   14.10
 -11  -2   8  263.77   23.00
 -11   2   8  282.67   16.40
  11   2  -8  277.17   16.70
  11   2  -8  256.77   25.00
  11   2  -8  295.07   17.00
  11   2  -8  262.57   16.10
  11   2  -8  281.47   15.70
 -10  -2   8   45.20    6.50
 -10  -2   8   45.80   10.80
  10  -2  -8   51.99    7.70
  10  -2  -8   63.69    7.70
  10  -2  -8   59.49    6.10
  10   2  -8   47.20    9.20
  10   2  -8   55.19    9.60
 -10   2   8   49.10    9.30
  10   2  -8   60.29    7.20
  10   2  -8   55.29    7.90
   9  -2  -8  459.05   22.50
  -9  -2   8  424.26   21.30
   9  -2  -8  448.36   22.10
   9  -2  -8  433.16   21.00
   9  -2  -8  442.66   23.30
  -9   2   8  438.16   23.40
  -9   2   8  438.56   23.00
   9   2  -8  442.86   22.10
   9   2  -8  434.16   22.70
   9   2  -8  451.55   23.20
   9   2  -8  457.95   22.70
  -9   2   8  427.26   30.70
  -8  -2   8   40.20    6.50
   8  -2  -8   56.49    7.40
   8  -2  -8   54.49    6.10
   8  -2  -8   52.99    7.60
   8  -2  -8   49.99    6.50
   8   2  -8   63.69    7.40
  -8   2   8   59.49    8.50
   8   2  -8   56.49    6.20
   8   2  -8   53.59    6.80
   8   2  -8   53.79    7.20
  -8   2   8   66.89   13.80
   8   2  -8   45.70    8.60
  -8   2   8   72.49   13.00
   7  -2  -8    8.20    5.00
   7  -2  -8   10.90    6.00
   7  -2  -8   14.90    4.10
   7  -2  -8    3.30    3.40
   7   2  -8   14.70    5.50
   7   2  -8    8.40    5.70
   7   2  -8   10.90    4.20
   7   2  -8    2.60    6.00
  -7   2   8   17.90    8.20
  -7   2   8   11.70    5.40
   7   2  -8    1.90    6.80
   6  -2  -8   58.79    6.60
   6  -2  -8   49.00    7.60
   6  -2  -8   55.09    7.70
   6  -2  -8   56.09    5.70
   6   2  -8   56.59    7.30
   6   2  -8   59.49    7.50
   6   2  -8   50.89    6.80
  -6   2   8   51.59    9.00
  -6   2   8   59.09    9.30
   5  -2  -8   67.49    7.50
   5  -2  -8   68.29    6.00
  -5   2   8   69.69    9.00
  -5   2   8   54.79    7.10
   5   2  -8   61.59    7.20
   4  -2  -8  357.96   17.50
   4  -2  -8  356.86   18.80
   4   2  -8  321.97   17.80
  -4   2   8  345.67   18.30
  -4   2   8  348.47   20.40
   3  -2  -8  696.73   31.30
   3  -2  -8  690.93   33.20
   3   2  -8  678.03   33.50
  -3   2   8  669.93   34.50
  -3   2   8  676.83   32.20
   2  -2  -8   77.39    5.90
   2  -2  -8   61.29    7.20
   2   2  -8   75.39    7.50
  -2   2   8   76.99    8.50
  -2   2   8   73.99    7.00
   1  -2  -8  145.69    8.50
   1  -2  -8  135.39   10.70
   1   2  -8  125.59    9.50
  -1   2   8  151.48   11.40
  -1   2   8  123.19    9.10
   0  -2  -8   20.40    5.60
   0  -2  -8   19.90    3.80
   0   2   8   16.40    5.60
   0   2   8   19.90    4.70
   0   2  -8    9.60    4.10
   0   2  -8    9.80    3.00
   0   2  -8   17.20    4.50
  -1  -2  -8  173.08   12.80
  -1  -2  -8  178.88    9.60
   1   2   8  184.58   12.80
  -1   2  -8  153.88   10.00
  -1   2  -8  132.79   11.20
   1   2   8  171.28   10.70
  -2  -2  -8    9.80    4.40
   2  -2   8    4.30    3.10
  -2  -2  -8    9.00    3.30
   2   2   8   10.30    5.10
   2   2   8    3.10    4.30
  -2   2  -8    2.00    3.60
   3  -2   8   54.29    5.40
  -3  -2  -8   60.69    8.30
  -3  -2  -8   69.29    5.70
   3   2   8   59.59    7.50
  -3   2  -8   63.99    8.20
  -3   2  -8   62.89    7.20
  -3   2  -8   42.20    8.50
   3   2   8   58.99    8.30
   3   2   8   69.79    7.70
   4  -2   8  511.65   24.00
   4  -2   8  486.65   26.50
  -4  -2  -8  531.35   24.20
   4   2   8  532.15   25.40
   4   2   8  489.05   28.90
   4   2   8  516.95   25.00
  -4   2  -8  481.45   25.80
  -4   2  -8  509.25   26.70
  -4   2  -8  495.45   25.20
  -5  -2  -8   70.29    9.10
   5  -2   8   52.19    5.60
  -5  -2  -8   53.79    9.50
  -5  -2  -8   51.69    5.70
   5  -2   8   40.70    8.20
  -5   2  -8   57.59    9.00
  -5   2  -8   55.69    8.20
  -5   2  -8   47.60    7.40
  -5   2  -8   53.29    8.00
   5   2   8   36.80    6.90
   5   2   8   41.50    6.40
  -6  -2  -8    6.40    4.60
  -6  -2  -8   12.20    4.00
   6  -2   8   31.20   10.20
   6  -2   8    0.30    5.80
  -6  -2  -8    6.10    5.90
   6  -2   8    3.90    4.00
  -6  -2  -8    1.20    5.80
  -6   2  -8    8.90    5.90
  -6   2  -8    6.10    6.90
  -6   2  -8    3.30    5.60
   6   2   8    5.00    4.60
   6   2   8    9.20    4.80
  -6   2  -8   12.50    4.70
   6   2   8    2.10    5.30
  -7  -2  -8   13.10    7.60
   7  -2   8   -0.80    4.00
  -7  -2  -8   -0.10    3.30
   7  -2   8    2.80    6.30
   7  -2   8    0.70    6.10
  -7  -2  -8   -5.60    5.10
  -7  -2  -8  -10.00    3.80
   7   2   8   -1.50    4.20
   7   2   8   -6.90    4.60
  -7   2  -8    1.90    6.30
  -7   2  -8    1.00    6.30
  -7   2  -8    7.50    4.00
  -7   2  -8  -12.00    4.90
   7   2   8   -4.80    5.50
   8  -2   8    7.90    4.90
  -8  -2  -8    1.10    3.70
   8  -2   8    8.80    6.40
   8  -2   8   -3.30    8.20
  -8  -2  -8   -3.70    9.00
  -8  -2  -8   -2.50    3.90
  -8   2  -8    1.60    5.20
  -8   2  -8    6.90    6.30
   8   2   8    2.80    5.10
  -8   2  -8   12.90    4.60
   8   2   8    0.40    4.90
   8   2   8   13.00    7.80
  -9  -2  -8   11.30    4.90
   9  -2   8   27.00    7.40
  -9  -2  -8   12.40   11.20
  -9  -2  -8    7.80    3.90
   9  -2   8   11.50    5.00
   9  -2   8    9.70    5.20
  -9  -2  -8    7.40    4.50
   9   2   8    5.30    5.10
  -9   2  -8   18.40    4.90
  -9   2  -8    7.10    6.00
  -9   2  -8    2.70    5.70
  -9   2  -8   -0.70   12.10
   9   2   8   -1.10   16.90
   9   2   8   -2.60    4.70
 -10  -2  -8   16.80    3.80
  10  -2   8   16.70    7.50
 -10  -2  -8   13.90    4.80
 -10  -2  -8   20.40    6.90
  10  -2   8   10.10    4.40
  10  -2   8   22.50    7.90
 -10   2  -8   12.20    6.00
  10   2   8   20.40    4.90
 -10   2  -8   17.10    4.70
  10   2   8   10.90   12.30
 -10   2  -8   26.10    6.50
  10   2   8    9.20    5.20
 -10   2  -8   -9.60   14.10
 -11  -2  -8   51.09    8.10
 -11  -2  -8   38.40    7.20
  11  -2   8   45.40    8.30
 -11  -2  -8   25.00    5.10
  11  -2   8   25.90    6.50
  11  -2   8   51.09    9.30
 -11   2  -8   28.00    6.60
  11   2   8   17.10    5.40
  11   2   8   36.00    6.60
  11   2   8   30.70   22.20
 -11   2  -8   37.50    6.40
 -12  -2  -8   14.50    4.30
 -12  -2  -8   -2.70    8.40
  12  -2   8   15.30    3.50
 -12  -2  -8   26.20    4.70
  12   2   8    9.30    5.10
  12   2   8   12.00    5.30
 -12   2  -8   21.70    6.40
 -12   2  -8   14.30    4.20
 -13  -2  -8    8.20    4.00
  13  -2   8   16.70    3.00
 -13  -2  -8   19.30    4.10
 -13   2  -8    8.60    3.70
  13   2   8    4.80    4.80
 -13   2  -8   11.30    8.10
 -14  -2  -8    5.40    2.10
 -14  -2  -8    3.50    3.10
 -14   2  -8    6.40    3.10
  14   2   8    6.90    6.50
 -15  -2  -8    2.80    2.50
 -15  -2  -8    6.20    2.60
 -15   2  -8    5.70    2.40
  16  -3  -8   24.80    5.60
 -16  -3   8   16.70    3.20
  16   3  -8   20.40    3.30
 -15  -3   8   10.90    4.70
  15  -3  -8    8.20    4.00
 -15  -3   8   11.40    5.10
 -15   3   8    7.90    4.20
  15   3  -8    2.00    4.60
  15   3  -8   10.20    3.10
  14  -3  -8   19.40    4.50
 -14  -3   8   15.50    5.10
  14   3  -8   24.30    4.50
  14   3  -8   19.30    6.20
 -14   3   8   15.50    5.60
  14   3  -8   13.70    3.70
  13  -3  -8    5.90    4.00
 -13  -3   8   11.40    4.70
  13   3  -8   11.90    5.30
  13   3  -8    8.30    4.20
 -13   3   8   18.10    4.90
  13   3  -8    6.30    3.80
  12  -3  -8   13.60    2.90
  12  -3  -8   12.70    5.20
 -12  -3   8   14.70    5.40
 -12   3   8    8.70    5.30
  12   3  -8   20.50    5.10
  12   3  -8   31.80    5.80
 -12   3   8   13.30    5.70
  12   3  -8   16.70    5.80
  11  -3  -8   37.10    6.40
  11  -3  -8   46.50    5.50
  11  -3  -8   48.90    7.20
 -11  -3   8   33.60    6.70
 -11   3   8   44.20    9.10
 -11   3   8   45.60    9.20
  11   3  -8   44.50    7.80
  11   3  -8   29.40   10.20
  11   3  -8   46.90    8.10
  11   3  -8   43.00    7.00
  10  -3  -8    4.80    3.10
  10  -3  -8    2.40    4.90
  10  -3  -8    9.00    4.40
  10  -3  -8   -8.30    8.50
 -10  -3   8   -2.70    5.90
  10   3  -8    0.10    6.70
  10   3  -8   -7.60    5.10
 -10   3   8    8.20    4.40
  10   3  -8   -1.80    4.80
  10   3  -8    2.80    4.40
  -9  -3   8    0.20    6.40
   9  -3  -8   15.20    4.80
   9  -3  -8   -0.10    3.00
   9  -3  -8    7.10    4.90
   9  -3  -8   -3.80    5.30
   9   3  -8    4.90    4.40
  -9   3   8   -4.90    4.80
   9   3  -8    5.10    5.10
   9   3  -8    4.90    4.90
  -9   3   8    9.70   20.70
   8  -3  -8   41.00    7.50
  -8  -3   8   19.60   13.80
   8  -3  -8   27.80    5.50
   8  -3  -8   20.60    6.50
  -8   3   8   21.30    5.20
   8   3  -8   20.00    5.40
   8   3  -8   28.20    5.80
   8   3  -8   37.40    7.80
  -8   3   8   20.60   15.90
   7  -3  -8    3.80    4.30
   7  -3  -8    3.40    3.50
  -7  -3   8    8.30   11.30
   7  -3  -8    0.90    4.20
  -7   3   8   -0.60    4.80
   7   3  -8    2.10    4.90
   7   3  -8    3.20    5.90
   7   3  -8    2.60    4.90
  -7   3   8   -2.00   10.10
   6  -3  -8    4.40    5.80
   6  -3  -8    0.30    3.20
  -6  -3   8    1.40    9.90
   6  -3  -8    1.10    3.50
   6   3  -8  -12.50    5.70
  -6   3   8    4.80    4.60
   6   3  -8    1.50    5.90
  -6   3   8    2.70    9.60
  -5  -3   8   15.10   10.20
   5  -3  -8   18.40    4.60
   5  -3  -8   24.20    5.00
  -5   3   8   22.20    6.30
   5   3  -8   15.90    6.40
  -5   3   8   34.90    7.30
  -5   3   8   38.80   10.10
   5   3  -8   21.80    6.00
   5   3  -8   18.00    5.90
   5   3  -8    7.90    8.50
   4  -3  -8    6.40    3.60
  -4  -3   8   -4.50    9.10
   4  -3  -8    8.80    4.30
   4   3  -8    2.40    6.20
  -4   3   8   14.50    7.70
  -4   3   8    8.20    4.80
   4   3  -8    3.60    7.40
   4   3  -8    5.20    6.10
   4   3  -8   18.60    7.10
  -4   3   8    5.80    4.00
   4   3  -8    8.20    7.00
   3  -3  -8   -6.20    5.30
  -3  -3   8  -15.40   13.70
   3  -3  -8   -1.40    3.10
   3   3  -8    0.00    6.50
  -3   3   8    3.20    3.80
   3   3  -8   12.30    6.30
  -3   3   8    5.80    3.90
  -3   3   8    4.50    6.60
   3   3  -8    3.70    5.20
   3   3  -8   -4.30    7.00
   3   3  -8  -12.50    7.70
  -2  -3   8  -14.20    8.90
   2  -3  -8   -0.60    3.00
   2  -3  -8    6.70    8.10
   2   3  -8    9.40    6.30
   2   3  -8   -2.80    4.70
   2   3  -8   -1.50    4.90
  -2   3   8   -2.90    3.80
  -2   3   8    7.80    6.40
  -2   3   8   -5.40    4.10
  -2   3   8    1.30    4.50
   1  -3  -8    2.70    3.20
   1  -3  -8   10.50    6.30
   1  -3  -8   -2.70    6.80
   1  -3  -8  -13.20    7.60
  -1   3   8    4.00    4.50
   1   3  -8   10.30    5.10
  -1   3   8    6.20    5.90
   1   3  -8    4.90    5.10
  -1   3   8   -5.10    4.30
  -1   3   8   10.20    5.40
   1   3  -8    1.50    6.10
   0  -3  -8    9.50    5.70
   0  -3  -8   10.00    3.60
   0  -3  -8    4.60    7.80
   0  -3  -8    0.90    7.50
   0   3  -8    5.20    5.80
   0   3   8   17.20    4.80
   0   3  -8   10.10    6.20
   0   3   8   14.20    6.70
   0   3   8   11.40    4.80
   0   3  -8    9.80    4.90
   0   3   8   11.40    5.20
  -1  -3  -8  177.48   24.50
  -1  -3  -8  168.08   11.20
  -1  -3  -8  178.48   13.90
   1   3   8  208.88   13.40
  -1   3  -8  164.78   13.00
   1   3   8  188.58   11.70
  -1   3  -8  174.18   12.30
   1   3   8  180.48   15.30
  -1   3  -8  168.88   12.30
   1   3   8  191.18   12.70
   2  -3   8    3.40    4.30
  -2  -3  -8    3.90    3.60
  -2  -3  -8   -1.00    6.10
  -2  -3  -8   -4.00    6.40
   2   3   8   -1.60    4.40
  -2   3  -8    1.50    5.10
   2   3   8    7.90    4.60
  -2   3  -8    1.20    4.20
  -2   3  -8   -1.40    4.40
   2   3   8   -1.80    6.30
   2   3   8   10.50    5.80
  -3  -3  -8   30.50    5.50
  -3  -3  -8   12.90    6.20
   3  -3   8   32.30    5.70
  -3  -3  -8   14.80    9.80
   3   3   8   23.70    6.50
   3   3   8   28.80    6.40
  -3   3  -8   30.70    6.00
   3   3   8   12.40    6.60
  -3   3  -8   26.60    6.20
   3   3   8   31.60    6.00
  -4  -3  -8   73.89   13.90
   4  -3   8   78.49    7.20
  -4  -3  -8   58.69    9.20
  -4  -3  -8   72.49    6.90
   4   3   8   70.49    8.20
   4   3   8   76.49    8.40
  -4   3  -8   69.79   10.00
   4   3   8   65.19   11.50
  -4   3  -8   67.59    8.80
   4   3   8   69.79   10.90
  -4   3  -8   68.79    8.70
   5  -3   8   33.70    6.20
  -5  -3  -8   22.30   12.10
  -5  -3  -8   23.90    5.60
  -5  -3  -8   30.10    5.80
   5  -3   8   25.90    7.40
   5   3   8   32.40    5.60
   5   3   8   29.60    6.40
  -5   3  -8   36.70    7.40
  -5   3  -8   34.50    6.10
   5   3   8   30.00    8.10
   5   3   8   30.90    9.00
   6  -3   8   17.60    6.80
   6  -3   8  -13.90    8.50
   6  -3   8   13.10    5.30
  -6  -3  -8    9.40    4.90
  -6  -3  -8   16.30    4.90
  -6   3  -8    6.40    7.90
   6   3   8   -5.40    7.70
  -6   3  -8    3.30    4.50
   6   3   8    5.20    4.90
  -6   3  -8   12.40    4.80
   6   3   8   16.00    4.60
  -7  -3  -8    9.80    4.30
   7  -3   8    8.60    5.00
   7  -3   8   10.00    7.20
   7  -3   8   17.50    7.00
  -7  -3  -8   10.10    4.50
  -7   3  -8    9.40    4.90
  -7   3  -8    9.70    4.90
  -7   3  -8    1.90    8.90
   7   3   8   15.70   10.40
   7   3   8   13.00    4.30
   7   3   8   12.50    5.30
  -8  -3  -8   14.10    4.40
   8  -3   8    9.70    7.70
   8  -3   8   18.30    5.40
  -8  -3  -8   15.80    5.10
  -8   3  -8   18.20    5.40
   8   3   8   16.50    4.60
  -8   3  -8   21.60    5.40
   8   3   8   20.50    6.00
  -9  -3  -8   11.70    5.10
  -9  -3  -8    1.60    3.50
   9  -3   8   10.10    5.70
   9  -3   8    1.30    4.00
  -9  -3  -8   14.10    7.30
  -9   3  -8    4.10    4.30
   9   3   8   12.50    5.80
  -9   3  -8    9.20    4.70
   9   3   8    7.80    4.00
 -10  -3  -8  101.69    7.60
  10  -3   8  103.79    8.20
 -10  -3  -8   92.19    8.60
  10  -3   8  112.49    9.90
  10   3   8   97.59    7.90
  10   3   8   88.89    8.60
 -10   3  -8   90.79    9.50
 -10   3  -8  105.79    8.30
  11  -3   8   22.20    6.90
 -11  -3  -8   24.80    5.80
  11  -3   8   38.80    5.40
 -11  -3  -8   36.40    4.90
 -11   3  -8   46.40    5.80
  11   3   8   34.70    5.20
  11   3   8   32.90    6.00
 -11   3  -8   31.60    6.70
 -12  -3  -8  -12.30    6.10
 -12  -3  -8    6.70    2.50
  12  -3   8    5.10    2.60
  12   3   8    0.10    2.90
  12   3   8    1.70    4.70
 -12   3  -8    4.70    5.30
 -12   3  -8    7.70    3.00
  13  -3   8   55.69    4.30
 -13   3  -8   57.29    5.60
  13   3   8   53.99    6.30
  12  -4  -8    3.60    3.30
  12   4  -8    9.00    7.10
 -12   4   8    5.60    3.80
  12   4  -8   -0.20    3.30
  11  -4  -8    5.30    3.50
  11  -4  -8    2.20    2.00
  11   4  -8   -1.40    4.40
 -11   4   8    3.30    3.40
  11   4  -8    2.00    2.90
  10  -4  -8   27.90    5.50
  10  -4  -8   22.90    4.00
 -10  -4   8   53.99    9.00
 -10   4   8   18.00    4.40
  10   4  -8    3.10    6.10
  10   4  -8   27.90    5.30
   9  -4  -8   37.90    5.00
   9  -4  -8   36.40    6.70
  -9  -4   8   36.40    8.50
   9   4  -8   33.00    5.80
  -9   4   8   59.59    7.90
   9   4  -8   19.10    7.10
   8  -4  -8    2.40    2.80
   8  -4  -8    9.70    5.70
   8  -4  -8    4.20    4.20
   8  -4  -8   18.60    7.00
  -8   4   8    0.50    3.80
   8   4  -8    0.20    5.10
   8   4  -8    4.10    3.90
   7  -4  -8  170.68   11.80
   7  -4  -8  176.08   11.10
   7  -4  -8  181.08   10.40
   7   4  -8  169.88   11.10
   7   4  -8  138.49   11.50
  -7   4   8  166.88   11.40
   6  -4  -8   37.00    6.60
   6  -4  -8   46.60    7.50
   6  -4  -8   32.00    5.80
  -6   4   8   38.00    7.40
   6   4  -8   36.10    9.50
   6   4  -8   40.10    6.80
   5  -4  -8    1.90    3.10
   5  -4  -8    7.40    4.00
   5  -4  -8    4.00    4.60
  -5   4   8   -2.60    4.20
   5   4  -8   12.00    5.60
   5   4  -8   -0.30    5.20
   4  -4  -8    1.70    2.90
   4  -4  -8    4.00    4.10
   4  -4  -8    1.00    3.90
   4   4  -8    8.60    6.10
   4   4  -8    2.60    4.90
  -4   4   8   -6.50   12.40
  -4   4   8    0.50    5.10
   4   4  -8    3.40    6.70
   3  -4  -8    0.30    3.30
  -3   4   8   -2.40    3.90
  -3   4   8    8.50   17.50
   3   4  -8   -3.20    5.70
  -3   4   8    4.00    4.10
   3   4  -8    0.80    5.40
   2  -4  -8   24.00    5.20
   2  -4  -8   32.90    6.20
   2   4  -8   24.90    6.30
  -2   4   8   22.70    5.80
  -2   4   8   58.99   16.90
  -2   4   8   26.10    5.80
   1  -4  -8    6.50    5.30
   1  -4  -8    6.00    4.00
   1   4  -8    1.40    5.00
  -1   4   8   -2.10    3.80
  -1   4   8    1.20    4.40
   1   4  -8   -6.70    5.10
  -1   4   8   10.30   10.20
   0  -4  -8    8.40    4.60
   0  -4  -8    4.90    7.80
   0  -4   8    3.30    5.50
   0   4  -8    7.70    5.20
   0   4   8    9.80    5.10
   0   4   8  -13.70   10.40
   0   4   8    0.20    4.80
   0   4  -8    2.00    6.60
  -1  -4  -8    6.80    4.00
  -1  -4  -8    1.40    5.00
   1  -4   8    9.30    5.50
   1   4   8    2.50    3.60
   1   4   8    5.80    6.30
   1   4   8    1.70    4.70
   1   4   8    4.10   11.10
   2  -4   8    2.90    5.20
  -2  -4  -8    2.10    3.70
  -2  -4  -8    1.90    5.50
  -2  -4  -8    5.60    5.00
  -2   4  -8   -1.40    7.40
   2   4   8   -3.60    4.50
   2   4   8   -5.30    9.20
  -2   4  -8   -2.00    4.70
   2   4   8    8.10    4.90
   2   4   8   -2.60    3.50
   3  -4   8  223.58   13.60
  -3  -4  -8  214.68   13.40
  -3  -4  -8  220.48   13.80
  -3  -4  -8  228.08   14.10
   3   4   8  227.18   14.90
   3   4   8  216.98   14.30
  -3   4  -8  229.18   14.10
   3   4   8  239.18   13.50
  -4  -4  -8   17.60    5.00
   4  -4   8   35.10    6.70
  -4  -4  -8   14.60    4.60
   4  -4   8   17.20    7.80
   4   4   8   31.80    5.70
  -4   4  -8   16.30    4.70
  -4   4  -8   18.10    5.70
   4   4   8   16.60    6.40
   4   4   8   15.60    4.80
   5  -4   8  375.56   19.70
  -5  -4  -8  331.37   20.50
   5   4   8  324.87   19.90
  -5   4  -8  393.76   19.40
   5   4   8  377.46   19.00
  -5   4  -8  384.26   19.50
  -6  -4  -8    7.00    3.80
   6  -4   8    9.50    7.10
   6  -4   8   14.30    5.50
   6   4   8    8.00    3.50
  -6   4  -8    8.30    4.30
   6   4   8    1.30    4.10
  -7  -4  -8    3.30    3.70
   7  -4   8   12.30    5.10
   7  -4   8    0.70    4.50
   7   4   8   10.20    4.60
  -7   4  -8    0.70    3.60
   7   4   8    3.70    2.90
  -7   4  -8   14.20    4.70
  -8  -4  -8   14.00    4.60
   8  -4   8    6.90    4.10
   8  -4   8    9.40    5.40
  -8   4  -8    8.80    5.20
   8   4   8    7.70    3.90
   8   4   8   10.20    4.20
  -8   4  -8    4.80    3.60
  -9  -4  -8    2.60    2.80
  -9  -4  -8    1.70    2.50
   9  -4   8    7.20    6.70
   9  -4   8    1.40    3.10
   9   4   8   -0.70    2.30
  -9   4  -8   -1.60    3.20
  -9   4  -8    2.90    3.60
   9   4   8    1.90    3.90
 -10  -4  -8   -0.40    2.40
  10  -4   8    1.80    2.60
 -10  -4  -8    3.10    2.40
  10   4   8    0.50    2.00
 -10   4  -8   -0.80    2.70
  10   4   8    0.90    3.70
 -10   4  -8   -0.50    4.20
   6  -5  -8    0.90    3.40
   6  -5  -8   -2.30    1.80
  -6   5   8   -2.40    2.10
   5  -5  -8    1.80    2.00
   5  -5  -8   -0.50    3.40
  -5   5   8   -2.30    2.50
   4  -5  -8   11.90    2.80
  -4   5   8   12.20    3.30
   3  -5  -8    5.70    3.20
   3  -5  -8    6.00    2.50
  -3   5   8    6.70    3.40
   2  -5  -8   21.10    5.30
   2  -5  -8   20.10    4.00
  -2   5   8   20.50    3.90
   1  -5  -8   18.60    4.00
   1  -5  -8   15.10    3.40
   1   5  -8    8.00    4.10
  -1   5   8   15.00    3.90
   0  -5  -8   -2.30    3.90
   0  -5  -8   -0.20    2.00
   0   5  -8   -7.30    3.30
   0   5   8    1.50    3.50
  -1  -5  -8    4.00    3.00
  -1   5  -8   -6.60    3.50
   1   5   8    0.30    3.60
   1   5   8    5.90    3.90
  -2  -5  -8   -1.30    2.30
   2   5   8    1.90    3.10
  -2   5  -8    3.80    4.30
  -3  -5  -8   -0.60    2.40
   3   5   8    0.00    3.00
  -3   5  -8   -1.80    2.70
  -4  -5  -8    1.90    2.20
   4   5   8   -3.60    3.10
  -4   5  -8   -0.60    2.40
  19   0  -9   11.20    4.60
 -19   0   9   -2.90    2.00
 -18   0   9    2.30    1.80
  18   0  -9   -1.00    5.00
 -18   0   9    1.20    2.50
  18   0  -9    7.20    6.00
 -17   0   9    0.00    3.30
  17   0  -9   -1.20    4.90
 -17   0   9   -1.40    2.50
  17   0  -9   -0.40    4.60
  16   0  -9    3.40    3.70
  16   0  -9   -2.40    3.60
 -16   0   9   -0.30    3.00
  16   0  -9    4.20    4.90
 -16   0   9   -5.30    3.40
 -16   0   9  -23.30   12.50
  15   0  -9   14.30   23.40
  15   0  -9   -0.40    4.00
 -15   0   9   -0.40    5.20
 -15   0   9   -3.40    3.50
  14   0  -9  -16.50   14.30
  14   0  -9    5.80    4.10
 -14   0   9    0.30    3.90
 -14   0   9   -5.40    4.80
  14   0  -9   -1.80    4.40
  14   0  -9    1.10    4.90
 -13   0   9    1.70    4.10
  13   0  -9    7.10   10.70
 -13   0   9   -0.60    4.30
 -13   0   9   13.50   14.20
  13   0  -9   -0.90    4.50
  13   0  -9    4.80    4.10
  13   0  -9   -2.10    4.80
  12   0  -9    3.70    6.30
  12   0  -9    3.30    5.20
 -12   0   9   -3.30    4.20
  12   0  -9    1.70    4.40
  12   0  -9   -5.00    3.90
 -12   0   9    1.40    4.40
  12   0  -9   -2.40    6.40
  11   0  -9    1.10    5.70
  11   0  -9   -6.90    3.70
 -11   0   9    1.00    4.90
  11   0  -9    2.40    4.20
  11   0  -9   -8.80    4.00
 -11   0   9    0.30    3.80
  11   0  -9   -6.70    4.70
  10   0  -9    0.10    5.00
  10   0  -9   -3.50    4.40
 -10   0   9    4.60    6.40
  10   0  -9   -2.30    4.30
 -10   0   9    0.00    3.40
   9   0  -9   -5.60    4.00
   9   0  -9   -2.00    4.70
   9   0  -9   -0.20    4.00
  -9   0   9    0.10    3.10
   9   0  -9    7.60    5.10
   9   0  -9   -2.30    3.60
   8   0  -9    0.10    3.80
   8   0  -9    0.60    3.60
   8   0  -9   -0.60    5.00
  -8   0   9   -4.40    3.20
  -7   0   9    1.40    3.50
   7   0  -9   -5.70    7.50
   7   0  -9   -2.70    3.60
   7   0  -9    1.60    3.20
   6   0  -9   -1.10    3.50
   6   0  -9    0.60    3.00
  -6   0   9    5.20    3.10
  -5   0   9    2.50    2.60
   5   0  -9   -1.00    3.00
   5   0  -9    1.00    2.30
  -4   0   9   -2.50    2.40
   4   0  -9   -0.50    3.00
   4   0  -9   -0.10    2.10
   3   0  -9    0.60    3.10
  -3   0   9    0.40    2.10
   3   0  -9    0.30    2.60
   2   0  -9   -3.30    2.50
   2   0  -9   -0.60    1.70
  -2   0   9   -0.20    2.40
   1   0  -9   -0.10    3.20
   1   0  -9    1.80    2.90
  -1   0   9    0.60    2.50
   0   0  -9    2.40    2.90
   0   0   9    1.50    4.20
   0   0  -9    1.10    3.00
   0   0   9   -1.70    2.40
   1   0   9    0.20    2.40
  -1   0  -9    2.20    2.90
  -1   0  -9   -0.30    2.70
  -2   0  -9   -0.20    2.80
   2   0   9    2.10    2.70
  -2   0  -9   -3.00    2.70
   2   0   9   -1.10    4.30
  -3   0  -9   -3.80    3.00
   3   0   9   -2.50    2.70
  -3   0  -9    1.30    3.10
   3   0   9   -0.10    4.90
  -4   0  -9   -2.50    3.90
   4   0   9    1.80    4.80
  -4   0  -9    1.30    3.30
  -5   0  -9   -2.80    3.40
   5   0   9   -0.40    5.90
  -5   0  -9   -3.40    4.60
   5   0   9    6.00    3.40
  -6   0  -9    3.20    4.70
   6   0   9   -0.10    3.90
   6   0   9   12.90    8.10
  -6   0  -9   -1.70    3.60
  -6   0  -9    6.10    6.40
   7   0   9    3.60    3.80
  -7   0  -9   -6.00    4.00
  -7   0  -9   -1.70    4.30
   7   0   9    3.20    4.90
  -7   0  -9   -1.30    5.70
  -7   0  -9   -3.30    7.20
  -7   0  -9    0.00    2.90
   7   0   9   13.80    6.40
  -8   0  -9    2.70    2.70
  -8   0  -9   -8.20    5.80
   8   0   9   -3.20    5.70
   8   0   9   -6.00    5.80
  -8   0  -9   -2.70    3.80
   8   0   9   -3.40    3.50
  -8   0  -9    3.50   10.30
  -8   0  -9   -1.20    6.10
   9   0   9   -0.40    3.40
  -9   0  -9  -10.90    5.10
  -9   0  -9   -0.40    2.80
   9   0   9    3.10    6.90
  -9   0  -9   -5.20    4.10
  -9   0  -9   -0.60   15.70
  10   0   9    0.60    3.40
 -10   0  -9   -1.40   13.20
 -10   0  -9   -2.70    4.30
  10   0   9    1.00    6.70
 -10   0  -9    0.90    5.00
 -11   0  -9   -5.40    4.50
 -11   0  -9   -3.10    3.70
  11   0   9   -2.70    6.60
 -11   0  -9    2.80    7.10
 -12   0  -9    1.80    4.60
 -12   0  -9   -1.30    3.60
  12   0   9   -1.10    7.90
 -13   0  -9   -2.80    3.90
 -13   0  -9   -1.20    3.80
  13   0   9   10.70    7.80
 -14   0  -9   -3.40    4.20
 -14   0  -9    1.80    3.20
 -15   0  -9   -0.40    2.80
 -16   0  -9   -0.10    3.90
 -18  -1   9    2.80    2.40
  18  -1  -9    0.20    3.40
 -18  -1   9   -3.20    3.10
 -18   1   9    0.40    2.30
  18   1  -9   -0.40    4.00
  18   1  -9   -7.30    4.00
 -17  -1   9   44.40    8.80
 -17  -1   9   55.29    5.70
  17  -1  -9   52.09    6.60
 -17  -1   9   61.19    8.60
  17   1  -9   80.89   10.00
 -17   1   9   62.19    6.40
  17   1  -9   57.79    8.30
 -16  -1   9   -0.70    3.50
  16  -1  -9    4.90    4.90
  16  -1  -9   -4.00    3.90
 -16  -1   9    5.20    4.00
 -16  -1   9   -2.40    4.40
  16   1  -9   -0.90    3.60
  16   1  -9   -0.50    5.00
  16   1  -9    2.00    3.80
 -16   1   9   -2.60    3.20
  15  -1  -9   88.69    9.00
 -15  -1   9  108.09    9.00
  15  -1  -9   86.29    8.00
 -15  -1   9  100.09    8.80
 -15   1   9  102.99    9.00
 -15   1   9   93.79    6.40
  15   1  -9  103.49    9.80
  15   1  -9   96.09    7.90
  15   1  -9   96.09    9.60
  14  -1  -9    6.30    4.20
  14  -1  -9   11.60    6.00
 -14  -1   9    3.60    4.70
 -14  -1   9    2.00    4.80
  14   1  -9   -1.10    4.20
  14   1  -9    3.60    4.30
  14   1  -9   10.60    6.30
 -14   1   9    4.60    4.70
  14   1  -9   15.30   12.10
 -14   1   9    4.00    3.10
 -13  -1   9   37.30    6.90
  13  -1  -9   31.60    6.90
  13  -1  -9   33.20    8.20
 -13  -1   9   24.10   15.00
  13  -1  -9   21.50    4.90
 -13  -1   9   21.10    6.30
  13   1  -9   50.59    7.00
  13   1  -9   41.30    8.30
  13   1  -9   38.10   10.50
  13   1  -9   28.50    5.60
 -13   1   9   32.30    5.90
 -12  -1   9   15.60    5.10
 -12  -1   9   18.40   10.40
  12  -1  -9   81.19   34.60
  12  -1  -9   10.10    4.50
  12  -1  -9   22.10    5.70
 -12  -1   9   23.20    7.90
  12  -1  -9   24.20    7.50
  12   1  -9   17.00    5.40
  12   1  -9   14.60    5.00
 -12   1   9   15.30    6.50
  12   1  -9   13.80    4.90
  12   1  -9   17.10    6.10
 -12   1   9   16.20    4.10
 -11  -1   9   45.20    6.30
  11  -1  -9   64.29   12.60
  11  -1  -9   44.40   12.00
  11  -1  -9   44.00    7.50
  11  -1  -9   50.69    6.90
 -11   1   9   46.90    6.10
 -11   1   9   49.60    7.30
  11   1  -9   47.90    7.80
  11   1  -9   45.70    7.90
  11   1  -9   48.30    7.00
  11   1  -9   51.19    8.40
  11   1  -9   46.30    8.20
  10  -1  -9   15.10    4.50
  10  -1  -9    9.60    5.10
 -10  -1   9    7.80    4.20
  10  -1  -9    2.60    8.00
 -10   1   9    7.00    4.60
  10   1  -9   10.30    5.40
  10   1  -9    1.30    4.80
  10   1  -9   13.90    4.70
  10   1  -9    4.30    4.60
  10   1  -9    4.80    4.40
 -10   1   9   11.20    3.80
   9  -1  -9  323.37   21.20
   9  -1  -9  307.07   19.10
  -9  -1   9  327.07   16.80
   9  -1  -9  328.57   17.90
   9  -1  -9  323.17   17.40
   9  -1  -9  342.87   18.40
  -9   1   9  327.77   16.70
  -9   1   9  332.37   16.80
   9   1  -9  325.37   18.00
   9   1  -9  333.37   18.00
   9   1  -9  324.77   17.10
  -8  -1   9  203.38   11.40
   8  -1  -9  198.58   12.60
   8  -1  -9  198.48   15.00
   8  -1  -9  216.78   13.90
  -8   1   9  218.08   27.00
  -8   1   9  211.18   11.80
  -8   1   9  209.78   12.60
   8   1  -9  232.68   13.60
   8   1  -9  234.48   15.30
   8   1  -9  219.48   13.00
   8   1  -9  194.98   13.10
   8   1  -9  201.18   12.80
   7  -1  -9   34.90    6.20
   7  -1  -9   25.90    6.10
  -7  -1   9   26.30    4.20
   7   1  -9   18.00    4.80
   7   1  -9   28.10    4.90
  -7   1   9   23.60    9.20
   7   1  -9   35.80    6.00
  -7   1   9   25.10    4.70
   6  -1  -9    2.00    3.90
   6  -1  -9    0.50    4.40
  -6  -1   9    2.40    2.80
   6  -1  -9   -0.50    3.10
   6   1  -9   -3.00    3.50
  -6   1   9   -3.10    5.70
   6   1  -9    0.50    6.00
   6   1  -9    0.30    2.50
  -6   1   9   -2.70    3.00
   5  -1  -9    8.90    4.40
   5  -1  -9    6.90    3.60
   5  -1  -9    6.60    3.80
  -5   1   9    9.50    3.80
   5   1  -9    6.90    3.20
   5   1  -9    2.40    3.40
  -5   1   9    5.90    5.50
   5   1  -9    2.80    4.50
   4  -1  -9   21.50    4.40
   4  -1  -9   25.10    6.10
   4   1  -9   15.90    3.30
  -4   1   9   18.80    5.90
   4   1  -9   17.50    4.60
   4   1  -9   16.10    4.30
  -4   1   9   19.80    3.80
   3  -1  -9   21.50    5.10
   3  -1  -9   15.30    5.10
   3  -1  -9   23.40    3.60
   3   1  -9   16.80    3.20
   3   1  -9   17.40    4.20
   3   1  -9   23.20    4.60
  -3   1   9   22.90    4.20
  -3   1   9   10.30    4.90
   2  -1  -9  628.94   31.50
   2  -1  -9  658.83   29.10
   2  -1  -9  639.34   31.20
  -2   1   9  632.54   31.50
   2   1  -9  661.43   31.20
  -2   1   9  665.33   29.30
   2   1  -9  629.94   29.90
   2   1  -9  645.44   29.40
   1  -1  -9   17.20    3.30
   1  -1  -9    9.80    3.70
   1  -1  -9   10.50    4.80
   1   1  -9    9.70    3.40
  -1   1   9   13.50    5.10
   1   1  -9    7.10    3.30
  -1   1   9   14.20    3.70
   1   1  -9    7.20    3.40
   0  -1  -9  102.69    8.90
   0  -1  -9  105.69    6.40
   0  -1  -9   94.59    8.40
   0   1  -9   96.69    7.20
   0   1  -9   97.09    8.40
   0   1   9   99.89    6.90
   0   1   9   97.49    8.50
   0   1  -9  103.99    7.90
  -1  -1  -9   37.10    5.80
  -1  -1  -9   34.00    6.60
   1  -1   9   23.00    3.50
  -1  -1  -9   26.70    3.50
  -1   1  -9   26.70    4.60
   1   1   9   33.10    6.40
   1   1   9   31.40    5.30
  -1   1  -9   29.70    4.70
  -2  -1  -9   34.00    6.20
   2  -1   9   38.00    4.00
  -2  -1  -9   35.20    7.10
  -2  -1  -9   33.50    4.30
   2   1   9   28.90    5.60
  -2   1  -9   35.30    5.50
   2   1   9   33.80    5.50
  -2   1  -9   36.00    5.20
  -3  -1  -9    3.60    4.30
  -3  -1  -9   -1.10    2.60
  -3  -1  -9    3.10    5.30
   3   1   9   -1.20    4.10
  -3   1  -9    5.00    3.70
  -3   1  -9    1.60    3.90
  -4  -1  -9  241.38   16.70
  -4  -1  -9  240.18   12.50
   4  -1   9  252.47   12.60
  -4  -1  -9  244.08   15.80
  -4   1  -9  253.77   15.40
   4   1   9  206.08   16.80
  -4   1  -9  225.08   13.80
  -5  -1  -9    3.40    3.90
  -5  -1  -9    4.90    3.00
  -5  -1  -9    9.60   12.10
   5  -1   9    0.50    3.60
  -5   1  -9   -0.20    3.60
   5   1   9    3.90    5.90
  -5   1  -9   -2.30    4.00
   5   1   9   -0.20    4.10
  -6  -1  -9    0.30    4.50
  -6  -1  -9    6.50    3.30
  -6  -1  -9    7.60    5.10
  -6  -1  -9    9.50    3.80
   6  -1   9    8.10    4.00
   6   1   9   11.20    6.40
  -6   1  -9   17.60    7.20
  -6   1  -9    8.50    4.80
  -6   1  -9    1.00    4.50
  -6   1  -9    7.50    4.70
  -6   1  -9    5.40    5.20
   6   1   9    1.50    5.50
  -7  -1  -9  288.77   19.60
  -7  -1  -9  295.07   14.80
   7  -1   9  282.07   16.10
   7  -1   9  305.37   15.50
  -7  -1  -9  275.97   16.10
   7  -1   9  247.08   16.70
  -7  -1  -9  269.07   14.30
  -7   1  -9  253.27   16.20
   7   1   9  282.27   20.80
  -7   1  -9  293.07   19.30
   7   1   9  269.77   15.80
  -7   1  -9  300.17   20.20
  -7   1  -9  267.17   15.70
  -8  -1  -9   -0.30    7.50
  -8  -1  -9   -4.10    4.00
  -8  -1  -9    2.60    3.20
   8  -1   9    9.80    4.50
  -8  -1  -9    3.40    4.40
   8  -1   9    2.80    3.80
   8  -1   9    6.00    7.60
   8   1   9   15.80    6.20
   8   1   9  -18.80    8.80
  -8   1  -9    4.10    5.10
  -8   1  -9    7.10    6.50
  -8   1  -9   -0.60    4.80
  -8   1  -9    0.10    8.40
   8   1   9   12.20    9.90
   9  -1   9   12.60    7.50
   9  -1   9   -1.20    4.30
  -9  -1  -9    1.20    9.40
  -9  -1  -9    0.60    3.00
  -9  -1  -9   -1.70    4.60
  -9  -1  -9    3.30    5.20
   9  -1   9   -2.90    3.60
  -9   1  -9   -1.60    5.60
   9   1   9   12.80   13.00
  -9   1  -9    8.30    6.80
  -9   1  -9    2.70   11.20
   9   1   9    1.20    5.90
  -9   1  -9   -4.80    4.40
  10  -1   9  266.87   16.70
 -10  -1  -9  292.77   16.50
  10  -1   9  291.47   15.10
 -10  -1  -9  272.77   14.30
 -10  -1  -9  260.17   24.20
  10  -1   9  261.47   16.90
 -10   1  -9  247.38   17.70
  10   1   9  278.67   16.50
 -10   1  -9  290.17   16.30
 -10   1  -9  277.17   33.00
 -10   1  -9  280.47   16.40
  11  -1   9   99.69    7.80
  11  -1   9   82.69   10.60
 -11  -1  -9  105.99    9.50
 -11  -1  -9  110.79    7.20
 -11   1  -9  101.49    9.20
  11   1   9   85.79    9.70
 -11   1  -9   95.39    9.10
  12  -1   9   -1.00    2.90
 -12  -1  -9    0.70    3.80
  12  -1   9   -6.70    9.20
 -12  -1  -9   -0.50    2.40
  12   1   9    0.20    6.70
 -12   1  -9   -4.40    3.50
 -12   1  -9    1.90    3.80
 -13  -1  -9   28.00    5.30
  13   1   9   29.40    7.70
 -13   1  -9   32.20    6.00
 -13   1  -9   52.29    6.70
 -14  -1  -9    5.40    4.10
 -14  -1  -9    9.00    3.30
 -14   1  -9    3.70    3.50
  14   1   9    0.80    6.90
 -14   1  -9    4.50    3.40
 -15  -1  -9    2.30    2.60
 -15   1  -9    1.00    2.90
 -15   1  -9   -2.70    2.70
 -16  -1  -9    3.50    2.30
 -16   1  -9   -1.30    2.50
 -16   1  -9   -7.80    4.40
 -17  -2   9    1.20    2.40
  17  -2  -9   -3.30    3.30
  17   2  -9   -3.90    2.50
  17   2  -9   -2.40    3.70
 -17   2   9    1.00    2.50
 -16  -2   9    0.80    4.20
 -16  -2   9    5.80    5.60
  16  -2  -9    4.30    5.10
 -16  -2   9    0.30    3.50
  16   2  -9    0.50    3.10
 -16   2   9    0.60    3.00
  16   2  -9    7.30    4.70
  16   2  -9    1.60    2.90
 -15  -2   9   16.80    5.40
 -15  -2   9    3.70    5.00
  15  -2  -9    0.00    4.20
 -15  -2   9    2.40    4.50
  15   2  -9   -0.50    3.50
 -15   2   9    4.40    3.50
  15   2  -9    0.80    3.70
  15   2  -9   -4.30    4.50
  14  -2  -9   -1.00    4.60
  14  -2  -9    2.90    4.90
 -14  -2   9    4.00    4.70
 -14  -2   9   -4.10    6.40
 -14   2   9   -3.10    3.00
  14   2  -9   -5.50    4.80
  14   2  -9   -1.30    3.90
  14   2  -9    1.50    4.10
 -13  -2   9  110.09   17.90
  13  -2  -9   80.99    9.10
 -13  -2   9   91.39    8.60
  13   2  -9  118.79   14.40
  13   2  -9  105.99   10.00
 -13   2   9  102.69   12.20
  13   2  -9  101.29    9.60
  13   2  -9  106.59    9.00
  12  -2  -9   31.30    5.10
 -12  -2   9   22.90    5.90
  12  -2  -9   28.50    6.20
  12   2  -9   28.60    9.00
  12   2  -9   21.70    5.10
  12   2  -9   32.00    6.80
  12   2  -9   20.80    5.80
  12   2  -9   27.70    5.40
 -12   2   9   25.60    5.40
  11  -2  -9   43.40    5.20
 -11  -2   9   41.70   14.30
  11  -2  -9   40.80    7.10
  11  -2  -9   40.50    7.50
 -11  -2   9   46.10    6.80
  11   2  -9   54.29    8.90
  11   2  -9   58.59   11.90
 -11   2   9   63.39   11.90
 -11   2   9   48.10    8.90
  11   2  -9   43.00    9.20
  11   2  -9   46.60    8.00
  11   2  -9   48.80    6.70
 -10  -2   9    9.20    4.30
  10  -2  -9    6.00    4.60
  10  -2  -9   12.80    5.00
  10  -2  -9   12.10    3.50
 -10  -2   9   -2.00    9.60
  10   2  -9    8.80    4.20
  10   2  -9   17.80    6.70
 -10   2   9   11.80    6.10
 -10   2   9    4.50    6.20
  10   2  -9    5.20    6.80
  10   2  -9   22.10    6.20
  10   2  -9   19.00    5.40
   9  -2  -9   80.19    8.20
   9  -2  -9   93.49    6.80
   9  -2  -9  113.99    9.40
  -9  -2   9   81.29    7.80
   9   2  -9  101.29    9.40
   9   2  -9   66.59    9.00
  -9   2   9  104.09   10.80
   9   2  -9   84.99    9.10
  -9   2   9  146.99   24.30
  -9   2   9   95.29   10.60
   9   2  -9   91.89    8.90
   9   2  -9   85.49    8.10
   8  -2  -9   41.50    7.10
   8  -2  -9   31.90    6.10
   8  -2  -9   42.70    5.40
   8  -2  -9   35.70    6.00
  -8  -2   9   40.70    6.30
  -8   2   9   40.50    7.50
   8   2  -9   53.29    8.60
   8   2  -9   42.70    7.20
  -8   2   9   41.10    6.60
   8   2  -9   41.10    6.00
   8   2  -9   43.10    6.60
   8   2  -9   38.60    6.80
  -8   2   9   38.40   12.70
   7  -2  -9   36.20    5.60
   7  -2  -9   28.80    7.50
   7  -2  -9   38.60    6.10
   7  -2  -9   38.40    5.90
  -7   2   9   38.80   10.90
   7   2  -9   41.60    7.10
   7   2  -9   26.10    4.60
   7   2  -9   42.70    9.20
  -7   2   9   31.50    6.50
   7   2  -9   35.70    5.70
   7   2  -9   35.30    6.10
   6  -2  -9   41.40    6.10
   6  -2  -9   53.09    7.90
   6  -2  -9   31.80    5.10
  -6   2   9   34.90    9.00
   6   2  -9   38.90    6.20
   6   2  -9   42.40    8.30
  -6   2   9   52.59    7.70
   6   2  -9   36.70    7.20
   6   2  -9   38.90    7.40
   5  -2  -9  517.55   24.90
   5  -2  -9  526.25   26.50
   5  -2  -9  548.25   25.20
  -5   2   9  521.25   26.30
  -5   2   9  531.85   29.10
   5   2  -9  506.55   25.60
   4  -2  -9 1199.98   52.89
   4  -2  -9 1205.78   54.69
  -4   2   9 1199.28   53.49
  -4   2   9 1237.08   56.49
   4   2  -9 1083.09   52.89
   4   2  -9 1199.68   55.39
   3  -2  -9 1009.70   45.20
   3  -2  -9 1033.30   47.50
   3   2  -9  982.30   47.40
  -3   2   9 1046.20   46.10
  -3   2   9  958.10   48.50
   2  -2  -9   38.90    4.60
   2  -2  -9   47.70    8.10
  -2   2   9   35.90    5.30
  -2   2   9   46.10    7.50
   2   2  -9   46.10    7.20
   1  -2  -9   61.49    5.30
   1  -2  -9   53.79    7.30
  -1   2   9   48.20    7.90
   1   2  -9   54.59    6.80
  -1   2   9   48.80    6.40
   1   2  -9   47.90    5.50
   0  -2  -9   25.10    3.80
   0  -2  -9   25.70    6.30
   0   2   9   26.80    5.10
   0   2  -9   25.90    5.20
   0   2  -9   26.00    4.40
   0   2  -9   25.20    6.10
   0   2   9   31.90    7.10
  -1  -2  -9   54.49    8.00
  -1  -2  -9   58.29    5.50
   1   2   9   58.39    6.70
  -1   2  -9   45.50    6.40
   1   2   9   47.80    7.80
  -1   2  -9   59.39    5.90
  -2  -2  -9   10.60    3.60
   2  -2   9    6.20    4.30
  -2  -2  -9   14.70    5.80
  -2   2  -9   11.60    4.70
  -2   2  -9   -2.80    4.70
  -2   2  -9    7.40    3.90
   2   2   9   11.60    4.90
   2   2   9    1.50    4.50
   2   2   9    5.50    4.10
  -3  -2  -9  323.57   20.40
   3  -2   9  335.17   15.90
  -3  -2  -9  321.07   16.20
  -3   2  -9  318.97   18.20
  -3   2  -9  289.07   18.60
   3   2   9  319.17   17.10
   3   2   9  262.07   19.50
   3   2   9  341.67   17.60
  -3   2  -9  307.97   17.30
  -4  -2  -9   81.59    6.50
  -4  -2  -9   79.69   10.30
  -4  -2  -9   57.39    8.40
   4  -2   9   83.39    6.60
   4   2   9   78.39    8.40
   4   2   9   81.09   10.20
  -4   2  -9   72.09    8.70
   4   2   9   77.09    8.40
  -4   2  -9   58.59    8.70
  -4   2  -9   62.59    8.20
  -4   2  -9   71.89    9.20
   4   2   9   80.89   10.20
  -5  -2  -9  -15.30    6.40
   5  -2   9   -0.40    3.90
  -5  -2  -9   -4.20    4.20
  -5  -2  -9   -1.80    8.20
  -5   2  -9    0.10    9.60
   5   2   9    1.20    4.80
  -5   2  -9    4.80    4.80
  -5   2  -9   -0.40    4.70
  -5   2  -9    2.30    5.20
   5   2   9    5.20    4.50
   5   2   9  -13.80    7.90
  -6  -2  -9   -1.60    5.70
  -6  -2  -9    7.20    3.80
   6  -2   9    6.50   11.00
  -6  -2  -9    7.30    6.60
  -6  -2  -9    8.40    4.00
   6  -2   9   -6.70    7.90
   6  -2   9    7.60    4.40
  -6   2  -9   23.30    7.30
   6   2   9   -0.10    4.50
  -6   2  -9    3.00    5.20
   6   2   9   15.30    5.80
   6   2   9   10.30    7.40
  -6   2  -9    7.20    5.20
  -6   2  -9    9.40    4.60
  -7  -2  -9    9.10    8.40
   7  -2   9    8.00    4.60
  -7  -2  -9   19.40    6.10
   7  -2   9    3.60    6.10
  -7  -2  -9    8.80    4.20
   7  -2   9   11.30    7.60
  -7  -2  -9   16.00    4.60
  -7   2  -9   19.00    5.50
  -7   2  -9    8.90    4.90
   7   2   9   13.50    9.30
   7   2   9   18.20    6.20
   7   2   9    8.40    4.60
  -7   2  -9   24.50    6.60
  -7   2  -9    5.40    6.80
  -8  -2  -9   75.29    7.30
  -8  -2  -9   67.89   14.90
  -8  -2  -9   50.89    9.20
   8  -2   9   89.19   10.70
   8  -2   9   77.29    8.00
   8  -2   9   84.29    9.90
  -8  -2  -9   73.29    7.40
   8   2   9   74.39    8.50
  -8   2  -9   74.99   14.20
  -8   2  -9   93.69   10.90
   8   2   9   86.09    8.80
  -8   2  -9   53.49    9.00
  -8   2  -9   72.89    8.10
   8   2   9   37.60   11.20
  -9  -2  -9    1.80    3.30
  -9  -2  -9   -3.50    4.80
  -9  -2  -9    6.70    4.80
   9  -2   9   10.20    5.50
   9  -2   9    2.30    4.60
  -9   2  -9   12.90   12.90
  -9   2  -9    3.20    5.80
  -9   2  -9   12.10    4.10
   9   2   9   -1.00    4.90
   9   2   9  -12.20   12.80
  -9   2  -9    7.60    5.40
   9   2   9    9.90    4.90
 -10  -2  -9    0.90    3.10
 -10  -2  -9    8.30    5.40
  10  -2   9   13.50    5.70
  10  -2   9    8.80    4.20
 -10  -2  -9    1.90    4.20
  10   2   9   -7.00    4.40
 -10   2  -9  -25.50   17.10
 -10   2  -9    5.60    3.80
  10   2   9    3.30    5.50
 -10   2  -9   -2.60    5.20
 -10   2  -9    3.50    6.00
  10   2   9  -14.30   17.30
  11  -2   9  -12.10    9.10
 -11  -2  -9    2.20    3.80
 -11  -2  -9   19.20   10.80
 -11  -2  -9    1.70    2.80
  11  -2   9   -4.10    3.30
 -11   2  -9    5.50    5.80
 -11   2  -9   -5.50    3.50
 -11   2  -9   -0.40    5.80
  11   2   9   -8.10    4.90
  11   2   9    3.50    4.80
 -12  -2  -9    2.20    3.80
  12  -2   9    1.40    2.90
 -12  -2  -9    3.90    2.60
  12   2   9  -15.30    5.10
 -12   2  -9    8.90    7.40
 -12   2  -9    3.30    3.50
 -13  -2  -9    2.70    2.30
  13  -2   9    4.80    2.40
 -13  -2  -9   -0.70    3.10
 -13   2  -9   -4.40    2.80
  13   2   9   12.50    8.60
 -13   2  -9   26.50    8.20
 -14  -2  -9    1.70    2.90
 -14  -2  -9    2.40    2.50
 -14   2  -9    1.10    2.50
 -15  -2  -9    4.00    2.60
 -15  -2  -9   -1.80    2.30
 -15   2  -9    2.50    2.20
  15  -3  -9   37.70    5.20
  15   3  -9   17.30    5.50
  15   3  -9   29.80    4.40
 -14  -3   9   59.69   11.20
  14  -3  -9   75.09    7.70
 -14  -3   9   86.89    7.80
  14   3  -9   91.89    9.80
  14   3  -9   80.99    7.00
  14   3  -9   93.89    7.40
 -13  -3   9    3.20    4.90
  13  -3  -9    0.10    3.20
 -13   3   9    2.50    5.10
  13   3  -9    1.90    3.70
  13   3  -9    2.50    3.60
  13   3  -9   -4.80    5.40
 -12  -3   9   55.69    7.60
  12  -3  -9   49.40    4.60
  12  -3  -9   45.70    8.70
  12   3  -9   59.39    7.80
 -12   3   9   34.70    7.50
  12   3  -9   61.49    7.10
  12   3  -9   48.10    8.00
 -12   3   9   54.09    7.00
  11  -3  -9   -9.00    4.30
  11  -3  -9    0.70    3.00
  11  -3  -9    0.10    4.10
 -11  -3   9    8.00    5.40
  11   3  -9    2.40    3.80
  11   3  -9   -0.30    3.90
 -11   3   9   -5.30    6.80
 -11   3   9    2.60    4.70
  11   3  -9    4.50    5.30
  10  -3  -9    0.40    5.50
 -10  -3   9   -1.70    6.00
  10  -3  -9   -0.30    2.90
  10  -3  -9    3.80    4.20
  10   3  -9   -4.10    4.10
  10   3  -9   -2.50    4.00
  10   3  -9   -0.50    6.00
 -10   3   9    4.00    4.70
  -9  -3   9   46.10    8.50
   9  -3  -9   14.00    3.60
   9  -3  -9   15.20    8.30
   9  -3  -9   20.10    5.10
   9  -3  -9   17.40    5.40
  -9   3   9    6.20    4.90
   9   3  -9   15.30    5.50
   9   3  -9    8.90    6.50
   9   3  -9   23.70    5.30
   8  -3  -9   24.10    5.20
  -8  -3   9   84.89   26.00
   8  -3  -9   15.10    3.70
   8  -3  -9   17.50    5.80
   8   3  -9    8.00    7.00
  -8   3   9   20.70    5.40
   8   3  -9   18.00    5.50
   8   3  -9   23.20    6.80
   8   3  -9   16.00    5.30
  -8   3   9    6.50   17.40
   7  -3  -9   15.00    4.00
   7  -3  -9   20.00    5.00
   7  -3  -9   28.10    6.00
  -7   3   9    3.50   13.00
   7   3  -9   10.50    5.20
   7   3  -9   11.80    5.20
   7   3  -9   32.90    7.00
  -7   3   9   21.80    5.10
   7   3  -9   20.10    7.10
  -6  -3   9  208.88   20.90
   6  -3  -9  227.78   13.00
   6  -3  -9  248.48   14.10
   6  -3  -9  219.08   13.50
  -6   3   9  224.38   20.40
   6   3  -9  230.08   14.40
  -6   3   9  225.68   14.30
   6   3  -9  241.58   16.30
   6   3  -9  225.08   14.00
   6   3  -9  194.08   15.30
  -5  -3   9  108.39   16.60
   5  -3  -9   74.69    7.20
   5   3  -9   79.29   10.50
   5   3  -9   51.29    8.90
  -5   3   9   84.69    9.30
   5   3  -9   75.19   11.70
   5   3  -9   75.69    9.30
  -5   3   9   70.99   13.10
  -4  -3   9   24.00   11.00
   4  -3  -9    4.40    3.30
   4  -3  -9    7.60    3.80
   4   3  -9    6.80    5.90
  -4   3   9    1.70    3.80
  -4   3   9   10.70    4.80
   4   3  -9    5.00    6.90
   4   3  -9   -9.30    6.50
   4   3  -9    9.80    6.50
  -4   3   9   10.60    8.70
   4   3  -9   -4.60    6.20
   3  -3  -9   36.90    7.60
   3  -3  -9   35.90    5.40
  -3  -3   9   33.90   11.70
  -3   3   9   36.40    9.90
  -3   3   9   32.00    6.10
  -3   3   9   30.80    6.10
   3   3  -9   24.80    9.90
   3   3  -9   40.80    7.00
   3   3  -9   23.10    6.50
   3   3  -9   43.50    7.60
  -2  -3   9    9.20   10.60
   2  -3  -9   10.10    4.90
   2  -3  -9   10.00    3.80
  -2   3   9   12.00    4.80
  -2   3   9   13.80    7.50
  -2   3   9   18.30    5.60
   2   3  -9    7.70    7.00
   2   3  -9   18.40    6.10
   2   3  -9   28.20    6.80
   2   3  -9   16.20    6.30
   1  -3  -9   90.79   10.20
   1  -3  -9   84.69    7.30
   1  -3  -9   79.99   10.00
   1  -3  -9   57.19   11.80
   1   3  -9   71.79   10.20
   1   3  -9   93.49   10.00
  -1   3   9   88.09    8.50
  -1   3   9   83.39    8.20
  -1   3   9   81.39    9.30
  -1   3   9   67.39   11.30
   1   3  -9   67.29    9.50
   0  -3  -9   66.99    6.60
   0  -3  -9   76.89    9.90
   0  -3  -9   48.70   10.20
   0   3   9   81.19    7.90
   0   3   9   53.49    8.90
   0   3   9   59.99   10.70
   0   3   9   77.89    7.70
   0   3  -9   63.89    8.80
   0   3  -9   51.79    9.30
   0   3  -9   43.30    8.90
  -1  -3  -9   74.39   13.70
  -1  -3  -9   58.19    6.30
   1  -3   9   48.50    6.20
   1   3   9   56.99    7.50
   1   3   9   51.19    8.80
  -1   3  -9   59.09    8.30
  -1   3  -9   66.49    9.50
  -1   3  -9   54.59    7.40
   1   3   9   55.49   11.50
  -1   3  -9   51.79    9.20
   1   3   9   67.49    7.60
  -2  -3  -9  271.87   16.00
  -2  -3  -9  288.97   22.20
  -2  -3  -9  271.17   16.60
   2   3   9  301.87   21.30
   2   3   9  289.97   17.30
   2   3   9  289.07   17.10
   2   3   9  308.97   16.30
  -2   3  -9  301.97   16.80
  -2   3  -9  285.47   16.70
   3  -3   9  622.54   28.60
  -3  -3  -9  528.25   34.50
  -3  -3  -9  677.93   29.60
  -3  -3  -9  593.04   31.50
   3   3   9  631.94   29.20
  -3   3  -9  553.94   31.10
   3   3   9  576.84   35.50
   3   3   9  643.14   30.40
   3   3   9  528.25   31.70
  -3   3  -9  615.74   29.60
  -3   3  -9  575.04   29.10
  -4  -3  -9   76.39    7.30
   4  -3   9   76.99   11.00
  -4  -3  -9   74.69    8.80
   4  -3   9   74.79    7.60
  -4   3  -9   48.30    9.60
  -4   3  -9   46.20    8.80
   4   3   9   54.89   10.80
  -4   3  -9   76.19    8.30
   4   3   9   73.39    7.80
   4   3   9   75.59   10.80
   5  -3   9   58.29   10.00
  -5  -3  -9   42.90   14.60
  -5  -3  -9   62.39    7.00
   5  -3   9   65.39    7.30
  -5  -3  -9   45.60    7.90
  -5   3  -9   50.89    9.90
   5   3   9   68.09    7.50
   5   3   9   45.60   11.30
   5   3   9   80.39   13.00
   5   3   9   64.09    8.00
  -5   3  -9   51.69    8.20
  -5   3  -9   56.29    8.40
  -6  -3  -9    4.10    4.20
   6  -3   9   18.90    9.10
  -6  -3  -9    3.90    4.00
   6  -3   9    7.10    4.60
  -6   3  -9   -2.70    7.60
  -6   3  -9    0.00    4.50
   6   3   9   -3.30    9.80
   6   3   9    2.80    4.00
  -6   3  -9   -3.20    4.00
   6   3   9    2.90    4.30
  -7  -3  -9   37.70    6.20
  -7  -3  -9   46.30    6.90
   7  -3   9   47.40    7.10
   7  -3   9   33.50    7.00
  -7   3  -9   40.50    7.60
   7   3   9   28.20    5.20
   7   3   9   36.00    6.50
   7   3   9   -1.00   10.70
  -7   3  -9   16.30    9.30
  -7   3  -9   50.09    7.90
  -8  -3  -9   -3.10    4.20
  -8  -3  -9   -4.00    2.90
   8  -3   9    0.60    4.60
   8  -3   9    1.40    4.90
   8   3   9   -2.70    4.30
   8   3   9    0.40    3.60
  -8   3  -9    3.80    4.10
  -8   3  -9   -0.60   12.50
   8   3   9   -4.60   17.00
  -8   3  -9    9.70    4.50
   9  -3   9   44.80    8.00
  -9  -3  -9   55.09    9.70
   9  -3   9   38.00    6.70
  -9  -3  -9   32.20    5.50
  -9   3  -9   38.70    7.50
  -9   3  -9   40.20    6.30
   9   3   9   39.30    6.30
   9   3   9   26.20    6.10
 -10  -3  -9   27.00    4.70
  10  -3   9   15.00    5.10
  10  -3   9   31.90    5.90
 -10  -3  -9    3.40    4.10
 -10   3  -9   14.20    4.60
 -10   3  -9   15.10    3.80
  10   3   9    9.70    4.30
  10   3   9   11.80    3.80
  11  -3   9   12.40    7.40
 -11  -3  -9   23.60    4.10
  11  -3   9   16.70    3.30
  11   3   9   14.10    3.70
  11   3   9    6.00    5.10
 -11   3  -9   30.20    5.10
 -11   3  -9   16.40    4.60
  12  -3   9    5.40    2.40
  12   3   9    3.90    6.70
  12   3   9   -9.60    5.20
 -12   3  -9    3.80    2.60
 -13  -3  -9   -1.20    2.10
 -13   3  -9    0.10    2.10
  12  -4  -9    1.30    3.10
  12   4  -9    5.90    2.90
 -12   4   9   12.90    6.30
  11   4  -9    1.90    2.80
  10  -4  -9    1.20    2.60
  10  -4  -9   -2.90    4.20
  10   4  -9    3.30    5.70
 -10   4   9    5.50    3.60
  10   4  -9    7.80    3.30
   9  -4  -9    3.90    4.20
   9  -4  -9   -1.70    2.30
  -9   4   9   -5.00    4.10
   9   4  -9   -2.50    3.70
   9   4  -9    1.10    5.10
   8  -4  -9   10.30    5.90
   8  -4  -9    4.10    4.10
   8  -4  -9    6.90    7.70
   8  -4  -9    5.70    2.90
   8   4  -9   16.80    6.00
  -8   4   9    6.60    3.60
   8   4  -9    9.60    4.20
   7  -4  -9   68.09    7.60
   7  -4  -9   70.39    9.60
   7  -4  -9   65.49    6.30
   7   4  -9   67.19    8.30
  -7   4   9   67.49    8.00
   7   4  -9   62.79    7.40
   6  -4  -9    2.40    3.80
   6  -4  -9    7.90    3.40
  -6   4   9    7.80    4.20
   6   4  -9   21.50    5.70
   6   4  -9    8.70    5.80
   5  -4  -9   94.69    8.50
   5  -4  -9   82.89    8.00
   5  -4  -9   82.59    7.40
   5   4  -9   78.89    9.10
  -5   4   9   83.19    8.70
   5   4  -9   60.69   10.50
   4  -4  -9    2.20    3.70
   4  -4  -9    2.60    3.10
   4  -4  -9    1.40    3.70
  -4   4   9   -2.10   27.00
  -4   4   9   -0.20    4.00
   4   4  -9    1.70    6.50
   4   4  -9   -2.20    6.50
   3  -4  -9   58.69    7.20
   3  -4  -9   56.99    6.90
  -3   4   9   62.69    8.00
  -3   4   9   42.10   15.10
   3   4  -9   67.39    9.20
   3   4  -9   63.19   10.00
  -3   4   9   52.49    8.10
   2  -4  -9    4.60    3.90
   2  -4  -9   -2.10    3.60
  -2   4   9   35.50   13.90
  -2   4   9    3.10    3.60
  -2   4   9    3.20    4.70
   2   4  -9    2.40    5.60
   2   4  -9   -2.80    5.00
   1  -4  -9    8.20    4.40
   1  -4  -9   -2.80    4.00
  -1   4   9    4.30    4.00
   1   4  -9   -6.90    4.30
  -1   4   9   -1.30   11.90
  -1   4   9    4.70    4.20
   1   4  -9   -5.40    6.30
   0  -4   9    9.30    5.90
   0  -4  -9    1.80    4.20
   0  -4  -9    5.80    4.20
   0   4   9   -5.40   10.80
   0   4   9    1.00    4.10
   0   4  -9    6.50    4.60
   0   4   9   14.70    4.60
  -1  -4  -9   13.10    5.10
   1  -4   9    2.20    6.10
  -1  -4  -9   22.40    4.60
   1   4   9   21.90   12.10
   1   4   9   19.80    5.90
   1   4   9   21.10    5.40
  -1   4  -9   -9.50    9.60
  -1   4  -9    9.60    4.90
   1   4   9   15.50    4.40
  -2  -4  -9    5.40    4.00
  -2  -4  -9    1.50    4.20
  -2  -4  -9    1.10    5.40
   2  -4   9   11.50    5.80
   2   4   9    3.60    3.70
   2   4   9    3.80    3.70
  -2   4  -9   -7.70    5.60
   2   4   9   -9.00    4.40
  -2   4  -9    3.50    4.60
  -3  -4  -9  207.88   12.70
  -3  -4  -9  189.08   12.80
  -3  -4  -9  205.98   12.70
   3  -4   9  205.48   13.00
   3   4   9  189.98   13.30
  -3   4  -9  191.88   13.10
   3   4   9  203.48   13.60
  -3   4  -9  210.08   13.70
   3   4   9  202.58   12.50
  -4  -4  -9    8.70    4.40
  -4  -4  -9    9.70    4.70
   4  -4   9   10.90    5.50
   4   4   9   13.40    5.30
   4   4   9    5.80    3.80
  -4   4  -9   10.30    4.30
  -4   4  -9   24.40    5.40
   4   4   9   10.50    6.00
  -5  -4  -9  130.09    9.40
  -5  -4  -9  132.99    9.30
   5  -4   9  114.79    9.60
  -5  -4  -9  126.09    9.80
   5   4   9  110.19    9.90
  -5   4  -9  131.09   10.00
  -5   4  -9  126.99   10.00
   5   4   9  124.79    9.20
  -6  -4  -9   10.00    4.40
  -6  -4  -9   13.80    3.70
   6  -4   9   15.80    5.50
  -6  -4  -9    9.30    3.90
   6  -4   9   10.80    5.80
   6   4   9   11.50    4.30
  -6   4  -9    7.20    4.80
   6   4   9    7.30    3.40
  -6   4  -9    5.90    4.00
  -7  -4  -9   -5.60    4.00
  -7  -4  -9    1.60    2.90
  -7  -4  -9    4.50    3.90
   7  -4   9   -8.30    4.60
   7  -4   9   -4.60    4.50
  -7   4  -9    0.20    3.70
   7   4   9    0.30    2.70
   7   4   9   -1.20    3.70
  -7   4  -9    2.90    3.40
   8  -4   9   21.80    5.70
  -8  -4  -9   29.30    4.70
  -8  -4  -9   18.40    5.50
  -8  -4  -9   24.80    4.60
   8  -4   9   18.60    4.10
  -8   4  -9   19.20    4.00
  -8   4  -9   17.70    3.90
   8   4   9   25.40    4.30
   8   4   9   27.50    5.40
  -9  -4  -9    2.90    2.30
  -9  -4  -9    3.20    3.30
   9  -4   9    1.50    2.90
   9   4   9    9.50    4.30
   9   4   9   -2.20    2.20
  -9   4  -9   -1.80    3.70
  -9   4  -9    2.00    3.30
  10  -4   9   12.80    2.70
 -10  -4  -9   20.30    3.20
 -10  -4  -9    7.80    2.40
   6  -5  -9   -1.60    1.70
   6  -5  -9    0.40    3.90
  -6   5   9    1.40    2.20
   5  -5  -9    9.30    3.80
  -5   5   9    8.20    3.70
   4  -5  -9    2.00    2.00
  -4   5   9   -0.60    2.90
   3  -5  -9    6.70    3.00
   3  -5  -9    6.40    2.30
  -3   5   9    4.70    3.30
   2  -5  -9   -1.30    2.00
   2  -5  -9   -0.20    3.80
  -2   5   9   -6.40    3.60
   1  -5  -9   21.80    4.10
   1  -5  -9   23.90    3.60
  -1   5   9   15.70    3.70
   1   5  -9   16.60    4.10
   0  -5  -9    1.90    2.10
   0  -5  -9   -2.20    2.40
   0   5  -9   13.10    3.60
   0   5   9    5.00    3.70
  -1  -5  -9   24.20    4.80
   1   5   9   20.30    4.30
  -1   5  -9   17.00    3.80
  -2  -5  -9    7.10    2.50
   2   5   9   16.40    4.50
  -2   5  -9    6.80    3.10
  -3  -5  -9    1.60    3.00
  -3   5  -9   -3.90    3.20
   3   5   9   -0.70    3.40
  19   0 -10   15.70    4.40
 -19   0  10    9.90    2.60
 -18   0  10   16.20    2.80
 -18   0  10   11.70    3.10
  18   0 -10   16.30    3.90
  18   0 -10    7.40    4.50
  17   0 -10    1.50    4.00
 -17   0  10    2.60    2.60
  17   0 -10    0.00    4.70
 -17   0  10    2.40    3.30
 -16   0  10    1.40    8.20
  16   0 -10    3.30    3.80
 -16   0  10   -1.20    2.90
  16   0 -10   -1.70    3.50
  16   0 -10   -0.20    4.30
 -16   0  10    2.60    3.70
  15   0 -10   82.39    7.80
  15   0 -10    6.40   33.20
 -15   0  10   80.99    8.70
 -15   0  10   95.49    7.70
  15   0 -10   82.89    9.60
  15   0 -10   84.69    8.80
  14   0 -10  168.68   12.80
  14   0 -10  168.18   22.00
  14   0 -10  162.48   12.20
  14   0 -10  163.28   11.10
 -14   0  10  165.48   11.90
 -14   0  10  159.78   10.80
  13   0 -10    9.60    5.60
  13   0 -10   14.80    4.40
 -13   0  10    9.40    4.80
 -13   0  10   10.40    5.20
  13   0 -10    7.80    5.20
  12   0 -10    0.10    5.20
 -12   0  10    6.00    5.20
 -12   0  10   -3.20    4.30
  12   0 -10   -3.20    4.70
  12   0 -10   -3.70    6.60
  12   0 -10    1.30    4.70
  12   0 -10    7.30    5.30
  11   0 -10  126.69   12.80
 -11   0  10  115.69   11.00
 -11   0  10  130.59    9.40
  11   0 -10  113.29   10.80
  11   0 -10  123.09    9.70
  11   0 -10  123.49   10.20
  11   0 -10  132.49   10.70
  10   0 -10   23.40    7.60
  10   0 -10   25.50    6.30
 -10   0  10   17.00    6.90
 -10   0  10   11.40    4.60
  10   0 -10   22.00    5.70
  10   0 -10   19.70    7.40
  10   0 -10   22.30    5.30
  10   0 -10   12.90    4.50
   9   0 -10  277.57   15.60
   9   0 -10  272.77   15.00
  -9   0  10  286.27   15.00
   9   0 -10  270.17   17.50
   9   0 -10  250.87   15.50
   9   0 -10  277.07   17.80
   9   0 -10  250.27   16.00
  -8   0  10   15.80    4.10
   8   0 -10   29.40    6.70
   8   0 -10   31.20    6.50
   8   0 -10   18.60    5.10
   7   0 -10    5.30    6.00
  -7   0  10    7.80    4.20
   7   0 -10    1.70    3.40
   7   0 -10   -0.20    3.20
  -6   0  10   54.49    5.80
   6   0 -10   51.29    6.50
   6   0 -10   48.50    6.60
   5   0 -10  137.19   10.40
  -5   0  10  136.69    8.30
   5   0 -10  152.98   10.30
  -4   0  10   59.79    5.20
   4   0 -10   73.19    6.90
   4   0 -10   75.29    7.00
  -3   0  10   49.50    4.50
   3   0 -10   51.79    6.30
  -2   0  10 1065.69   48.40
   2   0 -10 1110.49   50.79
   2   0 -10 1146.19   50.19
   1   0 -10  210.18   13.30
  -1   0  10  218.48   11.30
   1   0 -10  228.78   13.10
   0   0 -10    2.50    3.40
   0   0  10    5.80    2.80
   0   0 -10    5.60    3.60
  -1   0 -10   94.49    8.20
   1   0  10   98.09   10.00
   1   0  10  100.09    6.60
  -1   0 -10   97.09    8.40
  -2   0 -10  465.25   23.20
   2   0  10  440.96   20.50
   2   0  10  381.96   22.90
   3   0  10 1093.09   56.69
   3   0  10 1326.67   54.29
  -3   0 -10 1269.27   56.99
  -3   0 -10 1203.48   56.59
   4   0  10 1148.39   57.29
   4   0  10 1255.27   53.59
  -4   0 -10 1197.68   60.09
  -4   0 -10 1206.48   56.49
  -5   0 -10  287.67   18.40
  -5   0 -10  292.57   18.00
   5   0  10  312.67   27.10
   5   0  10  279.77   15.20
  -6   0 -10  107.19   10.40
  -6   0 -10   72.49    8.50
   6   0  10   75.09    7.00
  -6   0 -10   89.69   11.00
   6   0  10   70.09    7.60
  -7   0 -10   70.19   12.50
   7   0  10   49.40    7.10
  -7   0 -10   67.49    9.40
  -7   0 -10   68.19   12.80
  -7   0 -10   69.39    8.40
  -7   0 -10   84.69   10.50
  -7   0 -10   54.99    6.90
   7   0  10   65.89    7.10
  -8   0 -10  218.48   22.70
   8   0  10  209.28   11.70
   8   0  10  157.78   13.50
  -8   0 -10  193.08   13.50
  -8   0 -10  207.58   13.00
  -8   0 -10  203.98   16.80
  -9   0 -10   -4.00    5.70
  -9   0 -10   -0.20    4.10
   9   0  10   11.10    8.00
  -9   0 -10   -2.10   10.40
  -9   0 -10   -6.40    4.60
   9   0  10    3.10    3.40
 -10   0 -10  881.21   44.30
 -10   0 -10 1036.20   45.10
 -10   0 -10  971.40   44.40
  10   0  10 1013.40   42.50
  10   0  10  924.71   44.90
 -11   0 -10    4.90    4.50
 -11   0 -10   10.90    4.70
  11   0  10   -6.20    8.50
 -11   0 -10   -4.90    6.20
 -12   0 -10  149.69   10.70
 -12   0 -10  124.89   10.50
 -13   0 -10  211.58   12.90
 -13   0 -10  191.78   12.60
 -14   0 -10    7.80    3.40
 -14   0 -10    3.10    4.40
 -15   0 -10    4.30    2.80
 -15   0 -10    5.00    5.80
 -16   0 -10   25.20    4.30
 -18  -1  10    0.30    2.20
 -18  -1  10    5.70    2.90
  18  -1 -10    4.90    3.90
  18   1 -10    0.10    4.10
  18   1 -10    1.00    3.70
 -18   1  10    1.30    2.20
 -17  -1  10    3.00    8.90
  17  -1 -10   10.50    5.40
 -17  -1  10    7.30    3.10
 -17  -1  10   11.10    4.00
 -17   1  10   10.40    3.10
  17   1 -10   16.80    6.10
  17   1 -10   16.40    4.50
  17   1 -10    8.40    3.30
  16  -1 -10   12.20    4.70
 -16  -1  10   19.40    7.40
 -16  -1  10   11.20    4.00
  16  -1 -10   18.50    5.00
 -16   1  10   17.60    4.10
  16   1 -10   13.80    4.50
  16   1 -10    9.90    3.70
  16   1 -10   21.30    5.80
 -15  -1  10    1.70    5.00
  15  -1 -10    6.30    4.00
 -15  -1  10    1.60    4.10
  15  -1 -10   -0.40    5.10
 -15   1  10    3.20    3.90
  15   1 -10   -0.20    3.30
  15   1 -10   -3.70    4.30
 -15   1  10    3.30    2.80
  15   1 -10    8.80    5.80
 -14  -1  10   51.49    7.40
  14  -1 -10   47.00    7.40
  14  -1 -10   43.80    7.20
 -14  -1  10   41.90    8.00
  14  -1 -10   41.70    6.60
  14   1 -10   75.59   14.40
  14   1 -10   41.00    8.20
 -14   1  10   46.70    7.60
 -14   1  10   50.99    5.60
  14   1 -10   50.99    6.80
  14   1 -10   51.79    7.60
  13  -1 -10   15.50    5.80
  13  -1 -10    4.40    7.10
  13  -1 -10    7.10    4.20
 -13  -1  10   19.10    5.70
 -13  -1  10   21.50    6.30
  13   1 -10   13.00    5.60
  13   1 -10   18.30    4.80
  13   1 -10   20.90    5.20
  13   1 -10   30.10    6.90
 -13   1  10   16.40    4.00
  13   1 -10   19.60   10.10
  12  -1 -10   50.49    7.30
 -12  -1  10   59.59    9.10
  12  -1 -10   55.29    8.30
  12  -1 -10   55.99    7.50
 -12  -1  10   52.79    7.20
 -12   1  10   55.89    8.40
 -12   1  10   48.90    6.40
  12   1 -10   55.49    7.30
  12   1 -10   57.49    8.10
  12   1 -10   57.09    8.50
  12   1 -10   52.29    8.80
 -11  -1  10    0.50    4.20
  11  -1 -10    8.80    4.70
  11  -1 -10    5.70    4.00
  11  -1 -10   13.60    6.90
  11   1 -10    1.40    4.40
  11   1 -10   11.00    5.40
 -11   1  10    3.10    3.80
 -11   1  10   10.70    5.40
  11   1 -10    6.50    4.60
  11   1 -10   -2.00    4.00
  11   1 -10    3.00    5.80
  10  -1 -10   51.09    9.50
  10  -1 -10   58.39    9.10
  10  -1 -10   61.29   11.20
  10  -1 -10   59.79    7.40
  10  -1 -10   62.09   14.00
  10  -1 -10   48.20    7.40
  10   1 -10   50.49    8.00
  10   1 -10   48.40    8.20
  10   1 -10   52.49    7.00
 -10   1  10   62.89    6.90
  10   1 -10   65.99    8.50
 -10   1  10   56.69    7.00
  10   1 -10   54.19    8.50
   9  -1 -10   -0.70    5.00
   9  -1 -10   12.50    7.50
   9  -1 -10   12.00    4.10
  -9  -1  10    5.00    4.10
   9  -1 -10    4.30    5.80
   9   1 -10   15.50    4.20
  -9   1  10   28.40    6.00
   9   1 -10   15.50    5.90
   9   1 -10    2.10    4.70
   9   1 -10    5.70    4.50
   9   1 -10   -6.70    5.00
  -9   1  10   11.00    4.20
   9   1 -10    7.80    4.90
   8  -1 -10   64.19    7.10
  -8  -1  10   59.29    6.00
   8  -1 -10   64.39    8.50
   8  -1 -10   66.09    9.50
   8  -1 -10   69.09    7.80
  -8   1  10   70.49    6.50
   8   1 -10   65.49    8.90
   8   1 -10   65.59    7.30
  -8   1  10   79.29    7.90
   8   1 -10   79.59    9.40
   8   1 -10   76.59    8.20
   8   1 -10   72.09    8.90
   8   1 -10   69.49    7.80
   7  -1 -10   27.30    5.40
   7  -1 -10   29.50    7.40
  -7  -1  10   21.70    3.80
  -7   1  10   30.40    5.10
   7   1 -10   21.60    5.00
  -7   1  10   24.20   12.80
   7   1 -10   33.80    7.40
  -6  -1  10   23.00    3.90
   6  -1 -10   18.80    4.70
   6  -1 -10   37.70    9.20
   6  -1 -10   31.60    5.70
   6   1 -10   28.20    8.20
   6   1 -10   20.70    5.20
  -6   1  10   34.40    9.50
  -6   1  10   23.40    4.30
   6   1 -10   19.40    4.40
   5  -1 -10  318.97   17.10
   5  -1 -10  314.77   17.90
   5   1 -10  301.17   15.80
  -5   1  10  302.67   15.10
   5   1 -10  293.57   17.80
  -5   1  10  269.57   17.90
   4  -1 -10  306.87   18.20
   4  -1 -10  313.57   17.60
   4  -1 -10  277.37   15.00
   4   1 -10  325.57   16.00
  -4   1  10  339.27   18.60
  -4   1  10  327.07   15.60
   4   1 -10  333.27   18.00
   4   1 -10  288.27   16.90
   3  -1 -10  457.45   24.50
   3  -1 -10  481.35   25.50
   3  -1 -10  489.95   25.10
   3   1 -10  526.05   23.40
  -3   1  10  509.55   22.80
  -3   1  10  458.55   25.10
   3   1 -10  487.65   25.00
   3   1 -10  471.85   23.80
   2  -1 -10  190.08   12.70
   2  -1 -10  184.28   12.30
   2  -1 -10  185.28    9.90
   2   1 -10  183.98   12.00
  -2   1  10  181.68   10.30
   2   1 -10  192.98   10.70
  -2   1  10  175.28   12.60
   1  -1 -10   36.60    5.60
   1  -1 -10   44.60    7.60
   1  -1 -10   31.00    4.10
   1   1 -10   35.70    5.50
  -1   1  10   43.60    7.40
   1   1 -10   32.90    6.20
  -1   1  10   30.80    4.80
   1   1 -10   28.70    4.50
   0  -1 -10   96.89    9.00
   0  -1 -10   98.19    8.50
   0  -1 -10   91.19    5.90
   0  -1  10   68.99    5.90
   0   1  10   94.49    6.70
   0   1 -10   89.09    7.50
   0   1 -10   76.89    9.10
   0   1  10   94.99    9.30
   0   1 -10   93.39    7.20
  -1  -1 -10   22.90    5.20
  -1  -1 -10   24.50    7.20
  -1  -1 -10   18.50    3.70
   1  -1  10   22.70    3.80
   1   1  10   25.10    4.80
  -1   1 -10   21.60    4.70
  -1   1 -10   21.30    4.70
   1   1  10   21.10    6.10
  -1   1 -10   17.50    9.20
   2  -1  10   80.69    6.00
  -2  -1 -10   89.49    9.40
  -2  -1 -10   96.59    9.20
  -2  -1 -10   88.39    6.00
   2   1  10   78.49    6.90
  -2   1 -10   95.09    7.90
  -2   1 -10   87.69    8.00
   2   1  10   79.49    9.00
   3  -1  10   10.30    3.50
  -3  -1 -10   13.40    3.70
  -3  -1 -10    7.70    4.00
  -3  -1 -10    9.40    6.20
   3   1  10    2.30    4.70
  -3   1 -10   12.00    4.80
  -3   1 -10    8.50    4.10
   3   1  10   16.80    5.40
  -4  -1 -10   78.69    6.30
  -4  -1 -10   79.79   11.50
  -4  -1 -10   88.49    9.80
   4  -1  10   84.09    6.70
  -4   1 -10   84.99    8.20
  -4   1 -10   71.99    8.70
  -5  -1 -10   14.40    3.50
  -5  -1 -10   17.70    7.10
  -5  -1 -10   10.80    4.90
   5  -1  10   13.20    4.10
  -5  -1 -10   12.50    4.20
   5   1  10   10.90    7.20
  -5   1 -10   15.40    5.10
  -5   1 -10   10.20    4.70
   5   1  10   27.30    5.80
   5   1  10   13.70    6.20
  -5   1 -10   11.40    5.90
  -5   1 -10   13.40    6.50
  -5   1 -10   14.80    5.20
   6  -1  10   35.30    6.70
  -6  -1 -10   25.50    7.70
  -6  -1 -10   32.00    5.70
  -6  -1 -10   30.80    5.20
   6  -1  10   35.80    5.50
  -6  -1 -10   27.40    4.40
  -6   1 -10   26.20    5.80
  -6   1 -10   17.40    6.00
  -6   1 -10   23.20    7.90
   6   1  10   36.10    7.40
  -6   1 -10   40.40    7.70
   6   1  10   21.90    3.80
   6   1  10   12.70    6.90
  -6   1 -10   23.40    7.00
  -7  -1 -10   25.10    8.70
   7  -1  10   20.20    4.80
  -7  -1 -10   19.40    5.50
  -7  -1 -10   17.50    5.20
   7  -1  10   26.90    5.50
  -7  -1 -10   17.30    3.90
  -7   1 -10   18.30    7.70
  -7   1 -10   15.60    5.10
  -7   1 -10   19.30    5.40
  -7   1 -10   10.90    6.30
   7   1  10   21.40   11.10
   7   1  10   23.80    7.00
   7   1  10    7.40    8.90
  -8  -1 -10   15.70    5.90
   8  -1  10   12.70    5.10
  -8  -1 -10   16.60    8.50
  -8  -1 -10   11.90    4.60
  -8  -1 -10   12.70    3.60
   8  -1  10   15.70    4.50
  -8   1 -10   25.30    6.60
  -8   1 -10   12.60    5.00
   8   1  10    6.20    6.90
   8   1  10    8.90   11.30
  -8   1 -10   14.20   10.30
  -8   1 -10   11.90    5.00
   9  -1  10    3.70    4.90
  -9  -1 -10    8.60    4.80
   9  -1  10    3.00    3.70
  -9  -1 -10   21.60   10.50
  -9  -1 -10    6.30    3.10
  -9   1 -10   11.30   14.40
  -9   1 -10    2.50    4.40
  -9   1 -10    6.50    4.70
   9   1  10   -1.10    6.50
  10  -1  10   33.30    6.00
 -10  -1 -10   28.30    4.90
 -10  -1 -10   32.40    5.60
  10  -1  10   18.70    8.10
 -10   1 -10   43.30    7.60
  10   1  10   31.40    7.40
 -10   1 -10   20.20    5.20
 -10   1 -10   29.70    7.80
  11  -1  10  127.29    8.50
 -11  -1 -10  125.29   10.00
 -11  -1 -10  118.39    7.50
 -11   1 -10  121.59    9.90
  11   1  10  100.09   11.30
 -11   1 -10  122.49    9.80
  12  -1  10    5.90    3.00
 -12  -1 -10   -0.20    3.40
 -12   1 -10   10.20    4.30
  12   1  10   -4.30    7.80
 -12   1 -10    0.00    3.70
 -13  -1 -10    2.10    3.40
 -13  -1 -10    0.90    3.80
  13   1  10   19.00   10.10
 -13   1 -10   -2.20    3.40
 -13   1 -10    2.60    3.70
 -14  -1 -10   -3.80    2.50
 -14  -1 -10  -10.20    5.50
 -14   1 -10    2.90    3.80
 -14   1 -10    2.40    3.10
 -15  -1 -10    9.10    2.90
 -15   1 -10   12.70    3.30
  17  -2 -10   -0.10    3.40
  17   2 -10    0.50    2.40
  17   2 -10    0.80    4.20
 -17   2  10    1.20    3.00
  16  -2 -10    8.50    4.50
 -16  -2  10   13.20    4.90
 -16  -2  10   15.70    4.00
  16   2 -10    4.00    5.20
  16   2 -10   11.50    3.60
 -16   2  10    8.90    3.10
  16   2 -10    9.20    3.60
  15  -2 -10   35.80    5.90
  15  -2 -10   44.20    6.20
 -15  -2  10   51.99    8.00
  15   2 -10   37.60    7.10
  15   2 -10   46.60    7.40
 -15   2  10   40.90    6.10
  15   2 -10   40.20    6.30
 -14  -2  10   99.89    8.80
  14  -2 -10   94.89    8.80
  14  -2 -10   99.79    9.00
 -14  -2  10   97.69   11.70
  14   2 -10  107.09    9.80
  14   2 -10   97.99    8.80
  14   2 -10   74.59   11.70
 -14   2  10   92.49    8.30
 -13  -2  10   63.59    7.80
  13  -2 -10   59.59    7.50
  13  -2 -10   66.79    7.80
  13   2 -10   44.60   12.90
  13   2 -10   59.49    8.40
 -13   2  10   70.69    7.80
  12  -2 -10  125.69   10.00
  12  -2 -10  105.39    9.20
 -12  -2  10  106.29    9.10
  12   2 -10  104.29   10.00
  12   2 -10  111.19   12.70
  12   2 -10  106.49    8.90
  12   2 -10  112.09    9.80
  12   2 -10  112.59   10.10
 -12   2  10  102.39    9.50
  11  -2 -10  462.35   23.70
 -11  -2  10  484.35   23.90
 -11  -2  10  476.65   33.00
  11  -2 -10  475.65   21.60
  11  -2 -10  509.85   25.20
 -11   2  10  437.16   24.90
  11   2 -10  482.95   24.50
  11   2 -10  492.55   24.00
 -11   2  10  474.85   24.10
  11   2 -10  474.85   24.90
  11   2 -10  457.95   26.50
  11   2 -10  471.25   24.00
 -10  -2  10   64.59    8.00
  10  -2 -10   80.49    7.80
  10  -2 -10   87.79    6.90
  10  -2 -10   87.19    8.90
 -10   2  10   90.49    9.90
 -10   2  10   74.49   10.70
  10   2 -10  100.89    9.60
  10   2 -10   86.59    8.90
  10   2 -10   82.59    7.80
  10   2 -10   78.69    9.50
   9  -2 -10  868.51   39.80
   9  -2 -10  815.22   36.90
   9  -2 -10  827.72   38.30
  -9  -2  10  727.53   38.70
  -9   2  10  831.02   38.70
   9   2 -10  840.72   38.40
  -9   2  10  784.32   38.80
   9   2 -10  874.51   39.50
   9   2 -10  828.12   39.60
   9   2 -10  872.81   39.00
   9   2 -10  831.72   38.60
   8  -2 -10   53.09    5.50
   8  -2 -10   42.60    6.60
   8  -2 -10   39.80    6.90
   8  -2 -10   42.10    7.60
   8   2 -10   38.70    6.80
   8   2 -10   44.20    7.40
   8   2 -10   50.69    7.70
  -8   2  10   46.70   13.80
   8   2 -10   40.00    6.30
  -8   2  10   51.19    8.40
   8   2 -10   39.10    7.60
   7  -2 -10   47.30    6.60
   7  -2 -10   53.89    6.00
   7  -2 -10   48.40    7.80
   7   2 -10   56.59    5.80
   7   2 -10   68.29    8.20
   7   2 -10   68.49    8.10
  -7   2  10   54.09    7.70
   7   2 -10   52.49    9.00
  -7   2  10   50.69    5.90
   7   2 -10   61.09    7.70
  -7   2  10   67.09   13.90
   7   2 -10    7.60   13.80
   6  -2 -10   30.70    5.40
   6  -2 -10   26.50    4.80
   6  -2 -10   25.60    5.10
   6  -2 -10   28.80    7.60
   6   2 -10   17.10    6.10
  -6   2  10   15.90    6.40
  -6   2  10   29.50    8.90
   6   2 -10   33.10    6.90
   6   2 -10   15.90    4.80
   6   2 -10   24.60    5.80
   5  -2 -10  862.51   39.90
   5  -2 -10  870.51   42.10
   5  -2 -10  912.01   40.20
   5   2 -10  875.21   40.50
  -5   2  10  907.41   44.90
  -5   2  10  886.81   41.00
   5   2 -10  903.91   43.70
   5   2 -10  889.91   40.80
   5   2 -10  849.81   40.50
   4  -2 -10  583.74   29.30
   4  -2 -10  619.64   27.00
   4  -2 -10  558.74   26.60
  -4   2  10  569.94   27.80
   4   2 -10  577.04   29.90
  -4   2  10  607.14   27.70
  -4   2  10  563.44   30.60
   4   2 -10  570.44   30.60
   4   2 -10  516.75   29.20
   4   2 -10  511.25   27.40
   3  -2 -10  216.18   11.50
   3  -2 -10  199.78   13.80
  -3   2  10  205.28   12.30
  -3   2  10  192.18   13.00
  -3   2  10  198.28   14.80
   3   2 -10  174.08   13.50
   2  -2 -10  927.61   41.00
   2  -2 -10  915.81   44.10
  -2   2  10  875.21   44.90
  -2   2  10  877.11   41.80
   2   2 -10  888.11   43.20
  -2   2  10  957.60   42.00
   1  -2 -10    2.40    2.70
   1  -2 -10   -3.70    4.00
  -1   2  10    0.80    4.30
   1   2 -10   -2.00    2.80
   1   2 -10    2.80    4.30
  -1   2  10    1.00    4.60
   1   2 -10  -13.30    4.50
  -1   2  10   -8.60    3.90
  -1   2  10  -13.70    4.30
   0  -2 -10   52.49    8.10
   0  -2 -10   54.89    5.30
   0   2  10   48.60    8.50
   0   2 -10   51.59    7.10
   0   2 -10   42.40    5.10
   0   2 -10   69.69    8.40
   0   2  10   53.99    7.30
   0   2  10   47.90    7.70
   0   2  10   47.20    6.50
   0   2 -10   51.69    8.60
  -1  -2 -10  112.09   11.20
  -1  -2 -10  116.29    7.70
   1  -2  10   98.59    7.30
  -1   2 -10  117.49    8.80
   1   2  10  101.49    8.90
  -1   2 -10  113.99    9.30
  -1   2 -10  114.59   10.10
  -1   2 -10  101.49    9.20
   1   2  10  124.09   10.50
   1   2  10   98.59    9.20
   1   2  10  106.59   10.80
  -2  -2 -10   18.60    4.10
  -2  -2 -10   18.90    4.50
  -2  -2 -10    5.10    4.60
   2  -2  10   13.50    4.10
  -2   2 -10    8.40    5.20
   2   2  10    8.10    5.00
   2   2  10   16.70    6.60
   2   2  10   21.10    5.40
   2   2  10   18.20    5.60
  -2   2 -10   10.60    4.50
  -2   2 -10    1.60    5.00
  -3  -2 -10    3.70    3.10
   3  -2  10    3.20    3.50
  -3  -2 -10    0.40    4.80
   3   2  10    0.60    5.40
  -3   2 -10   -2.80    5.20
  -3   2 -10    3.20    4.60
  -3   2 -10    5.00    4.50
  -3   2 -10    5.20    5.80
   3   2  10   -6.20    4.40
   3   2  10   13.80    5.80
   3   2  10    1.90    4.50
  -4  -2 -10   73.09    8.10
  -4  -2 -10   83.59   14.50
   4  -2  10   90.49    7.30
  -4  -2 -10   88.89    7.00
  -4  -2 -10   90.09   11.50
  -4   2 -10   86.59    9.40
  -4   2 -10   77.89    9.20
  -4   2 -10   91.29   11.00
  -4   2 -10   73.39    9.10
   4   2  10   87.09    8.90
   4   2  10   60.59   10.00
   4   2  10   83.79    8.60
  -5  -2 -10  112.99   13.10
  -5  -2 -10  121.99   12.10
  -5  -2 -10  112.89    8.00
  -5  -2 -10  103.49    8.40
   5  -2  10  116.79    8.60
  -5   2 -10   95.59   10.70
   5   2  10  113.09    9.50
  -5   2 -10   79.39   11.40
   5   2  10   97.29   12.20
   5   2  10  102.29    9.90
   5   2  10  125.89   13.40
  -5   2 -10  105.99   10.40
  -5   2 -10  118.29    9.90
   6  -2  10   56.59    6.50
   6  -2  10   36.00    8.50
  -6  -2 -10   61.99    9.60
  -6  -2 -10   47.00    6.40
  -6  -2 -10   48.20    6.00
  -6  -2 -10   35.50    9.70
  -6   2 -10   53.29   10.70
   6   2  10   37.60   10.60
  -6   2 -10   50.49   10.40
  -6   2 -10   51.49    9.10
   6   2  10   38.60    7.60
   6   2  10   59.39    7.80
   6   2  10   60.89   12.70
  -6   2 -10   55.29    7.90
  -7  -2 -10   21.00    8.60
  -7  -2 -10   20.50    4.80
   7  -2  10   22.70    5.70
  -7  -2 -10   15.20    3.90
  -7  -2 -10   -9.70    8.20
   7   2  10   15.20    6.00
  -7   2 -10   20.50    5.20
  -7   2 -10   16.10    8.10
   7   2  10   15.70    5.00
  -7   2 -10   15.80    5.60
   7   2  10   13.50   10.60
  -7   2 -10   19.40    6.60
  -8  -2 -10    9.50    4.90
  -8  -2 -10    7.10    9.90
  -8  -2 -10    8.10    4.80
   8  -2  10   14.00    5.10
  -8  -2 -10   10.10    3.70
   8  -2  10    1.80    4.90
   8   2  10    5.00    8.30
   8   2  10   13.40   18.30
   8   2  10    6.20    4.80
  -8   2 -10    2.70    5.70
  -8   2 -10    0.80   10.90
  -8   2 -10    2.40    4.50
  -8   2 -10   11.60    5.20
  -9  -2 -10    0.60    4.20
  -9  -2 -10    3.00    3.10
   9  -2  10   -6.20    5.80
   9  -2  10   11.10    4.30
  -9  -2 -10   -3.40    6.70
   9   2  10    2.80    4.90
  -9   2 -10  -24.70   12.70
   9   2  10  -11.00   14.60
  -9   2 -10    4.60    5.10
  -9   2 -10    1.20    4.10
  -9   2 -10   -1.60    5.60
   9   2  10    3.60    5.50
  10  -2  10   24.50    6.00
 -10  -2 -10   45.60    7.30
 -10   2 -10   53.79    9.40
  10   2  10   38.30    7.30
  10   2  10   40.00    7.80
 -10   2 -10   52.39    8.70
 -10   2 -10   -4.80   21.70
 -11  -2 -10    8.50    4.30
  11  -2  10   12.60    3.60
  11  -2  10    2.20   11.50
 -11  -2 -10   12.00    3.10
 -11   2 -10   22.00    6.20
 -11   2 -10   15.70    4.60
 -11   2 -10    9.70    5.40
  11   2  10   13.40    5.50
  11   2  10   12.90    5.90
  12  -2  10   50.79    5.30
 -12  -2 -10   51.29    5.00
 -12  -2 -10   62.29    7.10
  12   2  10   42.80    8.10
 -12   2 -10   51.69    6.60
 -12   2 -10   50.39    8.00
 -13  -2 -10    2.40    2.10
  13  -2  10    1.60    2.20
 -13  -2 -10   -4.20    2.90
 -13  -2 -10   -0.30    2.70
 -13   2 -10   -1.70    3.20
 -14  -2 -10    3.80    2.80
 -14  -2 -10    3.40    2.60
 -14   2 -10    5.70    2.50
  15  -3 -10    3.40    3.90
 -15  -3  10    7.00    4.80
  15   3 -10    6.00    2.70
 -14  -3  10    0.30    4.30
 -14  -3  10  -11.80    7.40
  14  -3 -10    0.70    3.50
  14   3 -10   -1.90    3.00
  14   3 -10    3.80    5.50
  14   3 -10    0.10    2.80
 -13  -3  10    7.80    4.60
  13  -3 -10    2.60    3.70
  13   3 -10    5.00    6.20
  13   3 -10   -0.20    3.70
  13   3 -10    1.70    3.30
  12  -3 -10   54.59    7.20
  12  -3 -10   42.60    7.40
 -12  -3  10   46.80    7.40
  12   3 -10   54.49    8.50
  12   3 -10   57.09    7.50
 -12   3  10   54.69    9.20
  12   3 -10   57.99    6.60
  11  -3 -10   20.50    5.40
  11  -3 -10   21.40    3.50
 -11  -3  10   32.10    7.70
  11  -3 -10   16.70    4.60
  11   3 -10   23.90    5.10
  11   3 -10   23.70    8.80
  11   3 -10   25.80    4.80
 -11   3  10   16.50    5.00
  10  -3 -10    9.50    4.50
  10  -3 -10   -2.60    4.00
 -10  -3  10    2.50    5.90
  10   3 -10   13.20    6.70
 -10   3  10   -0.10    6.50
  10   3 -10    1.10    6.10
  10   3 -10    4.00    4.40
   9  -3 -10   63.79    7.90
  -9  -3  10   49.90    8.90
   9  -3 -10   65.29    7.70
   9  -3 -10   64.79    6.10
   9   3 -10   70.09    9.00
  -9   3  10   72.09    8.60
   9   3 -10   62.19   10.10
   9   3 -10   59.19    8.50
   9   3 -10   70.79    7.30
   8  -3 -10   12.80    5.20
   8  -3 -10    8.10    6.10
   8  -3 -10   15.70    3.70
   8  -3 -10   13.50    4.80
   8   3 -10    7.80    5.20
   8   3 -10    5.00    6.00
  -8   3  10    9.40    4.60
  -8   3  10    0.50   18.70
   8   3 -10   14.70    4.90
   8   3 -10   13.20    6.60
   7  -3 -10   17.90    5.40
  -7  -3  10   17.50   13.30
   7  -3 -10    7.00    4.00
   7  -3 -10    7.40    3.60
   7   3 -10    9.40    9.80
  -7   3  10   22.80   14.50
   7   3 -10   15.00    5.30
   7   3 -10    5.20    6.10
   7   3 -10    6.80    5.30
  -7   3  10   10.40    5.10
  -6  -3  10  215.68   21.60
   6  -3 -10  196.28   12.70
   6  -3 -10  202.58   12.90
   6  -3 -10  212.08   12.10
   6   3 -10  185.08   13.20
  -6   3  10  202.28   21.10
   6   3 -10  205.68   15.50
   6   3 -10  207.58   13.70
   6   3 -10  197.28   13.80
  -6   3  10  209.08   13.50
   5  -3 -10  365.06   18.80
   5  -3 -10  347.57   17.80
  -5  -3  10  331.97   26.40
   5   3 -10  295.87   22.30
   5   3 -10  360.56   19.90
   5   3 -10  332.27   19.10
   5   3 -10  353.56   20.40
  -5   3  10  324.97   24.60
  -5   3  10  353.36   19.20
   4  -3 -10  120.19   12.30
   4  -3 -10  100.89    8.20
  -4  -3  10   90.79   17.00
   4   3 -10  105.99   11.80
   4   3 -10  106.39   10.50
   4   3 -10  107.49   10.60
  -4   3  10  107.19    9.90
  -4   3  10  108.29    9.50
   4   3 -10  104.39   11.70
  -4   3  10   96.39   14.50
   4   3 -10  110.69   12.00
   3  -3 -10    9.50    3.90
   3  -3 -10    6.90    3.50
   3   3 -10    5.30    5.80
   3   3 -10   -3.00    5.60
  -3   3  10    0.90    3.90
   3   3 -10    6.50    6.80
  -3   3  10   10.80    9.00
  -3   3  10    7.40    4.60
   3   3 -10    3.80    5.20
   2  -3 -10    4.50    3.70
   2  -3 -10    5.00    9.60
   2  -3 -10   -8.20    6.20
   2  -3 -10    2.10    3.40
  -2   3  10   -5.20    6.50
   2   3 -10    6.80    5.90
  -2   3  10    6.40    4.40
   2   3 -10   -3.80    5.20
   2   3 -10    2.40    5.70
   2   3 -10    9.60    6.40
   1  -3 -10   -6.60    5.70
   1  -3 -10   12.20    9.30
   1  -3 -10    2.60    3.40
   1  -3 -10   -6.10    4.30
   1   3 -10   -8.30    4.80
   1   3 -10   -4.80    8.40
   1   3 -10  -12.10    7.00
  -1   3  10    6.50    7.20
  -1   3  10    5.90    6.00
  -1   3  10   -0.90    3.40
   1   3 -10   11.30    5.50
   0  -3 -10   18.50   11.20
   0  -3 -10   11.20    5.00
   0  -3 -10   25.10    6.20
   0  -3 -10   10.60    3.90
   0   3 -10   12.70    5.60
   0   3  10    9.10    4.90
   0   3  10   13.50    4.70
   0   3 -10   10.90   11.20
   0   3  10   18.50    8.20
  -1  -3 -10   45.30    8.80
  -1  -3 -10   60.69   13.80
  -1  -3 -10   37.20    7.20
  -1  -3 -10   50.79    6.20
   1   3  10   43.60    7.00
   1   3  10   56.19   12.50
   1   3  10   62.39    9.20
   1   3  10   49.80    7.40
  -1   3 -10   46.90    8.60
  -1   3 -10   57.69   10.00
  -1   3 -10   46.50    7.10
  -2  -3 -10    3.90    3.50
  -2  -3 -10   26.90   11.30
   2  -3  10    8.40    5.00
   2   3  10    6.20    8.60
  -2   3 -10    1.90    4.80
   2   3  10    5.20    4.20
   2   3  10    8.90    5.40
   2   3  10    9.20    5.90
  -2   3 -10    8.70    5.30
  -2   3 -10    5.00    5.10
  -3  -3 -10   79.99   15.10
  -3  -3 -10   91.89    9.30
  -3  -3 -10   94.59    8.00
   3  -3  10  113.39    8.40
   3   3  10   93.89    9.20
   3   3  10  102.19   11.00
   3   3  10   93.49    8.80
  -3   3 -10  101.29   10.00
   3   3  10   95.39   14.70
  -3   3 -10   94.79    9.30
  -3   3 -10   86.49   10.20
  -4  -3 -10   27.10    4.70
   4  -3  10   20.10    5.20
  -4  -3 -10   37.00   11.30
  -4  -3 -10   25.70    4.80
  -4   3 -10   22.60    5.40
   4   3  10    1.00    6.20
   4   3  10   23.50    5.00
  -4   3 -10    6.60    7.00
   4   3  10   16.00    5.50
   4   3  10   15.10    9.30
  -4   3 -10   21.10    5.40
  -5  -3 -10   11.70    4.10
   5  -3  10    7.80    4.80
  -5  -3 -10    8.30    4.40
  -5   3 -10    4.00    6.60
  -5   3 -10   -1.30    4.60
   5   3  10    1.80    3.90
  -5   3 -10   13.00    4.60
   5   3  10   10.70    5.80
   5   3  10    5.40    9.80
   5   3  10   11.30    7.10
  -6  -3 -10   48.50    6.50
   6  -3  10   27.00    7.80
   6  -3  10   54.19    8.00
  -6  -3 -10   57.89    6.70
   6   3  10   47.10    7.90
   6   3  10   22.40   12.40
  -6   3 -10   32.00    6.10
  -6   3 -10   42.10   11.90
  -6   3 -10   46.40    7.50
   6   3  10   31.30    6.20
  -7  -3 -10    3.00    3.50
   7  -3  10    7.90    5.60
   7  -3  10    4.90    5.20
  -7   3 -10    2.50    6.40
   7   3  10    4.00   13.90
   7   3  10   -0.90    5.80
  -7   3 -10    9.60   11.10
   8  -3  10   54.99    7.30
   8  -3  10   56.09    8.50
  -8  -3 -10   47.10    6.10
  -8  -3 -10   52.49    6.30
  -8   3 -10   63.49    7.50
   8   3  10   55.09    6.90
  -8   3 -10   49.30    7.80
   8   3  10   54.19    7.50
   9  -3  10    4.10    4.40
  -9  -3 -10    7.80    3.10
   9  -3  10    5.10    5.20
   9   3  10    6.00    3.80
  -9   3 -10   -1.30    4.50
  -9   3 -10    8.30    3.60
   9   3  10    5.60    5.60
 -10  -3 -10   -4.10    7.00
  10  -3  10    2.10    3.60
  10  -3  10    6.10    5.50
 -10  -3 -10   -1.30    2.60
  10   3  10    7.10    5.80
 -10   3 -10    7.40    4.00
 -10   3 -10    4.00    3.30
  10   3  10   -0.40    3.40
  11  -3  10   13.00    3.00
 -11   3 -10   12.10    3.10
  11   3  10    9.90    3.50
  11   3  10   25.30    6.10
  12  -3  10    0.70    2.10
 -12  -3 -10    1.50    2.00
 -12  -3 -10    3.70    2.50
 -12   3 -10    0.90    2.20
  12  -4 -10    1.10    3.20
  12   4 -10    3.50    3.70
  11  -4 -10    0.60    3.30
  11   4 -10    3.30    3.40
 -11   4  10    4.10    3.20
  10  -4 -10   45.30    4.30
  10  -4 -10   37.60    5.80
 -10   4  10   50.59    5.90
  10   4 -10   30.90   10.30
  10   4 -10   44.50    5.60
   9  -4 -10    7.20    3.90
   9  -4 -10    6.30    2.50
   9   4 -10    3.30    3.70
   9   4 -10   -2.30    5.70
  -9   4  10    3.30    3.50
   8  -4 -10   -2.10    4.40
   8  -4 -10    2.80    2.40
   8  -4 -10   -0.50    4.00
   8   4 -10   -4.40    7.30
  -8   4  10    3.40    3.10
   8   4 -10    0.00    5.10
   7  -4 -10    3.20    3.80
   7  -4 -10    0.40    7.40
   7  -4 -10    4.20    4.30
   7  -4 -10   -0.70    2.50
  -7   4  10   -0.80    3.70
   7   4 -10    3.60    4.70
   6  -4 -10   11.30    6.00
   6  -4 -10    0.40    2.80
   6  -4 -10   -2.70    3.40
   6   4 -10    0.40    5.70
   6   4 -10    4.20    5.80
  -6   4  10    5.60    4.00
   5  -4 -10   84.49    7.10
   5  -4 -10   85.79    7.70
   5  -4 -10   92.69   13.80
   5   4 -10   71.39   11.10
  -5   4  10   87.69    8.40
   4  -4 -10    8.10    4.10
   4  -4 -10    6.10    4.90
   4  -4 -10    9.40    3.50
   4   4 -10    9.10    6.50
   4   4 -10    5.30    6.70
  -4   4  10    7.00    4.20
   3  -4 -10    4.60    3.30
   3  -4 -10    4.80    4.50
  -3   4  10   11.00    4.40
   3   4 -10    5.20    5.70
  -3   4  10    4.70    5.30
   2  -4 -10   59.69    6.70
   2  -4 -10   48.30    6.40
  -2   4  10   51.59    7.50
  -2   4  10   46.50    7.00
   2   4 -10   70.69    8.90
   1  -4 -10   13.70    4.00
   1  -4 -10   10.60    4.30
  -1   4  10    8.10    4.40
  -1   4  10    8.00    4.50
   1   4 -10   15.60    5.10
   0  -4 -10    1.80    4.10
   0  -4 -10    0.30    4.00
   0   4 -10   16.30    7.30
   0   4  10    0.40    4.00
   0   4 -10   -1.50    4.30
   0   4  10   -2.40    3.80
  -1  -4 -10   43.40    6.60
  -1  -4 -10   57.39   11.30
  -1  -4 -10   41.00    6.60
  -1   4 -10   46.90    7.30
   1   4  10   37.10    7.00
  -1   4 -10   34.70    6.30
   1   4  10   49.50    7.70
  -2  -4 -10   25.80    5.80
  -2  -4 -10   25.30    4.60
  -2  -4 -10   23.70    5.50
  -2   4 -10   22.40    6.00
   2   4  10   32.90    6.00
  -2   4 -10   23.80    5.30
   2   4  10   27.00    5.50
   2   4  10   22.90    6.10
  -3  -4 -10   64.99    8.20
  -3  -4 -10   60.89    9.80
  -3  -4 -10   71.79    7.20
   3  -4  10   76.69    8.30
  -3   4 -10   68.09    8.80
  -3   4 -10   70.79    8.50
   3   4  10   50.79    7.50
   3   4  10   71.29    7.20
   3   4  10   44.40    8.40
  -4  -4 -10    5.70    4.00
  -4  -4 -10   14.50    4.00
   4  -4  10   11.90    5.40
  -4  -4 -10   16.50    4.60
  -4   4 -10   22.70    4.90
   4   4  10   12.60    4.10
  -4   4 -10    9.60    4.10
   4   4  10   11.60    4.30
   4   4  10    2.80    6.10
  -5  -4 -10   25.40    5.20
  -5  -4 -10   22.70    4.40
   5  -4  10   17.10    7.80
  -5  -4 -10   32.80    5.80
   5  -4  10   18.10    5.50
  -5   4 -10   11.70    5.00
  -5   4 -10   15.20    4.30
   5   4  10   14.70    4.00
   5   4  10   16.80    4.80
   6  -4  10    5.40    4.80
  -6  -4 -10    2.40    4.00
   6  -4  10    2.00    5.20
  -6  -4 -10    2.10    3.10
  -6  -4 -10   -3.20    4.40
   6   4  10   -0.50    2.90
  -6   4 -10    1.40    3.40
  -6   4 -10   -1.00    3.20
  -7  -4 -10   -6.30    2.50
   7  -4  10    8.20    4.50
   7  -4  10    4.90    5.20
  -7  -4 -10    2.10    7.40
  -7  -4 -10    1.40    2.60
  -7   4 -10    2.00    3.60
   7   4  10    4.10    2.70
   7   4  10    6.50    4.50
  -7   4 -10    0.70    3.20
   8  -4  10   96.39    8.30
  -8  -4 -10  100.79    6.90
  -8  -4 -10  103.69    6.60
  -8   4 -10  102.79    7.40
   8   4  10   95.59    6.60
  -8   4 -10   87.19    8.60
   9  -4  10   -3.10    2.50
  -9  -4 -10    0.60    2.10
  -9   4 -10    3.60    2.80
  -9   4 -10    3.50    2.90
   5  -5 -10   -4.00    3.40
   5  -5 -10    2.80    1.80
  -5   5  10    0.00    2.30
   4  -5 -10    1.50    2.20
   4  -5 -10   11.70    4.30
  -4   5  10    2.60    2.70
   3  -5 -10   -2.40    3.20
   3  -5 -10    1.50    2.20
  -3   5  10    0.50    2.80
   2  -5 -10    4.40    2.70
   2  -5 -10    0.60    2.10
  -2   5  10    1.00    3.00
   1  -5 -10    1.30    2.40
   1  -5 -10    2.60    2.90
   1   5 -10   -2.50    5.70
  -1   5  10   -0.40    4.20
   0  -5 -10    2.60    2.40
   0  -5 -10   -3.60    2.30
   0   5  10    5.30    3.30
  -1  -5 -10    0.90    1.80
  -1  -5 -10    1.10    2.20
  -1   5 -10    2.50    2.80
  -2  -5 -10   -1.00    1.60
  -2  -5 -10   -1.50    2.70
  -2   5 -10    0.60    2.70
 -19   0  11   -0.20    2.50
 -18   0  11    2.30    2.50
 -18   0  11   -1.20    1.80
  18   0 -11    4.20    4.50
  18   0 -11   -1.10    3.40
 -17   0  11    1.40    3.10
  17   0 -11   -2.70    5.00
 -17   0  11   -1.40    2.40
 -16   0  11  -13.60    7.80
  16   0 -11   -0.20    3.60
  16   0 -11   -2.00    3.70
  16   0 -11    0.40    4.90
 -16   0  11    0.70    3.20
 -15   0  11    0.70    5.50
  15   0 -11   -0.40    4.60
  15   0 -11   -5.00    3.30
 -15   0  11   -0.60    3.30
  15   0 -11   -4.40    4.40
  14   0 -11   -2.40    4.20
 -14   0  11   -7.20    4.90
  14   0 -11    5.90    3.90
 -14   0  11   -5.90    3.40
  14   0 -11   -3.80   15.00
  14   0 -11    2.60    4.80
  13   0 -11    2.10    5.10
  13   0 -11   -8.20    4.10
 -13   0  11    3.60    4.90
 -13   0  11    1.10    3.70
  13   0 -11    0.30    3.60
 -12   0  11    0.20    4.30
  12   0 -11    7.30    4.50
  12   0 -11   -3.80    5.00
 -12   0  11   -8.40    3.80
  12   0 -11   -2.60    7.70
  12   0 -11   -4.30    3.60
  12   0 -11    3.80    4.50
  11   0 -11    3.10    4.40
 -11   0  11    2.00    4.40
  11   0 -11   -1.10    5.20
 -11   0  11    6.10    5.70
  11   0 -11    6.30    5.00
  11   0 -11    8.90    4.20
  11   0 -11    0.70    6.80
  10   0 -11    0.20    4.10
  10   0 -11    3.50    6.30
 -10   0  11    0.20    3.90
  10   0 -11    1.60    4.80
  10   0 -11    1.30    5.40
 -10   0  11   19.80   10.50
  10   0 -11    1.40    4.10
  10   0 -11    3.40    4.70
   9   0 -11   -9.80    4.70
   9   0 -11   -0.40    4.00
   9   0 -11   -3.10    4.60
   9   0 -11   -0.90    4.00
   9   0 -11    8.70    6.10
  -9   0  11    5.80    4.00
   9   0 -11   -2.00    4.40
   8   0 -11    2.60    4.50
   8   0 -11    1.40    4.00
   8   0 -11    2.80    5.70
   8   0 -11   -6.80    4.50
  -8   0  11   -2.00    3.70
   8   0 -11   -1.00    4.00
   7   0 -11    2.20    3.60
   7   0 -11   -4.10    2.60
   7   0 -11   -4.20    6.10
  -7   0  11   -2.70    3.60
  -6   0  11    0.50    3.10
   6   0 -11    2.40    3.60
   6   0 -11   -0.80    2.50
  -5   0  11   -1.90    4.90
   5   0 -11    0.20    3.50
   5   0 -11   -1.90    4.60
   4   0 -11    0.70    3.20
  -4   0  11    1.00    2.80
   4   0 -11    0.30    3.30
  -3   0  11   -0.50    2.20
   3   0 -11   -2.70    3.10
   3   0 -11   -1.80    2.80
  -2   0  11   -1.30    2.20
   2   0 -11    2.40    3.30
   2   0 -11    0.20    2.60
   1   0 -11   -1.10    2.10
   1   0 -11   -1.90    3.40
  -1   0  11    4.80    2.90
   0   0 -11    1.60    3.50
   0   0 -11    1.70    2.90
   0   0  11    1.10    3.00
  -1   0 -11    0.70    3.30
  -1   0 -11    0.00    3.50
   1   0  11    2.80    4.10
   2   0  11   -0.50    7.40
  -2   0 -11    0.70    3.10
   2   0  11    6.90    3.30
  -2   0 -11    0.90    4.10
  -3   0 -11   -1.60    4.10
   3   0  11   -0.90    3.00
  -3   0 -11   -3.00    3.30
   4   0  11   -3.90    3.30
  -4   0 -11    4.30    5.10
  -4   0 -11   -1.40    3.60
   5   0  11   -5.40    4.40
   5   0  11    0.20    3.50
  -5   0 -11    3.20    4.70
  -5   0 -11   -3.30    4.20
  -5   0 -11    0.30    5.90
  -6   0 -11    4.50    5.50
  -6   0 -11    2.50    7.40
  -6   0 -11   -2.10    4.40
  -6   0 -11    0.50    7.80
   6   0  11   -7.20    3.80
   6   0  11   -1.20    2.90
  -6   0 -11    2.00    5.70
  -6   0 -11   13.80    5.70
   7   0  11    0.90    3.70
  -7   0 -11    0.00    5.20
  -7   0 -11    7.20   11.30
  -7   0 -11   -5.10    5.70
  -7   0 -11   -1.20    4.40
  -7   0 -11   -3.00    7.90
   7   0  11   -2.80    4.30
  -7   0 -11    0.60    5.40
  -8   0 -11  -13.10    8.00
  -8   0 -11  -14.90    7.90
  -8   0 -11   -4.90    6.00
  -8   0 -11    0.50    4.20
  -8   0 -11    2.90    4.80
   8   0  11   -1.20    3.30
   9   0  11    1.20    3.40
  -9   0 -11   -1.40   13.50
  -9   0 -11   -1.00    4.40
  -9   0 -11   -1.50    4.90
  -9   0 -11    9.10    7.30
 -10   0 -11   -5.40    6.00
  10   0  11   -1.50    2.90
 -10   0 -11    2.40    4.20
 -10   0 -11    6.00    5.30
 -11   0 -11    4.80    5.10
 -11   0 -11    5.20    4.50
 -11   0 -11    8.60    7.80
 -12   0 -11    2.90    3.50
 -12   0 -11    3.50    4.80
 -13   0 -11    1.10    3.10
 -13   0 -11   -6.30    4.50
 -14   0 -11    3.30    4.90
 -14   0 -11    0.30    2.90
 -15   0 -11    0.80    2.50
 -18  -1  11   12.80    3.00
 -18  -1  11   10.80    2.50
  18  -1 -11    3.90    4.00
  18   1 -11   16.20    4.70
  18   1 -11   11.70    3.60
 -18   1  11   10.10    2.60
  17  -1 -11    7.30    4.10
  17  -1 -11    9.30    5.40
 -17   1  11    3.00    2.90
  17   1 -11    5.10    4.40
  17   1 -11   -1.40    3.20
  17   1 -11   -1.40    3.50
 -16  -1  11   11.80    5.60
  16  -1 -11    5.40    4.20
 -16  -1  11   -0.40    3.50
  16  -1 -11   15.80    4.40
  16   1 -11    2.80    3.90
  16   1 -11    5.70    5.10
  16   1 -11    5.90    3.40
 -16   1  11   11.10    3.50
  15  -1 -11   24.50    4.60
 -15  -1  11   21.20    5.30
  15  -1 -11   16.90    5.70
 -15  -1  11   14.20    4.70
  15   1 -11   20.90    4.10
 -15   1  11   22.70    4.20
  15   1 -11   31.20    7.00
  15   1 -11   17.90    5.10
 -15   1  11   19.80    4.90
 -14  -1  11   62.89    8.70
  14  -1 -11   54.09   10.40
  14  -1 -11   61.09    7.10
  14  -1 -11   62.29    8.50
 -14  -1  11   60.79    7.40
  14   1 -11   62.29   14.60
 -14   1  11   61.49    6.00
  14   1 -11   62.39    7.40
  14   1 -11   65.39    8.40
  14   1 -11   50.89    8.20
  13  -1 -11   81.39    8.90
  13  -1 -11   77.19    7.80
 -13  -1  11   60.19    7.90
 -13  -1  11   66.29   11.00
  13  -1 -11   69.59   12.40
  13   1 -11   75.79    8.90
  13   1 -11   75.19    8.00
  13   1 -11   84.69   12.90
  13   1 -11   56.69    8.50
 -13   1  11   79.39    7.20
  13   1 -11   73.99    9.20
  12  -1 -11  192.78   13.20
  12  -1 -11  132.69   20.10
 -12  -1  11  181.08   12.20
  12  -1 -11  201.68   12.40
 -12  -1  11  163.08   20.70
 -12   1  11  164.68   12.70
  12   1 -11  194.98   12.50
  12   1 -11  203.68   12.90
  12   1 -11  197.48   16.40
 -12   1  11  197.88   11.30
  12   1 -11  187.18   12.80
  12   1 -11  200.08   13.70
  11  -1 -11  211.38   17.30
  11  -1 -11  256.87   14.50
  11  -1 -11  239.28   15.00
 -11  -1  11  242.48   14.00
  11  -1 -11  247.88   22.20
  11   1 -11  253.77   15.10
  11   1 -11  206.98   18.90
  11   1 -11  241.28   18.50
 -11   1  11  264.07   14.70
 -11   1  11  238.18   14.00
  11   1 -11  225.38   15.00
  10  -1 -11   10.80    9.00
  10  -1 -11    4.10    4.70
  10  -1 -11   -1.10    8.50
  10  -1 -11    0.60    5.10
  10  -1 -11   -5.70    3.70
 -10  -1  11    2.50    3.90
  10  -1 -11  -18.10    8.80
  10   1 -11   -0.70    6.00
  10   1 -11    0.60    4.60
  10   1 -11   -5.60    3.90
 -10   1  11   -1.80    4.40
 -10   1  11    1.40    3.40
  10   1 -11   -1.70    4.00
  10   1 -11    2.00    4.70
  -9  -1  11  202.78   11.70
   9  -1 -11  197.68   15.10
   9  -1 -11  188.28   16.40
   9  -1 -11  193.18   12.70
   9  -1 -11  187.18   12.10
   9  -1 -11  203.68   12.60
   9   1 -11  196.58   12.20
  -9   1  11  190.58   11.80
  -9   1  11  209.88   11.70
   9   1 -11  192.88   13.70
   9   1 -11  200.18   13.20
   9   1 -11  196.98   15.60
   9   1 -11  186.18   12.80
   9   1 -11  157.48   12.40
   8  -1 -11  184.58   13.40
   8  -1 -11  165.18   14.50
   8  -1 -11  167.58   11.60
  -8  -1  11  179.28   10.60
   8  -1 -11  175.08   12.40
   8   1 -11  197.18   12.80
   8   1 -11  222.58   18.30
   8   1 -11  177.88   20.10
   8   1 -11  174.48   12.30
   8   1 -11  183.38   15.00
  -8   1  11  182.38   10.90
   7  -1 -11   24.70    5.70
  -7  -1  11   14.10    3.60
   7  -1 -11   19.40    7.40
   7  -1 -11   20.20    6.00
   7  -1 -11   20.20    4.40
   7   1 -11   14.80    4.50
   7   1 -11   18.30    7.20
   7   1 -11   19.80    5.50
   7   1 -11   14.10    4.30
   7   1 -11   17.10    6.40
   7   1 -11   23.60    5.60
  -7   1  11   17.70    4.40
  -7   1  11   21.10    4.80
  -6  -1  11    6.00    2.80
   6  -1 -11   11.70    5.40
   6  -1 -11    7.90    5.00
   6  -1 -11    7.80    5.30
   6   1 -11    6.70    4.70
  -6   1  11    6.90    4.20
   6   1 -11    7.70    3.50
  -6   1  11    7.40    9.40
  -5  -1  11   -1.40    3.20
  -5   1  11   -5.30    8.00
   5   1 -11   -5.20    3.30
  -5   1  11   -5.50    3.20
   5   1 -11    1.30    7.50
   5   1 -11    1.00    2.80
   4  -1 -11  687.13   33.10
   4  -1 -11  656.33   33.60
   4   1 -11  656.33   31.20
   4   1 -11  702.93   33.50
   4   1 -11  647.54   32.80
  -4   1  11  604.94   33.30
  -4   1  11  708.13   32.80
   3  -1 -11  786.22   38.50
   3  -1 -11  768.42   36.70
   3  -1 -11  778.82   38.10
  -3   1  11  804.62   35.40
   3   1 -11  772.82   36.00
   3   1 -11  811.42   38.10
  -3   1  11  739.53   38.00
   3   1 -11  791.42   37.40
[truncated: 330,443 more chars]
