# Supplementary material for: N-(4-Methoxy-2-nitrophenyl)-2-(3-methyl-2-oxo-1,2-dihydroquinoxalin-1-yl)acetamide
Source: IUCrdata. 2023 Mar 15;8(Pt 3):x230191. doi: 10.1107/S2414314623001918 (PMC10171322; doi:10.1107/S2414314623001918)
Supplement: Supplementary file 2 [file x-08-x230191-Isup2.hkl]

data_I                                                                          
_shelx_title ' JTM1716_0m_a.res in P2(1)/c'                                     
_shelx_refln_list_code          4                                               
_shelx_F_calc_maximum      181.40                                               
_exptl_crystal_F_000       768.00                                               
_reflns_d_resolution_high  0.8199                                               
                                                                                
loop_                                                                           
 _space_group_symop_operation_xyz                                               
 'x, y, z'                                                                      
 '-x, y+1/2, -z+1/2'                                                            
 '-x, -y, -z'                                                                   
 'x, -y-1/2, z-1/2'                                                             
                                                                                
_cell_length_a    15.8241                                                       
_cell_length_b     4.4930                                                       
_cell_length_c    23.6480                                                       
_cell_angle_alpha  90.000                                                       
_cell_angle_beta  103.018                                                       
_cell_angle_gamma  90.000                                                       
                                                                                
_shelx_F_squared_multiplier     1.000                                           
                                                                                
loop_                                                                           
 _refln_index_h                                                                 
 _refln_index_k                                                                 
 _refln_index_l                                                                 
 _refln_F_squared_calc                                                          
 _refln_F_squared_meas                                                          
 _refln_F_squared_sigma                                                         
 _refln_observed_status                                                         
   1   0   0         62.27         49.38         2.35 o                         
   2   0   0      27657.07      25431.31      1076.20 o                         
   3   0   0        103.27        115.98         7.66 o                         
   4   0   0       3409.94       3084.63        79.72 o                         
   5   0   0         71.97         69.12         6.72 o                         
   6   0   0        201.49        168.19         9.27 o                         
   7   0   0         18.90          8.79         6.41 o                         
   8   0   0       6084.48       6200.91       137.31 o                         
   9   0   0        819.23        740.48        23.08 o                         
  10   0   0       1999.36       1985.44        37.38 o                         
  11   0   0        333.31        325.88        11.78 o                         
  12   0   0        735.26        717.00        20.01 o                         
  13   0   0        928.45        878.58        48.70 o                         
  14   0   0          1.50          3.89         7.55 o                         
  15   0   0        422.13        393.40        17.14 o                         
  16   0   0          3.30         -0.34         7.93 o                         
  17   0   0         12.95          6.84         7.76 o                         
  18   0   0          1.06         12.66         9.79 o                         
   1   1   0        405.52        352.11         6.95 o                         
   2   1   0       2356.24       2287.05        45.74 o                         
   3   1   0        626.08        576.61        14.56 o                         
   4   1   0        609.85        556.05        14.76 o                         
   5   1   0       1173.81       1092.14        22.62 o                         
   6   1   0       3955.95       3967.23        72.74 o                         
   7   1   0         11.50         26.64         5.28 o                         
   8   1   0       1274.65       1363.64        28.77 o                         
   9   1   0        151.60        152.52         7.48 o                         
  10   1   0        158.73        152.86         6.97 o                         
  11   1   0         26.41         27.23         4.72 o                         
  12   1   0         51.72         52.51         5.49 o                         
  13   1   0        283.43        275.63        10.57 o                         
  14   1   0         89.69         76.15         8.36 o                         
  15   1   0        228.52        238.93        10.47 o                         
  16   1   0          5.05          3.24         5.20 o                         
  17   1   0        152.84        167.36         9.06 o                         
  18   1   0         21.45         15.87         5.72 o                         
   0   2   0        897.44        856.02        29.64 o                         
   1   2   0         17.98         16.60         4.29 o                         
   2   2   0          0.00          2.65         3.68 o                         
   3   2   0         90.00         88.27         6.40 o                         
   4   2   0         80.32         86.11         6.69 o                         
   5   2   0        146.75        131.75         7.54 o                         
   6   2   0         38.86         44.68         6.32 o                         
   7   2   0        318.34        305.47        12.63 o                         
   8   2   0          4.41         -2.39         4.72 o                         
   9   2   0          3.01         -0.93         4.97 o                         
  10   2   0         24.79         26.33         5.34 o                         
  11   2   0         13.66         18.57         6.12 o                         
  12   2   0        451.44        441.68        13.32 o                         
  13   2   0        685.57        716.44        16.83 o                         
  14   2   0        720.38        674.94        18.10 o                         
  15   2   0         46.12         38.09         6.17 o                         
  16   2   0        177.69        167.01         8.85 o                         
  17   2   0          1.57          5.19         4.12 o                         
   1   3   0          7.27          2.82         4.92 o                         
   2   3   0        138.01        127.96         7.14 o                         
   3   3   0         72.17         84.81         6.75 o                         
   4   3   0          5.70          6.45         4.79 o                         
   5   3   0        242.20        225.30        12.94 o                         
   6   3   0        217.69        207.62         9.00 o                         
   7   3   0        150.02        154.23        13.64 o                         
   8   3   0        463.22        466.80        13.40 o                         
   9   3   0         21.90         26.57         6.50 o                         
  10   3   0          3.06          2.60         5.58 o                         
  11   3   0          3.75          6.30         5.27 o                         
  12   3   0         32.61         32.66         5.93 o                         
  13   3   0         15.57         17.22         5.02 o                         
  14   3   0          2.44         -3.65         4.65 o                         
  15   3   0          7.74         12.54         4.96 o                         
   0   4   0        496.96        518.22        18.13 o                         
   1   4   0         18.47         20.74         5.54 o                         
   2   4   0        264.88        277.80        10.76 o                         
   3   4   0          9.24         14.91         5.77 o                         
   4   4   0         45.87         50.05         7.66 o                         
   5   4   0        238.72        228.34        11.00 o                         
   6   4   0          6.71         15.12         6.61 o                         
   7   4   0          6.93          7.23         5.81 o                         
   8   4   0          4.34          4.63         5.90 o                         
   9   4   0         33.56         40.30         6.41 o                         
  10   4   0         23.80         30.53         5.33 o                         
  11   4   0         64.87         64.62         6.83 o                         
  12   4   0          1.66         -1.43         4.97 o                         
   1   5   0          3.20          5.59         6.01 o                         
   2   5   0         57.26         53.33         7.93 o                         
   3   5   0         22.83         19.07         6.79 o                         
   4   5   0         15.12         -1.15         8.67 o                         
   5   5   0         38.52         55.08        10.04 o                         
   6   5   0          3.47          7.85         6.13 o                         
   7   5   0         80.20         79.79         6.78 o                         
 -18   1   1         13.87         19.61         5.60 o                         
 -17   1   1         82.75         88.03        10.21 o                         
 -16   1   1        235.30        214.50         9.96 o                         
 -15   1   1          1.05          0.02         7.19 o                         
 -14   1   1          1.13          1.99         5.70 o                         
 -13   1   1         24.51         25.54         6.04 o                         
 -12   1   1       1071.67       1102.61        24.50 o                         
 -11   1   1         21.61         18.64         4.76 o                         
 -10   1   1          0.58          3.25         7.21 o                         
  -9   1   1         98.48        103.31         6.16 o                         
  -8   1   1        404.47        434.12        12.97 o                         
  -7   1   1        905.52        882.00        22.17 o                         
  -6   1   1        555.81        469.45        12.76 o                         
  -5   1   1        226.18        191.05        10.41 o                         
  -4   1   1        293.79        250.67        11.27 o                         
  -3   1   1       2831.88       2728.31        69.68 o                         
  -2   1   1      11251.71      11270.31       481.97 o                         
  -1   1   1        209.22        224.87         9.34 o                         
   0   1   1        355.50        365.92        10.91 o                         
   1   1   1        697.07        594.37        13.62 o                         
   2   1   1         21.51         29.01         4.72 o                         
   3   1   1        423.99        438.96        14.28 o                         
   4   1   1          0.19          3.08         4.95 o                         
   5   1   1        409.09        415.70        12.97 o                         
   6   1   1       8595.05       8705.65       142.93 o                         
   7   1   1       3630.45       3688.03        65.92 o                         
   8   1   1         16.44         22.96         5.57 o                         
   9   1   1         19.79         16.77         6.00 o                         
  10   1   1         19.19         22.78         5.47 o                         
  11   1   1         10.72         10.06         4.43 o                         
  12   1   1       1125.38       1158.18        20.34 o                         
  13   1   1          1.66          4.12         5.75 o                         
  14   1   1        317.83        290.86        12.57 o                         
  15   1   1          2.92         12.21         8.77 o                         
  16   1   1         52.21         77.09         9.55 o                         
  17   1   1          3.25         -1.79         4.39 o                         
  18   1   1         14.80         13.17         6.03 o                         
 -17   2   1         10.79          7.08         3.95 o                         
 -16   2   1          1.37          3.17         5.68 o                         
 -15   2   1          4.37         11.58         6.18 o                         
 -14   2   1        656.79        670.40        18.11 o                         
 -13   2   1         19.41         23.85         5.76 o                         
 -12   2   1         81.58         88.96         6.78 o                         
 -11   2   1          4.31          1.91         6.34 o                         
 -10   2   1         10.09         16.04         5.03 o                         
  -9   2   1        265.58        304.18         9.65 o                         
  -8   2   1        782.61        768.88        16.12 o                         
  -7   2   1        380.03        371.54        11.69 o                         
  -6   2   1        771.98        734.27        18.00 o                         
  -5   2   1         66.52         79.35         6.57 o                         
  -4   2   1         23.47         14.10         4.75 o                         
  -3   2   1        182.75        184.80         7.23 o                         
  -2   2   1        786.84        719.76        15.87 o                         
  -1   2   1        326.99        312.24         9.56 o                         
   0   2   1        381.56        342.31        13.71 o                         
   1   2   1         68.76         62.64         5.00 o                         
   2   2   1         11.14          7.90         4.73 o                         
   3   2   1        160.30        168.93         7.37 o                         
   4   2   1         91.15        106.73         6.39 o                         
   5   2   1          0.10         -1.39         4.56 o                         
   6   2   1       1223.72       1284.70        27.92 o                         
   7   2   1         32.16         37.20         6.47 o                         
   8   2   1         74.18         90.01         6.42 o                         
   9   2   1          4.57          5.25         4.73 o                         
  10   2   1          5.98         11.56         5.57 o                         
  11   2   1          0.29         -5.54         5.54 o                         
  12   2   1        250.75        235.18        10.27 o                         
  13   2   1          5.33          5.80         7.93 o                         
  14   2   1        257.35        307.27        17.29 o                         
  15   2   1        117.78        130.63         8.97 o                         
  16   2   1        131.32        142.41        11.21 o                         
  17   2   1         12.81          6.31         5.29 o                         
 -15   3   1         22.98         26.40         4.91 o                         
 -14   3   1          7.94          9.55         6.01 o                         
 -13   3   1          3.51          0.64         4.93 o                         
 -12   3   1         12.85         10.49         5.17 o                         
 -11   3   1          8.44         13.82         6.64 o                         
 -10   3   1         21.12         20.63         6.26 o                         
  -9   3   1        160.08        162.12         8.65 o                         
  -8   3   1         48.44         48.08         6.35 o                         
  -7   3   1        210.74        218.29         9.31 o                         
  -6   3   1         25.01         22.98         5.57 o                         
  -5   3   1          0.89          2.14         4.82 o                         
  -4   3   1         35.93         37.74         5.74 o                         
  -3   3   1        287.11        270.09        13.66 o                         
  -2   3   1        235.06        224.27         8.61 o                         
  -1   3   1        320.91        300.95         9.58 o                         
   0   3   1        519.35        504.69        13.55 o                         
   1   3   1        179.98        174.15         7.54 o                         
   2   3   1         19.29         16.60         4.62 o                         
   3   3   1        455.88        414.15        11.45 o                         
   4   3   1         48.49         40.49         5.43 o                         
   5   3   1         68.54         56.91         6.31 o                         
   6   3   1          3.06          8.35         6.74 o                         
   7   3   1         34.76         35.35         6.10 o                         
   8   3   1        149.72        142.32        11.69 o                         
   9   3   1          5.35         12.13         5.57 o                         
  10   3   1         26.23         32.01         8.14 o                         
  11   3   1         69.12         70.33         6.61 o                         
  12   3   1        246.23        243.11         9.89 o                         
  13   3   1          3.86          5.69         4.68 o                         
  14   3   1          0.36          5.75         4.74 o                         
  15   3   1         21.21         16.94         5.19 o                         
 -12   4   1          0.11         -2.42         4.31 o                         
 -11   4   1          0.10          8.37         5.83 o                         
 -10   4   1         90.47        100.96         9.19 o                         
  -9   4   1          7.72         12.47         6.02 o                         
  -8   4   1        506.29        564.67        16.08 o                         
  -7   4   1        108.21        126.73         9.69 o                         
  -6   4   1       1001.28       1097.86        23.66 o                         
  -5   4   1         79.33         78.18         7.77 o                         
  -4   4   1         36.13         36.00         8.40 o                         
  -3   4   1         65.53         65.98         6.77 o                         
  -2   4   1         14.68         16.75         6.44 o                         
  -1   4   1          0.00         -5.16         5.16 o                         
   0   4   1         31.56         25.74         5.56 o                         
   1   4   1          0.84         -5.31         5.31 o                         
   2   4   1        225.85        207.88         9.60 o                         
   3   4   1        103.76        111.24         7.68 o                         
   4   4   1         11.03         14.52         6.33 o                         
   5   4   1         70.28         69.83         7.93 o                         
   6   4   1          2.20          9.27         6.39 o                         
   7   4   1        483.27        552.92        14.93 o                         
   8   4   1        272.34        308.44        11.42 o                         
   9   4   1          0.14          2.00         5.15 o                         
  10   4   1         92.59         82.59         6.84 o                         
  11   4   1          2.47          3.48         5.58 o                         
  12   4   1         50.66         59.90         9.51 o                         
  -7   5   1          0.06          3.31         5.46 o                         
  -6   5   1          9.05         12.44         5.57 o                         
  -5   5   1         38.45         32.93         5.63 o                         
  -4   5   1          5.16         -2.84         6.42 o                         
  -3   5   1          0.34         -3.80         6.44 o                         
  -2   5   1         19.44         13.64         6.05 o                         
  -1   5   1         22.48         12.00         5.70 o                         
   0   5   1          0.01          2.83         5.33 o                         
   1   5   1          1.15         -5.72         5.72 o                         
   2   5   1          9.16          7.90         6.15 o                         
   3   5   1          6.64          6.44         6.38 o                         
   4   5   1        245.38        267.52        12.71 o                         
   5   5   1         53.88         46.17         5.98 o                         
   6   5   1        158.13        169.74        10.16 o                         
   7   5   1          1.08          1.95         5.66 o                         
 -19   0   2        232.05        272.80        14.23 o                         
 -18   0   2         33.30         28.33         7.12 o                         
 -17   0   2         44.34         36.94         8.03 o                         
 -16   0   2         63.61         52.58         7.81 o                         
 -15   0   2        704.92        706.84        22.69 o                         
 -14   0   2          6.62         10.86         7.41 o                         
 -13   0   2        570.99        573.55        26.91 o                         
 -12   0   2        175.95        172.21        11.30 o                         
 -11   0   2         41.53         74.44         8.16 o                         
 -10   0   2       1526.64       1611.54        34.10 o                         
  -9   0   2         63.47         46.41         8.60 o                         
  -8   0   2       3141.94       3111.88        64.92 o                         
  -7   0   2        123.91        131.41        10.87 o                         
  -6   0   2       1415.25       1278.42        36.77 o                         
  -5   0   2       1810.55       1712.41        60.68 o                         
  -4   0   2        910.43        898.60        26.27 o                         
  -3   0   2        751.61        722.91        20.99 o                         
  -2   0   2       2854.91       2856.32        79.29 o                         
  -1   0   2       1012.29       1043.39        23.44 o                         
   0   0   2      11716.62      12575.36       425.36 o                         
   1   0   2       4545.59       4766.15       102.21 o                         
   2   0   2       2044.57       1833.92        41.26 o                         
   3   0   2       3631.27       3754.39        95.37 o                         
   4   0   2        833.58        729.45        23.29 o                         
   5   0   2         57.68         58.92         9.11 o                         
   6   0   2         17.27         17.29         5.44 o                         
   7   0   2       1022.42       1096.69        32.92 o                         
   8   0   2        223.88        194.41        10.85 o                         
   9   0   2         76.37         71.39         9.79 o                         
  10   0   2        469.13        431.57        14.96 o                         
  11   0   2          2.79         -7.23         7.23 o                         
  12   0   2         47.67         46.25         8.59 o                         
  13   0   2        730.42        777.34        27.13 o                         
  14   0   2         11.12          4.50         7.25 o                         
  15   0   2        647.21        655.21        20.35 o                         
  16   0   2         24.60         22.39        10.35 o                         
  17   0   2          1.94         10.31         7.26 o                         
  18   0   2        108.31        127.22        12.99 o                         
 -18   1   2          0.84          1.68         4.47 o                         
 -17   1   2         84.36         92.12         9.14 o                         
 -16   1   2        130.28        120.84         7.77 o                         
 -15   1   2          0.02         -3.73         5.14 o                         
 -14   1   2          0.45          4.57         6.16 o                         
 -13   1   2          0.00         -1.00         4.86 o                         
 -12   1   2         14.15         15.82         5.00 o                         
 -11   1   2         19.63         32.66         5.05 o                         
 -10   1   2         45.29         43.51         5.23 o                         
  -9   1   2         15.96         28.35         4.42 o                         
  -8   1   2         43.11         54.65         5.87 o                         
  -7   1   2         82.35         93.86         5.93 o                         
  -6   1   2        169.63        139.32        14.60 o                         
  -5   1   2       1658.98       1697.70        36.21 o                         
  -4   1   2          3.36          2.42         4.06 o                         
  -3   1   2       1179.61       1231.13        46.51 o                         
  -2   1   2      24912.93      23759.03       502.85 o                         
  -1   1   2        324.20        286.18         9.62 o                         
   0   1   2          0.01         -0.38         3.06 o                         
   1   1   2        788.61        746.32        18.58 o                         
   2   1   2       4622.01       4360.94        96.87 o                         
   3   1   2       3192.79       3066.73        79.65 o                         
   4   1   2         22.48         42.06         5.24 o                         
   5   1   2          0.65          3.45         4.62 o                         
   6   1   2        569.81        633.79        14.91 o                         
   7   1   2         41.98         58.98         6.47 o                         
   8   1   2         22.33         43.04         6.09 o                         
   9   1   2        393.63        384.16        11.03 o                         
  10   1   2        229.51        223.67         8.02 o                         
  11   1   2        100.79        112.55         6.62 o                         
  12   1   2       1291.93       1232.18        26.26 o                         
  13   1   2       1683.55       1649.44        32.03 o                         
  14   1   2        255.88        263.97        10.91 o                         
  15   1   2        261.13        251.74        11.12 o                         
  16   1   2         22.26         20.11         4.98 o                         
  17   1   2         15.50         14.94         5.64 o                         
  18   1   2         23.90          8.53         5.90 o                         
 -17   2   2          3.90          1.84         4.10 o                         
 -16   2   2        206.85        203.57         9.32 o                         
 -15   2   2          0.89          2.87         5.86 o                         
 -14   2   2       1809.73       1956.88        39.86 o                         
 -13   2   2         13.28         19.85         5.43 o                         
 -12   2   2        548.14        583.64        15.12 o                         
 -11   2   2        219.30        249.91         9.74 o                         
 -10   2   2         74.96         60.53         6.07 o                         
  -9   2   2          7.03          5.01         4.75 o                         
  -8   2   2          1.07         -4.49         4.49 o                         
  -7   2   2        328.72        328.65        11.45 o                         
  -6   2   2       1488.45       1527.51        35.34 o                         
  -5   2   2          0.40         -2.82         4.35 o                         
  -4   2   2        291.88        253.68         9.94 o                         
  -3   2   2        385.91        334.37        10.15 o                         
  -2   2   2          0.42          2.71         4.12 o                         
  -1   2   2         17.77         10.93         4.64 o                         
   0   2   2       1106.87       1024.84        23.33 o                         
   1   2   2         33.65         30.14         4.20 o                         
   2   2   2        589.82        550.51        18.76 o                         
   3   2   2        586.79        528.26        13.68 o                         
   4   2   2        244.02        212.10         8.66 o                         
   5   2   2        252.37        242.15        11.01 o                         
   6   2   2       1062.36       1039.11        27.46 o                         
   7   2   2        486.78        480.06        12.06 o                         
   8   2   2       1097.70       1134.33        18.74 o                         
   9   2   2          2.96          3.91         4.91 o                         
  10   2   2         18.36         16.76         5.54 o                         
  11   2   2         10.50          4.49         5.43 o                         
  12   2   2        105.53        101.52         7.82 o                         
  13   2   2         12.38         16.78         5.32 o                         
  14   2   2        251.09        276.59        12.33 o                         
  15   2   2         68.52         58.89         6.12 o                         
  16   2   2        101.54        147.00         9.00 o                         
  17   2   2          1.59          1.95         7.41 o                         
 -15   3   2        134.12        148.32         7.72 o                         
 -14   3   2         12.50          5.07         5.22 o                         
 -13   3   2         21.04         15.17         5.16 o                         
 -12   3   2         78.28         67.87         7.58 o                         
 -11   3   2          0.59          4.77         7.37 o                         
 -10   3   2        277.98        268.74        10.48 o                         
  -9   3   2          0.61         -1.57         7.55 o                         
  -8   3   2          0.09         -5.47         5.47 o                         
  -7   3   2        646.57        654.12        16.72 o                         
  -6   3   2          4.99          7.13         6.75 o                         
  -5   3   2          8.39          4.78         5.30 o                         
  -4   3   2         23.40         17.93         5.81 o                         
  -3   3   2         33.32         35.01         5.47 o                         
  -2   3   2        155.66        190.53         8.25 o                         
  -1   3   2        251.34        250.33         8.51 o                         
   0   3   2       2334.72       2246.20        34.66 o                         
   1   3   2        246.76        269.12         8.94 o                         
   2   3   2        100.62         98.69         6.39 o                         
   3   3   2         33.90         39.10         5.26 o                         
   4   3   2         99.91        106.21         6.73 o                         
   5   3   2         91.98        105.92         8.24 o                         
   6   3   2         98.15         90.40         7.11 o                         
   7   3   2        208.25        217.50         9.49 o                         
   8   3   2         16.34         19.57         5.58 o                         
   9   3   2         12.38         20.10         5.28 o                         
  10   3   2         67.13         60.02         8.96 o                         
  11   3   2         44.72         39.22         5.54 o                         
  12   3   2         11.47          6.17         4.76 o                         
  13   3   2          9.92         10.24         4.54 o                         
  14   3   2         16.69         12.82         5.01 o                         
  15   3   2          2.53         -4.39         4.39 o                         
 -13   4   2         47.73         22.35        10.52 o                         
 -12   4   2         37.28         38.71         5.45 o                         
 -11   4   2          7.62          6.42         6.13 o                         
 -10   4   2         15.81         10.21         5.24 o                         
  -9   4   2         49.94         66.43         7.05 o                         
  -8   4   2       1211.67       1331.78        28.66 o                         
  -7   4   2        101.50        124.78         9.46 o                         
  -6   4   2        889.69        954.14        22.33 o                         
  -5   4   2          0.07         -3.69         6.23 o                         
  -4   4   2         38.39         47.44         7.40 o                         
  -3   4   2          2.28          3.94         5.66 o                         
  -2   4   2        296.38        287.04        10.77 o                         
  -1   4   2        238.77        230.98         9.42 o                         
   0   4   2        328.53        318.07        10.49 o                         
   1   4   2         80.28         86.48         7.00 o                         
   2   4   2         72.41         69.35         7.18 o                         
   3   4   2         93.49        107.73         7.66 o                         
   4   4   2         61.08         56.28         7.13 o                         
   5   4   2        637.75        703.55        18.26 o                         
   6   4   2         15.52         17.16         6.62 o                         
   7   4   2        327.61        353.93        15.59 o                         
   8   4   2        133.29        142.34         8.58 o                         
   9   4   2          3.05          4.56         5.20 o                         
  10   4   2         95.98         97.13         8.47 o                         
  11   4   2        243.29        275.08        10.47 o                         
  12   4   2          2.51         13.15         6.73 o                         
  -7   5   2         16.56          3.93         5.53 o                         
  -6   5   2          0.39         -2.12         7.34 o                         
  -5   5   2          0.35         -5.42         5.42 o                         
  -4   5   2          0.09         -1.64         6.12 o                         
  -3   5   2         23.34         19.68         6.34 o                         
  -2   5   2          0.04         -6.05         6.05 o                         
  -1   5   2          2.34          2.49         5.62 o                         
   0   5   2          8.53          5.26         5.56 o                         
   1   5   2         20.39         14.76         5.88 o                         
   2   5   2         37.75         18.93         6.51 o                         
   3   5   2          4.57         -8.29         9.11 o                         
   4   5   2         52.62         47.74         6.85 o                         
   5   5   2        241.12        249.83        10.51 o                         
   6   5   2        114.33        129.35         8.87 o                         
   7   5   2         82.63        111.25         9.17 o                         
 -18   1   3         41.68         39.85         5.14 o                         
 -17   1   3         73.78         84.56         6.96 o                         
 -16   1   3         19.55          5.52         5.45 o                         
 -15   1   3          6.64         10.61         5.34 o                         
 -14   1   3         36.76         25.54         6.04 o                         
 -13   1   3         13.94         17.72         5.22 o                         
 -12   1   3        102.98        106.21         9.13 o                         
 -11   1   3        101.11         97.09         7.15 o                         
 -10   1   3          2.05         -0.01         4.60 o                         
  -9   1   3          0.09          1.61         4.09 o                         
  -8   1   3        301.48        295.67         8.39 o                         
  -7   1   3         93.76        100.51         6.32 o                         
  -6   1   3        756.62        659.73        30.34 o                         
  -5   1   3        999.83        930.80        18.13 o                         
  -4   1   3       2960.74       2907.27        53.02 o                         
  -3   1   3        702.71        726.80        15.64 o                         
  -2   1   3       2698.99       2628.76        68.18 o                         
  -1   1   3          1.81         10.50         3.57 o                         
   0   1   3        743.52        701.67        18.32 o                         
   1   1   3        433.46        373.75         8.95 o                         
   2   1   3       2777.92       2610.07        59.59 o                         
   3   1   3        201.86        186.76         8.71 o                         
   4   1   3       2985.07       2900.45        66.29 o                         
   5   1   3       5560.03       5310.44       121.96 o                         
   6   1   3       2281.31       2344.01        55.58 o                         
   7   1   3       4446.20       4396.81        70.62 o                         
   8   1   3        249.96        217.33         9.47 o                         
   9   1   3         20.82         13.34         4.75 o                         
  10   1   3          0.97          0.54         4.66 o                         
  11   1   3        227.32        216.26         9.81 o                         
  12   1   3        200.28        213.78        14.47 o                         
  13   1   3        943.32        954.48        19.94 o                         
  14   1   3        373.46        359.64        13.51 o                         
  15   1   3         62.25         66.05         6.60 o                         
  16   1   3          1.55          3.94         4.77 o                         
  17   1   3          0.19          3.70         9.21 o                         
 -17   2   3         42.67         25.19         4.77 o                         
 -16   2   3        187.08        199.50        10.06 o                         
 -15   2   3        253.60        277.55        11.77 o                         
 -14   2   3        242.55        246.73        10.81 o                         
 -13   2   3         85.03        125.03        10.06 o                         
 -12   2   3          0.34          3.38         6.57 o                         
 -11   2   3        208.96        201.54         8.71 o                         
 -10   2   3         96.79        108.93         6.78 o                         
  -9   2   3        299.42        309.82         9.18 o                         
  -8   2   3         48.41         50.73         5.91 o                         
  -7   2   3        143.90        129.81         8.16 o                         
  -6   2   3         33.21         35.18         6.18 o                         
  -5   2   3         77.61         90.39         6.56 o                         
  -4   2   3         13.84         20.19         6.20 o                         
  -3   2   3       2116.07       1946.64        41.87 o                         
  -2   2   3        397.22        372.40        13.32 o                         
  -1   2   3        378.62        337.65        11.08 o                         
   0   2   3         40.05         47.96         4.77 o                         
   1   2   3          0.79         -4.42         4.42 o                         
   2   2   3        587.71        515.74        13.09 o                         
   3   2   3        134.37        107.66         6.12 o                         
   4   2   3       1062.06        990.18        22.79 o                         
   5   2   3        423.32        452.64        13.41 o                         
   6   2   3         75.24         76.61         6.56 o                         
   7   2   3          1.04          4.13         4.82 o                         
   8   2   3         10.01         -3.37         5.11 o                         
   9   2   3         17.22         21.03         5.24 o                         
  10   2   3        232.66        254.57         9.31 o                         
  11   2   3          5.90          6.20         5.45 o                         
  12   2   3         12.96          9.94         5.54 o                         
  13   2   3        120.80        102.73         7.50 o                         
  14   2   3        179.71        195.28        10.12 o                         
  15   2   3         10.81          8.36         4.86 o                         
  16   2   3         19.49         11.21         4.94 o                         
 -16   3   3        638.48        650.06        20.25 o                         
 -15   3   3         67.65         65.54         9.51 o                         
 -14   3   3          3.00          6.93         6.47 o                         
 -13   3   3          2.65         -2.09         5.19 o                         
 -12   3   3        149.95        156.98         8.64 o                         
 -11   3   3        225.03        226.64         9.80 o                         
 -10   3   3        795.16        843.38        17.54 o                         
  -9   3   3        456.06        489.65        13.58 o                         
  -8   3   3       3801.94       3902.12        57.16 o                         
  -7   3   3         98.88        119.74         9.55 o                         
  -6   3   3        336.00        306.46        10.40 o                         
  -5   3   3        347.72        352.24        12.20 o                         
  -4   3   3        211.83        203.77        10.32 o                         
  -3   3   3          9.47         13.21         5.60 o                         
  -2   3   3        308.27        342.35        11.72 o                         
  -1   3   3        931.16        886.75        17.81 o                         
   0   3   3        263.52        244.65         9.43 o                         
   1   3   3         71.84         68.91         6.29 o                         
   2   3   3         43.84         41.21         5.48 o                         
   3   3   3          3.13          2.25         5.12 o                         
   4   3   3          2.73         -0.47         5.22 o                         
   5   3   3         43.51         38.45         6.70 o                         
   6   3   3         13.21          9.65         6.28 o                         
   7   3   3          1.11          3.27         6.66 o                         
   8   3   3         63.46         63.90         7.04 o                         
   9   3   3         41.00         28.60         5.54 o                         
  10   3   3        121.81        125.98         8.42 o                         
  11   3   3         18.18         12.03         4.78 o                         
  12   3   3        253.43        249.81         8.87 o                         
  13   3   3          8.50         11.90         4.78 o                         
  14   3   3          5.70          3.92         4.78 o                         
  15   3   3          7.30          3.27         4.48 o                         
 -13   4   3          1.67         -5.56         5.56 o                         
 -12   4   3         23.23         27.08         5.66 o                         
 -11   4   3         66.56         73.40         7.03 o                         
 -10   4   3         54.42         57.47         6.02 o                         
  -9   4   3         28.59         23.28         5.91 o                         
  -8   4   3         65.96         75.52         9.23 o                         
  -7   4   3         61.31         69.74         8.11 o                         
  -6   4   3         43.71         52.71         8.23 o                         
  -5   4   3         46.52         39.58         7.24 o                         
  -4   4   3          8.11          0.28         7.74 o                         
  -3   4   3        189.94        213.59        13.13 o                         
  -2   4   3         42.74         36.08         6.46 o                         
  -1   4   3        404.39        390.85        15.21 o                         
   0   4   3        315.12        304.95        10.65 o                         
   1   4   3          1.37          0.15         5.21 o                         
   2   4   3         27.73         24.08         5.59 o                         
   3   4   3         32.65         34.89         7.70 o                         
   4   4   3          9.49          2.65         8.08 o                         
   5   4   3         19.70         12.61        10.11 o                         
   6   4   3        155.22        148.89        11.44 o                         
   7   4   3         98.95        109.49         7.60 o                         
   8   4   3          9.93         13.99         5.54 o                         
   9   4   3          0.82         -1.10         5.29 o                         
  10   4   3         20.18          8.95         5.91 o                         
  11   4   3         16.61         16.81         6.59 o                         
  12   4   3        117.80        135.34        13.89 o                         
  -7   5   3          0.01         -2.60         5.11 o                         
  -6   5   3         58.83         64.48         6.91 o                         
  -5   5   3          0.00         -5.09         5.41 o                         
  -4   5   3         31.35         19.81         6.01 o                         
  -3   5   3        149.66        134.80        14.16 o                         
  -2   5   3         11.58         10.56         5.88 o                         
  -1   5   3         37.83         37.37         6.19 o                         
   0   5   3          0.87          3.30         5.69 o                         
   1   5   3          8.61         10.02         7.63 o                         
   2   5   3          3.46          5.83         6.34 o                         
   3   5   3         51.68         56.28        13.33 o                         
   4   5   3        215.49        231.05        10.65 o                         
   5   5   3       1479.79       1550.44        54.23 o                         
   6   5   3        706.02        787.52        21.99 o                         
 -19   0   4        111.48        134.34        10.57 o                         
 -18   0   4         56.77         90.63        11.24 o                         
 -17   0   4          9.45         23.96         6.13 o                         
 -16   0   4        304.31        306.92        14.27 o                         
 -15   0   4          0.04          8.44        11.77 o                         
 -14   0   4         11.01         12.33         6.19 o                         
 -13   0   4        142.66        152.70        10.75 o                         
 -12   0   4        318.50        319.44        12.86 o                         
 -11   0   4        703.04        675.88        19.25 o                         
 -10   0   4       2074.29       2218.63        49.04 o                         
  -9   0   4       3908.68       4076.70       107.00 o                         
  -8   0   4       8880.46       9377.50       235.36 o                         
  -7   0   4       4005.75       4087.31       105.98 o                         
  -6   0   4       5772.51       5609.61       123.00 o                         
  -5   0   4          0.06          1.69         4.77 o                         
  -4   0   4       5832.13       5844.93       146.53 o                         
  -3   0   4        805.09        853.35        25.47 o                         
  -2   0   4        129.97        114.77         5.92 o                         
  -1   0   4       7226.38       7677.49       147.02 o                         
   0   0   4        150.56        136.92         6.57 o                         
   1   0   4       1329.63       1389.84        32.53 o                         
   2   0   4      10231.88      10786.43       231.35 o                         
   3   0   4       2956.81       2699.04        77.01 o                         
   4   0   4          4.69         22.02         4.90 o                         
   5   0   4       1117.77       1052.47        31.50 o                         
   6   0   4          5.21         11.54         5.29 o                         
   7   0   4          3.87          3.25         8.03 o                         
   8   0   4          0.00          1.71         8.75 o                         
   9   0   4        428.23        347.97        11.60 o                         
  10   0   4         56.82         50.55         6.38 o                         
  11   0   4       4298.38       4002.23        92.13 o                         
  12   0   4         62.17         77.18         9.87 o                         
  13   0   4        926.86        912.57        26.39 o                         
  14   0   4        366.14        323.62        28.08 o                         
  15   0   4        433.24        476.22        22.19 o                         
  16   0   4        244.30        266.44        20.04 o                         
  17   0   4          5.77          9.87         7.41 o                         
  18   0   4          0.19          8.20         7.84 o                         
 -18   1   4          0.58         11.21         5.33 o                         
 -17   1   4         25.72         21.61         5.12 o                         
 -16   1   4        364.71        323.91        11.48 o                         
 -15   1   4        205.18        176.57         8.67 o                         
 -14   1   4         47.84         32.33         5.27 o                         
 -13   1   4        153.63        152.72         7.99 o                         
 -12   1   4         27.65         18.23         5.78 o                         
 -11   1   4        330.00        307.25        10.73 o                         
 -10   1   4          5.07          5.18         4.41 o                         
  -9   1   4        880.83        809.94        13.47 o                         
  -8   1   4          1.74          7.01         4.70 o                         
  -7   1   4         11.17          8.82         4.45 o                         
  -6   1   4        160.57        140.94         8.91 o                         
  -5   1   4          2.00          6.47         3.94 o                         
  -4   1   4         76.10         80.03         4.59 o                         
  -3   1   4       4808.04       4928.82        88.16 o                         
  -2   1   4      16017.13      15783.59       274.56 o                         
  -1   1   4      28302.99      27616.50       586.05 o                         
   0   1   4       5225.39       5261.33       102.71 o                         
   1   1   4        397.19        354.37        12.20 o                         
   2   1   4         56.61         46.39         6.17 o                         
   3   1   4        145.73        161.46         7.42 o                         
   4   1   4        631.51        554.55        13.87 o                         
   5   1   4        101.61         92.48         9.57 o                         
   6   1   4        278.12        263.16        10.89 o                         
   7   1   4        174.33        200.56         8.89 o                         
   8   1   4         66.59         80.01         6.70 o                         
   9   1   4        221.09        253.17         9.52 o                         
  10   1   4        158.46        156.94         7.64 o                         
  11   1   4        656.11        675.69        19.26 o                         
  12   1   4        120.31        120.60         7.64 o                         
  13   1   4         93.98         96.38         7.61 o                         
  14   1   4          9.54         11.82         5.58 o                         
  15   1   4         15.07         11.08         5.16 o                         
  16   1   4         31.75         22.98         5.99 o                         
  17   1   4         73.79        101.60         9.69 o                         
 -17   2   4         16.05         14.94         4.75 o                         
 -16   2   4         13.39         17.56         5.85 o                         
 -15   2   4        129.19        152.09         9.74 o                         
 -14   2   4         52.46         49.77         8.20 o                         
 -13   2   4        189.18        202.02         8.75 o                         
 -12   2   4         86.46         82.17         7.12 o                         
 -11   2   4         48.75         53.71         6.15 o                         
 -10   2   4          0.00          1.55         5.15 o                         
  -9   2   4         55.50         60.74         5.29 o                         
  -8   2   4          0.01          0.12         4.50 o                         
  -7   2   4        149.54        166.22         9.60 o                         
  -6   2   4          9.17         11.08         5.43 o                         
  -5   2   4         48.82         54.71         6.31 o                         
  -4   2   4         15.96          9.47         6.34 o                         
  -3   2   4          0.97          2.13         6.38 o                         
  -2   2   4        806.46        795.03        22.17 o                         
  -1   2   4        364.70        342.61        12.72 o                         
   0   2   4        389.54        349.17        12.85 o                         
   1   2   4        160.22        128.84         6.82 o                         
   2   2   4       1093.19       1042.19        24.68 o                         
   3   2   4         12.11         16.14         4.63 o                         
   4   2   4        914.51        872.34        20.33 o                         
   5   2   4        765.72        782.91        19.29 o                         
   6   2   4        442.96        447.15        11.80 o                         
   7   2   4         58.11         54.70         8.51 o                         
   8   2   4        266.93        271.40         9.06 o                         
   9   2   4          1.12          3.73         5.11 o                         
  10   2   4         20.82         20.30         5.43 o                         
  11   2   4          3.21          7.36         5.22 o                         
  12   2   4         69.45         60.78         6.29 o                         
  13   2   4        189.98        170.78         9.60 o                         
  14   2   4         21.15         37.71         5.76 o                         
  15   2   4        207.84        195.19        10.28 o                         
  16   2   4         13.45          5.35         4.13 o                         
 -16   3   4        102.34         73.87         6.71 o                         
 -15   3   4          2.15         -4.60         4.60 o                         
 -14   3   4         32.95         36.58         6.26 o                         
 -13   3   4         25.34         20.06         5.25 o                         
 -12   3   4         80.69        104.79        10.98 o                         
 -11   3   4          6.34          8.87         5.62 o                         
 -10   3   4        237.85        263.86        11.59 o                         
  -9   3   4         17.87         12.65         6.17 o                         
  -8   3   4         90.50         99.34         7.41 o                         
  -7   3   4          3.56         -0.59         5.64 o                         
  -6   3   4        241.30        244.34        10.42 o                         
  -5   3   4        219.16        226.52        10.23 o                         
  -4   3   4         56.98         59.87         7.10 o                         
  -3   3   4         26.03         24.66         6.12 o                         
  -2   3   4         49.60         56.96         7.23 o                         
  -1   3   4         57.75         57.64         6.21 o                         
   0   3   4         51.73         46.62         6.72 o                         
   1   3   4         68.31         79.88         6.15 o                         
   2   3   4         78.95         76.70         5.95 o                         
   3   3   4         10.12         22.92         5.04 o                         
   4   3   4         35.98         45.05         5.78 o                         
   5   3   4          3.96          8.53         5.43 o                         
   6   3   4          1.07          8.33         6.08 o                         
   7   3   4         51.04         62.94         6.89 o                         
   8   3   4        102.85         94.97         7.84 o                         
   9   3   4          4.50         -2.39         5.29 o                         
  10   3   4        114.92        127.46        13.37 o                         
  11   3   4        189.60        212.17         8.85 o                         
  12   3   4          0.59          7.25         4.93 o                         
  13   3   4         20.85          7.95         4.59 o                         
  14   3   4          2.04          4.28         4.70 o                         
 -13   4   4         36.16         26.22         6.25 o                         
 -12   4   4          1.88         -2.93         4.71 o                         
 -11   4   4         42.86         36.81         5.97 o                         
 -10   4   4        126.28        122.62         8.27 o                         
  -9   4   4        238.62        263.44        11.12 o                         
  -8   4   4         21.03         39.95         6.69 o                         
  -7   4   4        211.93        261.56        12.88 o                         
  -6   4   4        168.62        191.96        15.33 o                         
  -5   4   4          0.13          2.53         6.51 o                         
  -4   4   4          5.15         11.96         6.06 o                         
  -3   4   4        185.69        199.60         9.99 o                         
  -2   4   4          0.47         11.11         6.11 o                         
  -1   4   4          0.08          4.27         5.42 o                         
   0   4   4        160.34        164.09         9.05 o                         
   1   4   4          1.87          0.68         5.36 o                         
   2   4   4          8.63          6.10         5.70 o                         
   3   4   4        100.66        110.47         8.27 o                         
   4   4   4          6.23         -4.01         6.15 o                         
   5   4   4         81.60        105.57        14.54 o                         
   6   4   4        390.33        422.10        12.69 o                         
   7   4   4          0.05          4.47         7.77 o                         
   8   4   4         10.23         20.99         5.42 o                         
   9   4   4         38.78         45.29         5.34 o                         
  10   4   4         60.48         43.87         4.86 o                         
  11   4   4        155.69        179.72        12.05 o                         
  -7   5   4          0.57         -3.34         4.96 o                         
  -6   5   4         85.34         64.71        11.97 o                         
  -5   5   4         10.04          3.30         8.28 o                         
  -4   5   4          4.45         -3.33         5.93 o                         
  -3   5   4          1.62         -3.30         7.36 o                         
  -2   5   4          0.69         -0.41         5.89 o                         
  -1   5   4         13.35         -5.70         5.70 o                         
   0   5   4         51.10         47.25         6.63 o                         
   1   5   4          8.72         -2.75         5.66 o                         
   2   5   4          3.39         -5.73         5.73 o                         
   3   5   4        126.51        153.41        11.15 o                         
   4   5   4        136.55        136.84         8.66 o                         
   5   5   4         14.12         10.30         8.90 o                         
   6   5   4        274.58        305.80        12.09 o                         
 -18   1   5          0.60         -5.34         5.34 o                         
 -17   1   5         10.06         13.71         5.06 o                         
 -16   1   5         18.95          6.99         5.81 o                         
 -15   1   5        325.38        297.67        11.10 o                         
 -14   1   5        422.03        424.10        11.48 o                         
 -13   1   5        358.09        369.17        11.57 o                         
 -12   1   5        251.35        266.34        11.13 o                         
 -11   1   5       1469.26       1522.31        28.24 o                         
 -10   1   5         49.17         51.57         5.00 o                         
  -9   1   5         75.29         98.28         6.39 o                         
  -8   1   5        653.45        625.05        17.81 o                         
  -7   1   5         35.65         47.71         5.73 o                         
  -6   1   5          0.00          2.68         4.17 o                         
  -5   1   5       1571.42       1564.44        32.65 o                         
  -4   1   5       3508.39       3736.57        68.31 o                         
  -3   1   5      25521.72      26387.96       501.19 o                         
  -2   1   5        586.34        604.03        17.20 o                         
  -1   1   5      32905.30      34126.93       722.89 o                         
   0   1   5        708.00        731.62        15.62 o                         
   1   1   5       1071.46       1009.62        19.11 o                         
   2   1   5        483.16        464.33        10.32 o                         
   3   1   5         63.70         84.51         5.43 o                         
   4   1   5          4.08          1.87         3.83 o                         
   5   1   5        513.75        474.38        12.28 o                         
   6   1   5         72.93        111.98         7.91 o                         
   7   1   5        118.11        138.47         8.16 o                         
   8   1   5       1176.26       1078.94        19.67 o                         
   9   1   5        756.89        716.81        14.99 o                         
  10   1   5        397.88        353.15        12.21 o                         
  11   1   5        124.43        127.03         7.61 o                         
  12   1   5        338.62        350.19        17.85 o                         
  13   1   5       1037.56       1073.94        23.33 o                         
  14   1   5         94.98         84.95         7.53 o                         
  15   1   5         61.48         58.95         6.30 o                         
  16   1   5          4.21          5.64         6.45 o                         
  17   1   5          0.48          3.19         5.64 o                         
 -17   2   5         15.75         13.65         4.73 o                         
 -16   2   5          8.30         10.58         5.44 o                         
 -15   2   5         80.09         83.02         7.88 o                         
 -14   2   5         83.25         91.10         7.03 o                         
 -13   2   5         82.45         82.56         6.73 o                         
 -12   2   5         40.67         49.18         6.17 o                         
 -11   2   5         51.74         37.58         5.82 o                         
 -10   2   5        394.27        378.33        10.14 o                         
  -9   2   5          1.05          7.09         4.42 o                         
  -8   2   5         36.70         24.32         7.44 o                         
  -7   2   5         13.64         20.06         5.38 o                         
  -6   2   5        134.08        135.52        11.48 o                         
  -5   2   5        967.99        961.99        26.96 o                         
  -4   2   5        453.54        439.00        15.73 o                         
  -3   2   5       1220.35       1181.11        27.56 o                         
  -2   2   5         10.18         18.49         5.70 o                         
  -1   2   5        153.49        128.56         9.01 o                         
   0   2   5       1607.47       1507.36        37.53 o                         
   1   2   5        216.60        190.11         8.84 o                         
   2   2   5        505.68        479.47        18.08 o                         
   3   2   5        301.42        317.98        16.45 o                         
   4   2   5         16.25         25.70         5.29 o                         
   5   2   5       4490.36       4719.06        80.97 o                         
   6   2   5         60.34         64.20         6.12 o                         
   7   2   5        509.13        576.13        13.71 o                         
   8   2   5         78.02         76.57         6.21 o                         
   9   2   5          5.27         13.11         5.35 o                         
  10   2   5          4.23          2.32         5.23 o                         
  11   2   5          5.10         -4.23         8.61 o                         
  12   2   5         32.80         33.10         6.14 o                         
  13   2   5         16.51         28.58         5.05 o                         
  14   2   5         64.59         45.52         6.28 o                         
  15   2   5         28.77         30.73         5.51 o                         
  16   2   5          6.23          7.92         6.49 o                         
 -16   3   5          9.29          9.81         5.34 o                         
 -15   3   5          2.74         -3.51         5.06 o                         
 -14   3   5          4.56          6.24         5.65 o                         
 -13   3   5         80.50         91.41         6.95 o                         
 -12   3   5         17.04         23.05         5.31 o                         
 -11   3   5          1.62          5.86         6.06 o                         
 -10   3   5         37.78         28.72         7.73 o                         
  -9   3   5        623.99        664.48        14.21 o                         
  -8   3   5       1121.63       1171.45        20.89 o                         
  -7   3   5        252.99        255.66        10.53 o                         
  -6   3   5        230.92        237.04        12.73 o                         
  -5   3   5         11.55          8.02         5.89 o                         
  -4   3   5        216.85        211.79         9.68 o                         
  -3   3   5         82.50         79.22         8.81 o                         
  -2   3   5          3.54          6.62         4.91 o                         
  -1   3   5       1399.96       1358.80        24.62 o                         
   0   3   5         53.94         75.73         6.92 o                         
   1   3   5        114.68        117.02         7.13 o                         
   2   3   5         16.18         21.91         5.28 o                         
   3   3   5          2.91          0.38         4.43 o                         
   4   3   5         46.22         39.89         5.77 o                         
   5   3   5        213.78        198.26        12.95 o                         
   6   3   5         41.71         41.46         6.29 o                         
   7   3   5          8.36         11.27         5.71 o                         
   8   3   5         87.36         98.42         6.67 o                         
   9   3   5         80.96         71.16         6.07 o                         
  10   3   5         11.56          5.25         6.29 o                         
  11   3   5        163.47        142.45         7.45 o                         
  12   3   5         64.20         63.93         8.97 o                         
  13   3   5         74.90         79.18         8.71 o                         
  14   3   5          5.91         27.95         8.10 o                         
 -13   4   5         10.81          8.82         5.88 o                         
 -12   4   5          7.68         11.06         4.70 o                         
 -11   4   5          3.57         -4.21         5.16 o                         
 -10   4   5         39.55         39.22         6.11 o                         
  -9   4   5         43.07         45.86         6.24 o                         
  -8   4   5         12.64         19.57         6.32 o                         
  -7   4   5        133.41        149.53        12.11 o                         
  -6   4   5          0.85          0.41         5.98 o                         
  -5   4   5          0.13         -1.11         6.95 o                         
  -4   4   5         45.20         47.06         7.08 o                         
  -3   4   5          0.65          4.52         6.73 o                         
  -2   4   5         32.76         28.42         6.76 o                         
  -1   4   5         11.11         18.94         6.99 o                         
   0   4   5         62.78         54.71         6.29 o                         
   1   4   5          0.24          1.33         5.74 o                         
   2   4   5         24.19         26.75         5.69 o                         
   3   4   5        851.80        797.09        34.33 o                         
   4   4   5        226.65        276.60        19.61 o                         
   5   4   5        277.14        306.62        12.36 o                         
   6   4   5         10.63         14.39         5.89 o                         
   7   4   5         29.28         26.12         6.01 o                         
   8   4   5         24.40         23.78         5.94 o                         
   9   4   5         50.58         53.86         5.57 o                         
  10   4   5         21.03         13.85         4.70 o                         
  11   4   5         71.33         60.56         7.41 o                         
  -7   5   5          0.20          5.13         5.12 o                         
  -6   5   5          3.02         -0.73         7.36 o                         
  -5   5   5        113.34         98.99         8.50 o                         
  -4   5   5         85.69         87.68        10.81 o                         
  -3   5   5        145.49        160.83        10.65 o                         
  -2   5   5        149.18        149.23        11.90 o                         
  -1   5   5        198.35        220.00        12.73 o                         
   0   5   5          0.75         -1.26         5.53 o                         
   1   5   5          2.58          3.22         6.51 o                         
   2   5   5          0.02         -5.24         5.24 o                         
   3   5   5         91.05         66.44        14.17 o                         
   4   5   5        159.82        193.89        17.75 o                         
   5   5   5          0.45         -1.75         8.90 o                         
   6   5   5         66.33         48.63         6.72 o                         
 -19   0   6          1.05          4.17         5.77 o                         
 -18   0   6        125.20        116.52        11.10 o                         
 -17   0   6        679.26        665.05        22.27 o                         
 -16   0   6         82.47         66.89         7.99 o                         
 -15   0   6         41.32         35.25         6.76 o                         
 -14   0   6         20.51         27.00         7.69 o                         
 -13   0   6        439.37        424.73        20.22 o                         
 -12   0   6        124.06        114.97         9.05 o                         
 -11   0   6        208.24        203.16        11.68 o                         
 -10   0   6         89.08        106.14         8.31 o                         
  -9   0   6         11.25         23.73         8.73 o                         
  -8   0   6        365.34        372.61        14.42 o                         
  -7   0   6         62.98         52.21         8.71 o                         
  -6   0   6       4257.51       4214.78       108.34 o                         
  -5   0   6          0.59          1.34         4.68 o                         
  -4   0   6       8184.27       8314.61       304.79 o                         
  -3   0   6       4479.48       4574.02       142.28 o                         
  -2   0   6        649.65        653.97        20.57 o                         
  -1   0   6        411.30        478.92        16.51 o                         
   0   0   6       8346.33       8503.75       211.71 o                         
   1   0   6       7075.71       7607.20       190.37 o                         
   2   0   6       8209.61       8197.67       239.36 o                         
   3   0   6        210.70        178.97         9.30 o                         
   4   0   6       2978.55       3083.98        91.24 o                         
   5   0   6        951.64        834.75        21.19 o                         
   6   0   6         22.88         31.34         6.35 o                         
   7   0   6        140.47        131.36         9.22 o                         
   8   0   6        163.92        154.59        14.85 o                         
   9   0   6        398.18        321.88        18.58 o                         
  10   0   6        284.58        285.63        14.35 o                         
  11   0   6      10390.78       9768.69       214.00 o                         
  12   0   6          2.63         -2.00         7.82 o                         
  13   0   6       1428.28       1436.21        44.37 o                         
  14   0   6         11.97         28.90        13.37 o                         
  15   0   6        295.73        303.92        28.94 o                         
  16   0   6         94.02        114.45        14.79 o                         
  17   0   6         21.15         36.01        10.34 o                         
 -18   1   6         46.83         36.11         5.47 o                         
 -17   1   6         77.40         65.88         8.67 o                         
 -16   1   6        107.13        122.04         7.69 o                         
 -15   1   6         13.02         18.58         5.50 o                         
 -14   1   6         34.70         50.48         6.62 o                         
 -13   1   6         10.01         14.52         7.11 o                         
 -12   1   6        121.91        125.11         7.58 o                         
 -11   1   6        940.94        925.65        15.81 o                         
 -10   1   6        526.52        568.63        12.38 o                         
  -9   1   6       1031.22        952.28        16.37 o                         
  -8   1   6         34.02         43.10         5.67 o                         
  -7   1   6          1.87          7.40         4.13 o                         
  -6   1   6        497.45        461.89        11.15 o                         
  -5   1   6         92.38        111.06         5.70 o                         
  -4   1   6         47.41         65.18         4.77 o                         
  -3   1   6       3195.07       3279.20        66.93 o                         
  -2   1   6         16.30         35.57         5.07 o                         
  -1   1   6        463.73        510.36        13.98 o                         
   0   1   6        185.26        196.11         7.28 o                         
   1   1   6       1064.21       1063.34        20.42 o                         
   2   1   6        178.32        190.67         7.66 o                         
   3   1   6        590.91        612.43        14.61 o                         
   4   1   6          8.48          7.85         3.91 o                         
   5   1   6       3094.17       3266.32        68.73 o                         
   6   1   6        725.93        703.00        22.08 o                         
   7   1   6        412.56        416.04        13.21 o                         
   8   1   6         44.96         66.57         6.22 o                         
   9   1   6         28.61         19.03         5.20 o                         
  10   1   6          8.73         11.05         5.11 o                         
  11   1   6        946.79        940.13        17.80 o                         
  12   1   6        148.99        159.17         8.31 o                         
  13   1   6        301.48        308.27        13.23 o                         
  14   1   6        218.85        234.93        11.77 o                         
  15   1   6         34.50         42.01         8.46 o                         
  16   1   6          0.22         -5.16         5.70 o                         
  17   1   6         90.96        125.25        15.33 o                         
 -17   2   6         52.87         52.63         7.52 o                         
 -16   2   6         24.43         25.89         6.19 o                         
 -15   2   6         28.54         28.36         5.58 o                         
 -14   2   6        112.19        114.10         8.59 o                         
 -13   2   6          6.08         16.10         6.23 o                         
 -12   2   6          9.74          7.15         5.42 o                         
 -11   2   6       1199.99       1176.13        21.32 o                         
 -10   2   6         24.47         21.45         4.88 o                         
  -9   2   6          6.48          4.78         4.37 o                         
  -8   2   6          7.72          6.75         4.60 o                         
  -7   2   6        537.31        478.84        20.34 o                         
  -6   2   6         59.13         68.10        12.66 o                         
  -5   2   6       2561.75       2639.59        55.31 o                         
  -4   2   6          0.96          9.27         5.25 o                         
  -3   2   6      13286.92      13616.14       270.33 o                         
  -2   2   6       1534.20       1594.40        48.03 o                         
  -1   2   6       4090.92       4197.43        94.45 o                         
   0   2   6         20.99         24.87         9.39 o                         
   1   2   6        371.05        325.02        11.49 o                         
   2   2   6        216.82        194.64        11.39 o                         
   3   2   6       1393.14       1335.18        35.15 o                         
   4   2   6        250.68        251.65        10.00 o                         
   5   2   6        264.72        246.42         8.82 o                         
   6   2   6         11.69         14.31         5.02 o                         
   7   2   6         64.36         65.03         5.73 o                         
   8   2   6        165.51        162.04         7.57 o                         
   9   2   6          9.31         11.14         5.36 o                         
  10   2   6         36.11         31.03         5.46 o                         
  11   2   6         99.31         92.72         6.10 o                         
  12   2   6         51.31         28.11         5.57 o                         
  13   2   6          2.51          8.81         4.60 o                         
  14   2   6          1.08          0.04         6.98 o                         
  15   2   6        244.24        284.20        12.22 o                         
  16   2   6          0.29          3.57         5.31 o                         
 -16   3   6         13.04          6.13         5.36 o                         
 -15   3   6         78.86         92.57        10.87 o                         
 -14   3   6         41.83         35.17         8.57 o                         
 -13   3   6         30.25         21.02         7.66 o                         
 -12   3   6         81.20         81.58         6.56 o                         
 -11   3   6          2.16          2.36         6.15 o                         
 -10   3   6        257.25        277.05        12.79 o                         
  -9   3   6        809.77        850.70        16.43 o                         
  -8   3   6        882.59        902.38        18.50 o                         
  -7   3   6        350.96        345.75        11.90 o                         
  -6   3   6          3.02          2.67         5.86 o                         
  -5   3   6        169.69        164.49         9.60 o                         
  -4   3   6          1.17          0.68         6.60 o                         
  -3   3   6         10.76         20.27         6.02 o                         
  -2   3   6        216.74        219.27         8.95 o                         
  -1   3   6         41.73         51.75         8.67 o                         
   0   3   6         39.85         43.61         6.72 o                         
   1   3   6         21.47         17.94         5.64 o                         
   2   3   6          7.02          7.02         4.81 o                         
   3   3   6        476.72        500.27        13.11 o                         
   4   3   6          7.01          6.83         6.69 o                         
   5   3   6          4.85          7.69         5.71 o                         
   6   3   6         48.12         52.33         6.48 o                         
   7   3   6        222.13        225.37        11.29 o                         
   8   3   6         46.68         58.50         6.19 o                         
   9   3   6        236.07        223.07        14.92 o                         
  10   3   6        101.91        101.60        10.52 o                         
  11   3   6        160.65        141.84         7.35 o                         
  12   3   6         22.50         16.31         4.63 o                         
  13   3   6          7.40          7.79         4.09 o                         
  14   3   6          1.47          3.57         8.15 o                         
 -13   4   6         10.59          6.97         7.02 o                         
 -12   4   6          4.32          8.03         6.59 o                         
 -11   4   6          9.34          7.14         5.03 o                         
 -10   4   6          5.56          7.78         5.36 o                         
  -9   4   6         58.17         63.29         6.98 o                         
  -8   4   6         47.83         57.75         6.91 o                         
  -7   4   6         66.89         82.28         7.81 o                         
  -6   4   6          6.26         -0.98         5.96 o                         
  -5   4   6          0.47          0.42         8.00 o                         
  -4   4   6          0.99          5.96         6.45 o                         
  -3   4   6          3.02          4.35         5.91 o                         
  -2   4   6         69.28         60.42         7.79 o                         
  -1   4   6          0.52         10.66         7.60 o                         
   0   4   6         10.35         18.70         5.86 o                         
   1   4   6         42.22         39.45         5.95 o                         
   2   4   6         95.73         90.33        10.84 o                         
   3   4   6        187.02        169.28        12.38 o                         
   4   4   6          1.94          4.09         5.40 o                         
   5   4   6        252.28        291.03        12.63 o                         
   6   4   6        157.67        169.91         9.94 o                         
   7   4   6          4.22         -0.19         5.19 o                         
   8   4   6          8.67         11.06         4.88 o                         
   9   4   6         25.69         22.24         4.89 o                         
  10   4   6          0.01         -4.05         4.05 o                         
  11   4   6         55.68         46.64         6.05 o                         
  -7   5   6          0.61          6.65         4.87 o                         
  -6   5   6         11.60         10.58         5.48 o                         
  -5   5   6          0.40          0.40         5.33 o                         
  -4   5   6         10.59         -0.36        13.59 o                         
  -3   5   6         67.15         49.28         7.76 o                         
  -2   5   6         64.94         63.20        15.77 o                         
  -1   5   6         64.85         48.98         7.17 o                         
   0   5   6         29.80         25.11         5.85 o                         
   1   5   6          0.01         -1.94         5.66 o                         
   2   5   6          7.41         11.74         6.04 o                         
   3   5   6         61.56         51.07         9.73 o                         
   4   5   6         59.49         71.60        36.45 o                         
   5   5   6         33.01         27.05         8.35 o                         
 -18   1   7          7.32          5.06         4.14 o                         
 -17   1   7         59.49         61.88         6.50 o                         
 -16   1   7          0.01          0.94         4.88 o                         
 -15   1   7        416.59        409.53        10.84 o                         
 -14   1   7        117.14        130.25         7.72 o                         
 -13   1   7         25.09         34.12         5.37 o                         
 -12   1   7         12.25         14.99         5.46 o                         
 -11   1   7          1.47         -4.96         7.10 o                         
 -10   1   7        183.68        147.40         7.58 o                         
  -9   1   7          2.24          8.89         4.43 o                         
  -8   1   7        866.42        831.43        17.53 o                         
  -7   1   7        599.33        558.23        11.39 o                         
  -6   1   7        443.16        422.78        10.90 o                         
  -5   1   7       1295.49       1257.81        22.55 o                         
  -4   1   7        106.68        103.71         5.77 o                         
  -3   1   7         49.35         55.30         4.54 o                         
  -2   1   7       5731.82       5992.18       107.08 o                         
  -1   1   7       7093.11       7403.94       121.24 o                         
   0   1   7       1119.62       1141.22        21.76 o                         
   1   1   7        145.34        126.32         6.38 o                         
   2   1   7        164.27        123.07         6.04 o                         
   3   1   7       4042.64       3980.17        67.75 o                         
   4   1   7         80.11         89.75         6.27 o                         
   5   1   7        705.75        804.41        18.35 o                         
   6   1   7        114.49        111.50         6.99 o                         
   7   1   7         29.40         32.45         5.55 o                         
   8   1   7        526.98        474.78        11.04 o                         
   9   1   7         53.19         48.73         5.48 o                         
  10   1   7        271.65        268.65         9.43 o                         
  11   1   7        510.98        510.61        15.02 o                         
  12   1   7         27.58         26.39         5.68 o                         
  13   1   7          0.20         -5.36         5.36 o                         
  14   1   7         15.95         23.64         5.35 o                         
  15   1   7          0.57          1.24         6.02 o                         
  16   1   7         17.97         26.92         7.56 o                         
 -17   2   7         18.41         16.13         4.62 o                         
 -16   2   7          2.07         -0.37         5.82 o                         
 -15   2   7          4.31         -0.26         5.21 o                         
 -14   2   7          4.66          2.11         5.62 o                         
 -13   2   7        161.79        142.86         9.80 o                         
 -12   2   7         36.06         36.58         5.79 o                         
 -11   2   7       1778.19       1706.03        25.92 o                         
 -10   2   7        515.57        495.25        12.01 o                         
  -9   2   7        830.04        748.25        13.11 o                         
  -8   2   7          1.65         -4.70         4.85 o                         
  -7   2   7        234.24        224.44         9.35 o                         
  -6   2   7          0.03         -3.52         5.05 o                         
  -5   2   7       1124.14       1045.85        25.81 o                         
  -4   2   7          0.43         -4.99         4.99 o                         
  -3   2   7        992.13       1101.56        26.84 o                         
  -2   2   7        282.11        269.08        12.62 o                         
  -1   2   7       1818.33       1830.88        56.54 o                         
   0   2   7        133.31        149.96         7.89 o                         
   1   2   7          5.85          5.06         5.12 o                         
   2   2   7         19.21         13.55         5.51 o                         
   3   2   7          6.64         11.76         5.56 o                         
   4   2   7        103.33        106.84         6.59 o                         
   5   2   7        272.21        273.08         9.75 o                         
   6   2   7        182.91        190.14         7.77 o                         
   7   2   7          4.18          3.42         5.25 o                         
   8   2   7        313.97        303.50         9.56 o                         
   9   2   7        171.66        172.04         9.18 o                         
  10   2   7         11.66          1.82         4.83 o                         
  11   2   7         20.20          5.14         6.02 o                         
  12   2   7        122.27        117.65         8.19 o                         
  13   2   7          5.53          9.84         5.31 o                         
  14   2   7          0.23          1.66         5.74 o                         
  15   2   7         71.26         94.42        11.82 o                         
 -16   3   7         66.02        110.41        17.47 o                         
 -15   3   7        514.90        578.66        16.10 o                         
 -14   3   7          3.48         10.35         6.19 o                         
 -13   3   7        150.10        177.62        10.89 o                         
 -12   3   7        225.47        223.76        10.22 o                         
 -11   3   7        117.58        131.26         7.65 o                         
 -10   3   7         67.80         71.31         6.13 o                         
  -9   3   7       1276.68       1284.45        21.62 o                         
  -8   3   7          8.64          3.71        10.41 o                         
  -7   3   7        281.41        275.82        12.10 o                         
  -6   3   7         58.23         74.34         7.37 o                         
  -5   3   7          0.08         -5.25         6.57 o                         
  -4   3   7          8.27         12.12         5.39 o                         
  -3   3   7         57.92         67.87         6.91 o                         
  -2   3   7         13.48         13.67         5.36 o                         
  -1   3   7         83.56         87.80         7.26 o                         
   0   3   7        605.04        582.97        14.05 o                         
   1   3   7         34.86         39.05         5.54 o                         
   2   3   7          0.00         -3.49         4.73 o                         
   3   3   7         86.85         78.36         6.25 o                         
   4   3   7          4.61          1.44         5.05 o                         
   5   3   7        143.40        143.90         7.76 o                         
   6   3   7          2.60          6.39         5.43 o                         
   7   3   7        166.85        169.13         8.97 o                         
   8   3   7          7.52          1.12         5.93 o                         
   9   3   7          1.25          3.47         5.00 o                         
  10   3   7        133.15        153.50        10.54 o                         
  11   3   7         60.90         57.23         5.51 o                         
  12   3   7         98.32         82.02         8.32 o                         
  13   3   7          1.17          5.94         7.30 o                         
  14   3   7         13.77         21.39        13.55 o                         
 -13   4   7          9.67          8.45         9.74 o                         
 -12   4   7          1.76          5.71         6.13 o                         
 -11   4   7        120.21        125.62         8.11 o                         
 -10   4   7          1.06          4.35         5.37 o                         
  -9   4   7        142.84        169.50        11.67 o                         
  -8   4   7         18.73         12.62         6.67 o                         
  -7   4   7         85.83         68.07         8.36 o                         
  -6   4   7         42.28         45.50         6.82 o                         
  -5   4   7          0.75          1.46         5.92 o                         
  -4   4   7         84.92         69.96         8.35 o                         
  -3   4   7         11.52          4.24         5.98 o                         
  -2   4   7         14.54         19.61         6.59 o                         
  -1   4   7         23.11         16.83         6.73 o                         
   0   4   7         13.85         18.25         5.67 o                         
   1   4   7         23.41         23.97         5.75 o                         
   2   4   7          4.40          3.16         6.08 o                         
   3   4   7        117.66        118.08         9.45 o                         
   4   4   7          3.13         -3.19         5.76 o                         
   5   4   7        199.45        213.86         9.80 o                         
   6   4   7        182.68        205.76         8.86 o                         
   7   4   7         82.02         76.57         8.40 o                         
   8   4   7         15.23         16.82         4.59 o                         
   9   4   7          2.34          0.05         6.03 o                         
  10   4   7         16.46          6.66         4.60 o                         
  -7   5   7          7.80          6.90         4.92 o                         
  -6   5   7          0.01         -6.15         7.19 o                         
  -5   5   7         25.91         11.69         5.49 o                         
  -4   5   7         33.71         40.43         8.02 o                         
  -3   5   7        377.65        412.67        14.76 o                         
  -2   5   7          2.18         -2.71         5.71 o                         
  -1   5   7        343.44        351.27        17.60 o                         
   0   5   7          1.27          8.86         8.56 o                         
   1   5   7         55.91         35.69         6.02 o                         
   2   5   7         10.39         17.24         6.27 o                         
   3   5   7         50.59         43.14         8.07 o                         
   4   5   7        115.76        152.45        13.10 o                         
   5   5   7        165.01        123.01        20.68 o                         
 -19   0   8          0.44         -4.24         6.54 o                         
 -18   0   8          0.05         -6.51         6.51 o                         
 -17   0   8       1013.35        996.36        28.05 o                         
 -16   0   8         22.71         35.66         6.87 o                         
 -15   0   8        157.07        140.94        12.49 o                         
 -14   0   8          0.78         -6.51         6.51 o                         
 -13   0   8          5.12         -1.38         6.78 o                         
 -12   0   8         38.91         49.98         8.25 o                         
 -11   0   8         83.52         83.55         7.90 o                         
 -10   0   8          0.46         -4.38         7.09 o                         
  -9   0   8       2399.15       2419.72        53.31 o                         
  -8   0   8          9.00         10.90         7.03 o                         
  -7   0   8        118.17        112.68        14.49 o                         
  -6   0   8        159.71        149.93        10.89 o                         
  -5   0   8        100.08        122.98         9.59 o                         
  -4   0   8       2093.07       2235.99       109.18 o                         
  -3   0   8         17.21         12.40         6.32 o                         
  -2   0   8       1766.13       1686.37       104.62 o                         
  -1   0   8        385.43        410.07        13.40 o                         
   0   0   8        242.92        221.50        10.57 o                         
   1   0   8      13118.05      14163.77       303.57 o                         
   2   0   8        367.13        386.89        14.19 o                         
   3   0   8      14481.62      15606.40       335.20 o                         
   4   0   8       9004.13       9304.87       234.52 o                         
   5   0   8        632.21        668.19        22.27 o                         
   6   0   8        386.24        357.32        17.61 o                         
   7   0   8         53.76         65.19         6.44 o                         
   8   0   8        159.45        144.93         8.54 o                         
   9   0   8       5087.20       4706.89        86.35 o                         
  10   0   8        350.91        337.51        15.77 o                         
  11   0   8        862.11        864.90        43.50 o                         
  12   0   8        252.79        254.79        21.16 o                         
  13   0   8          0.73        -15.10        15.10 o                         
  14   0   8        249.65        275.85        17.11 o                         
  15   0   8        154.19        185.48        16.87 o                         
  16   0   8        152.00        174.33        18.54 o                         
 -18   1   8         14.21          8.71         4.13 o                         
 -17   1   8          0.92         -3.27         5.02 o                         
 -16   1   8         13.29         10.71         4.84 o                         
 -15   1   8          0.59          0.42         4.51 o                         
 -14   1   8         79.70         91.86         9.50 o                         
 -13   1   8         11.98         22.84         5.52 o                         
 -12   1   8         12.43         13.96         5.20 o                         
 -11   1   8        319.32        327.08        10.04 o                         
 -10   1   8         24.60         36.79         5.07 o                         
  -9   1   8        448.47        430.03         8.98 o                         
  -8   1   8        373.41        391.96        10.83 o                         
  -7   1   8        137.67        143.26         8.32 o                         
  -6   1   8         11.35         10.54         4.91 o                         
  -5   1   8       2204.12       2320.03        41.38 o                         
  -4   1   8          0.38          1.80         3.60 o                         
  -3   1   8       3710.13       3881.26        65.87 o                         
  -2   1   8       2172.79       2315.27        38.10 o                         
  -1   1   8        180.38        166.73         6.26 o                         
   0   1   8       1026.69        986.21        19.71 o                         
   1   1   8        521.44        477.16        13.39 o                         
   2   1   8          0.00          3.87         3.92 o                         
   3   1   8       2322.57       2207.80        40.03 o                         
   4   1   8          0.18          7.18         4.50 o                         
   5   1   8         43.41         52.45         5.88 o                         
   6   1   8          0.05          0.85         5.16 o                         
   7   1   8         34.54         23.48         5.84 o                         
   8   1   8        341.53        349.92         9.56 o                         
   9   1   8       1286.38       1221.81        19.20 o                         
  10   1   8        468.77        478.79        15.73 o                         
  11   1   8          4.08          2.28         7.54 o                         
  12   1   8        600.62        599.89        15.09 o                         
  13   1   8        149.05        153.30        10.09 o                         
  14   1   8         63.20         62.12         9.37 o                         
  15   1   8          1.50         11.44         7.49 o                         
  16   1   8         15.79         15.91         5.54 o                         
 -17   2   8         21.68         10.40         5.06 o                         
 -16   2   8          0.54         -4.63         4.63 o                         
 -15   2   8         31.82         27.40         6.07 o                         
 -14   2   8        141.54        128.55        13.36 o                         
 -13   2   8        242.30        226.60        11.15 o                         
 -12   2   8        221.26        230.61         9.31 o                         
 -11   2   8        987.08        985.16        18.97 o                         
 -10   2   8        211.81        195.51         8.85 o                         
  -9   2   8       1673.00       1575.89        23.56 o                         
  -8   2   8        206.68        195.51         7.38 o                         
  -7   2   8         33.72         33.86         5.42 o                         
  -6   2   8        198.67        197.80         8.65 o                         
  -5   2   8        229.36        230.65        11.45 o                         
  -4   2   8       1212.94       1235.11        29.46 o                         
  -3   2   8       2507.08       2435.36        52.43 o                         
  -2   2   8        248.08        262.62        11.27 o                         
  -1   2   8        470.55        486.49        17.63 o                         
   0   2   8         50.69         57.94         5.65 o                         
   1   2   8        657.50        595.06        23.20 o                         
   2   2   8         27.46         22.04         5.52 o                         
   3   2   8        208.42        219.54         8.48 o                         
   4   2   8       1883.32       1809.92        30.46 o                         
   5   2   8        166.87        182.44         7.83 o                         
   6   2   8         27.34         25.40         4.93 o                         
   7   2   8          0.25         -4.96         4.96 o                         
   8   2   8         13.79         13.40         5.43 o                         
   9   2   8         31.16         32.21         5.82 o                         
  10   2   8         61.46         56.36         6.13 o                         
  11   2   8        152.61        126.58         9.97 o                         
  12   2   8         64.90         56.34         8.15 o                         
  13   2   8         52.89         47.10         7.85 o                         
  14   2   8         29.60         19.09         5.26 o                         
  15   2   8         24.56         17.45         5.14 o                         
 -16   3   8         68.07         70.61         7.58 o                         
 -15   3   8         32.48         30.42         5.99 o                         
 -14   3   8         69.42         65.97         6.88 o                         
 -13   3   8         29.36         36.38         6.39 o                         
 -12   3   8         61.75         61.01         6.91 o                         
 -11   3   8        150.27        153.52         8.30 o                         
 -10   3   8          0.33          5.74         5.64 o                         
  -9   3   8          0.22         11.91         5.80 o                         
  -8   3   8         87.94         98.29         8.38 o                         
  -7   3   8          4.25          8.21         5.90 o                         
  -6   3   8          0.62          1.61         6.14 o                         
  -5   3   8         71.06         79.62         8.07 o                         
  -4   3   8         21.28         25.36         5.80 o                         
  -3   3   8          6.92          1.21         7.14 o                         
  -2   3   8          6.14         -1.67         6.14 o                         
  -1   3   8         13.52         10.53         6.14 o                         
   0   3   8         35.32         35.88         5.74 o                         
   1   3   8        625.26        644.13        14.89 o                         
   2   3   8          6.43          6.64         5.13 o                         
   3   3   8         96.05         95.20         7.55 o                         
   4   3   8        246.29        253.92         9.58 o                         
   5   3   8        102.75        109.84         7.25 o                         
   6   3   8         30.77         30.87         8.25 o                         
   7   3   8         45.75         38.17         5.80 o                         
   8   3   8         48.15         61.23         6.68 o                         
   9   3   8         36.33         25.72         5.48 o                         
  10   3   8        352.74        355.19        10.70 o                         
  11   3   8        134.05        126.80         7.84 o                         
  12   3   8         31.70         11.38         6.55 o                         
  13   3   8        194.82        198.89        10.69 o                         
 -12   4   8          8.75         13.31         6.83 o                         
 -11   4   8          8.29          8.54         4.65 o                         
 -10   4   8         79.76         92.14        17.48 o                         
  -9   4   8        125.96        139.23        14.09 o                         
  -8   4   8          9.94         16.28         6.36 o                         
  -7   4   8        508.75        602.03        16.29 o                         
  -6   4   8        119.36        136.74        10.23 o                         
  -5   4   8         10.12         12.23         6.48 o                         
  -4   4   8          2.23          8.35         5.78 o                         
  -3   4   8          2.11          1.53         6.67 o                         
  -2   4   8        107.41         99.87        13.34 o                         
  -1   4   8          0.88          6.07         6.43 o                         
   0   4   8          9.61         14.25         7.16 o                         
   1   4   8         27.03         15.64         6.61 o                         
   2   4   8          2.52          2.67         5.43 o                         
   3   4   8        793.50        802.69        17.57 o                         
   4   4   8         84.02         76.37         8.12 o                         
   5   4   8       1225.90       1309.65        37.23 o                         
   6   4   8         33.36         27.28         6.33 o                         
   7   4   8         25.81         20.84         7.10 o                         
   8   4   8         46.25         30.79         5.80 o                         
   9   4   8          2.51          5.15         3.88 o                         
  10   4   8          1.99          2.60         3.54 o                         
  -6   5   8          1.32         -4.52         4.52 o                         
  -5   5   8          3.63         -0.50         5.06 o                         
  -4   5   8         53.49         42.88         7.61 o                         
  -3   5   8         25.01         21.79         6.08 o                         
  -2   5   8         71.50         73.03         8.81 o                         
  -1   5   8         62.00         52.79         6.81 o                         
   0   5   8          1.93         -5.61         5.61 o                         
   1   5   8          6.32          3.23         8.34 o                         
   2   5   8         13.58          3.35         6.05 o                         
   3   5   8          2.69         -2.92         5.49 o                         
   4   5   8          1.08         -1.64         5.12 o                         
 -18   1   9          0.00         -2.82         4.33 o                         
 -17   1   9        184.04        210.53        11.18 o                         
 -16   1   9          0.45         -0.17         4.65 o                         
 -15   1   9        362.07        345.86         9.99 o                         
 -14   1   9         25.74         17.90         5.23 o                         
 -13   1   9        118.08        119.72         7.76 o                         
 -12   1   9         58.09         62.97         8.11 o                         
 -11   1   9        162.26        171.78         7.88 o                         
 -10   1   9         17.77         29.64         5.05 o                         
  -9   1   9       1177.70       1167.04        19.16 o                         
  -8   1   9        736.08        752.32        13.88 o                         
  -7   1   9         87.27         98.68         6.74 o                         
  -6   1   9          2.82         -1.09         4.09 o                         
  -5   1   9         22.26         22.23         4.88 o                         
  -4   1   9         65.95         67.52         5.86 o                         
  -3   1   9         62.10         70.55         5.29 o                         
  -2   1   9       2172.13       2303.02        38.24 o                         
  -1   1   9         29.44         41.78         4.66 o                         
   0   1   9        326.44        357.50         9.68 o                         
   1   1   9         96.51        103.59         5.87 o                         
   2   1   9        119.99        124.22         6.54 o                         
   3   1   9          0.84          5.58         5.40 o                         
   4   1   9        810.85        854.56        19.54 o                         
   5   1   9         12.42          6.44         5.10 o                         
   6   1   9         22.97         24.00         4.75 o                         
   7   1   9       1076.41        995.33        16.47 o                         
   8   1   9          6.71         10.52         5.42 o                         
   9   1   9          0.45          3.68         5.02 o                         
  10   1   9        969.33        985.72        18.53 o                         
  11   1   9        370.45        356.66        11.87 o                         
  12   1   9          0.04         -3.55         4.82 o                         
  13   1   9        134.86        132.69        19.11 o                         
  14   1   9         25.15         18.34         6.11 o                         
  15   1   9         13.18          0.74         5.61 o                         
  16   1   9          9.21         -2.59         9.98 o                         
 -17   2   9          0.16         -4.39         4.39 o                         
 -16   2   9          6.07          7.80         4.65 o                         
 -15   2   9          1.46          9.07         5.32 o                         
 -14   2   9          0.14         -3.04         5.38 o                         
 -13   2   9        325.41        358.12        13.15 o                         
 -12   2   9         94.56         95.64         6.94 o                         
 -11   2   9        158.08        167.54         8.17 o                         
 -10   2   9         45.07         39.90         5.72 o                         
  -9   2   9        351.07        329.12        14.75 o                         
  -8   2   9        128.81        145.89         6.67 o                         
  -7   2   9        139.29        126.18         6.81 o                         
  -6   2   9        119.05        146.80         8.21 o                         
  -5   2   9       1895.62       1873.24        38.08 o                         
  -4   2   9       4302.99       4235.36        78.97 o                         
  -3   2   9       3513.64       3593.12        74.77 o                         
  -2   2   9        166.02        148.23         9.70 o                         
  -1   2   9        225.22        190.96         9.22 o                         
   0   2   9         92.61         93.79         6.88 o                         
   1   2   9        186.68        196.82         9.51 o                         
   2   2   9         29.40         25.81         5.36 o                         
   3   2   9       1154.96       1128.23        21.16 o                         
   4   2   9        292.08        268.42         8.62 o                         
   5   2   9          7.40         -4.68         5.59 o                         
   6   2   9         32.97         24.62         5.05 o                         
   7   2   9         45.99         44.80         5.37 o                         
   8   2   9        272.33        267.96        10.65 o                         
   9   2   9         25.27         16.14         6.16 o                         
  10   2   9         11.02          7.71         8.03 o                         
  11   2   9          5.44         -2.01         7.44 o                         
  12   2   9          0.88          3.78         8.17 o                         
  13   2   9          3.91         12.65        12.28 o                         
  14   2   9          8.23          6.19         5.38 o                         
  15   2   9          1.19          5.30         5.73 o                         
 -15   3   9         87.56        110.17        18.07 o                         
 -14   3   9        272.16        299.85        15.12 o                         
 -13   3   9          0.39          3.68         5.92 o                         
 -12   3   9        169.31        185.88         8.89 o                         
 -11   3   9          5.50          1.42         5.06 o                         
 -10   3   9          0.00         -0.53         5.43 o                         
  -9   3   9         51.60         67.65         9.78 o                         
  -8   3   9         58.75         68.93        13.13 o                         
  -7   3   9         67.54         69.98         8.75 o                         
  -6   3   9        819.58        807.13        17.00 o                         
  -5   3   9        273.85        272.69        13.05 o                         
  -4   3   9         17.92         18.68         6.87 o                         
  -3   3   9        113.68        123.78         8.08 o                         
  -2   3   9         42.14         52.24         6.43 o                         
  -1   3   9        284.66        290.10        10.11 o                         
   0   3   9        235.79        236.58        13.61 o                         
   1   3   9        215.44        206.51         8.70 o                         
   2   3   9       1044.57       1033.38        20.78 o                         
   3   3   9       2222.06       2146.53        44.89 o                         
   4   3   9        217.98        252.05        11.39 o                         
   5   3   9        214.78        213.51         9.75 o                         
   6   3   9          8.25          9.70         5.41 o                         
   7   3   9        133.39        133.19        12.95 o                         
   8   3   9          0.04          0.92         4.97 o                         
   9   3   9        132.24        137.79         8.48 o                         
  10   3   9         74.56         61.43         9.87 o                         
  11   3   9         61.06         66.99         9.27 o                         
  12   3   9         20.60          7.63         9.48 o                         
  13   3   9          2.83         -1.96         5.29 o                         
 -12   4   9         37.41         19.43        10.13 o                         
 -11   4   9          3.68          6.77         9.98 o                         
 -10   4   9          0.01         10.97         5.61 o                         
  -9   4   9          0.85         -3.84         5.52 o                         
  -8   4   9         21.84         28.43         5.74 o                         
  -7   4   9        196.54        237.42        11.18 o                         
  -6   4   9         25.30         33.16         8.06 o                         
  -5   4   9        290.90        295.15        12.44 o                         
  -4   4   9          3.12          3.93         5.93 o                         
  -3   4   9        213.60        211.35        11.43 o                         
  -2   4   9          2.18         11.02         9.52 o                         
  -1   4   9          0.42          1.95         7.10 o                         
   0   4   9         26.58         19.80         6.93 o                         
   1   4   9         57.34         52.63         9.88 o                         
   2   4   9         17.03          5.74         5.64 o                         
   3   4   9        651.28        716.53        15.48 o                         
   4   4   9         50.05         42.79         6.02 o                         
   5   4   9        400.07        446.32        12.15 o                         
   6   4   9         44.47         36.04         5.04 o                         
   7   4   9          0.58         -2.61         4.22 o                         
   8   4   9         77.32         81.55         5.42 o                         
   9   4   9          1.50          6.20         3.92 o                         
  10   4   9         63.06         51.30        11.84 o                         
  -6   5   9          0.42         -0.55         4.53 o                         
  -5   5   9         45.88         31.17         9.45 o                         
  -4   5   9          0.00          3.35         5.87 o                         
  -3   5   9         34.27         21.43         5.69 o                         
  -2   5   9          0.19         -6.12         6.12 o                         
  -1   5   9         66.60         72.14         6.90 o                         
   0   5   9          0.83         13.67         9.47 o                         
   1   5   9         78.56         72.60         8.73 o                         
   2   5   9         33.64         33.98        10.11 o                         
   3   5   9          0.04         -3.38         6.56 o                         
 -19   0  10         54.20         42.66        10.34 o                         
 -18   0  10         62.46         49.78         6.90 o                         
 -17   0  10          1.75          6.51         6.05 o                         
 -16   0  10          8.74          1.87         5.56 o                         
 -15   0  10        283.99        302.88        26.03 o                         
 -14   0  10        605.24        584.46        18.14 o                         
 -13   0  10         43.38         38.02         7.95 o                         
 -12   0  10          3.80          2.17         6.77 o                         
 -11   0  10        460.72        442.76        14.18 o                         
 -10   0  10         60.65         68.50         7.21 o                         
  -9   0  10       1039.01        962.46        21.50 o                         
  -8   0  10         85.84         82.39        13.48 o                         
  -7   0  10          8.65         11.20         6.88 o                         
  -6   0  10        178.57        184.73        12.90 o                         
  -5   0  10        445.02        505.63        19.57 o                         
  -4   0  10        253.49        243.12        17.22 o                         
  -3   0  10        158.86        179.31        13.05 o                         
  -2   0  10       3855.99       3948.02       102.43 o                         
  -1   0  10        773.72        782.16        25.65 o                         
   0   0  10         20.60         16.74         6.61 o                         
   1   0  10        340.27        348.62        14.32 o                         
   2   0  10       1276.79       1542.41        76.98 o                         
   3   0  10       3874.93       4390.41       154.05 o                         
   4   0  10       4094.59       4296.66       101.11 o                         
   5   0  10        809.78       1031.36        32.92 o                         
   6   0  10        243.64        289.79        21.57 o                         
   7   0  10        255.10        231.38        10.86 o                         
   8   0  10        728.00        707.11        24.39 o                         
   9   0  10          0.68         -0.14         7.15 o                         
  10   0  10       3741.86       3455.45        87.64 o                         
  11   0  10         33.95          9.43        13.84 o                         
  12   0  10        501.46        492.62        44.21 o                         
  13   0  10        702.25        719.91        35.29 o                         
  14   0  10         18.55         20.50         9.59 o                         
  15   0  10         14.38         16.14         8.99 o                         
  16   0  10         67.97         89.84        15.33 o                         
 -18   1  10          5.19          7.47         4.17 o                         
 -17   1  10         52.68         37.85         5.12 o                         
 -16   1  10         48.46         54.41         5.80 o                         
 -15   1  10          8.85          7.77         4.72 o                         
 -14   1  10        155.79        173.02         7.93 o                         
 -13   1  10         58.24         61.05         5.88 o                         
 -12   1  10        218.35        193.89         8.36 o                         
 -11   1  10         12.56         18.19         4.97 o                         
 -10   1  10        188.41        201.23         8.12 o                         
  -9   1  10         23.13         32.68         6.85 o                         
  -8   1  10        276.81        246.42         7.68 o                         
  -7   1  10        100.26         94.14         7.52 o                         
  -6   1  10         68.16         88.08         7.19 o                         
  -5   1  10       1034.22       1074.34        24.48 o                         
  -4   1  10       1113.45       1118.92        23.43 o                         
  -3   1  10       1602.14       1737.51        30.69 o                         
  -2   1  10        637.42        660.03        15.28 o                         
  -1   1  10        130.54        122.21         6.75 o                         
   0   1  10        339.50        318.01         9.32 o                         
   1   1  10         66.84         77.84         5.85 o                         
   2   1  10        296.93        308.61         9.41 o                         
   3   1  10         40.57         36.11         5.46 o                         
   4   1  10        261.43        290.58        11.66 o                         
   5   1  10         38.41         52.08         5.00 o                         
   6   1  10         93.59        102.13         6.36 o                         
   7   1  10         66.29         68.03         5.77 o                         
   8   1  10         39.22         49.63         5.67 o                         
   9   1  10         23.65         20.24         5.68 o                         
  10   1  10        105.26        108.51         7.86 o                         
  11   1  10        427.29        430.19        13.47 o                         
  12   1  10         22.43         10.56         8.40 o                         
  13   1  10          0.17          8.15         8.23 o                         
  14   1  10          4.91         -5.61         9.93 o                         
  15   1  10         34.40         39.10         7.77 o                         
 -17   2  10          5.83          2.14         5.45 o                         
 -16   2  10         32.59         37.39         5.32 o                         
 -15   2  10        138.68        150.73         8.90 o                         
 -14   2  10        311.42        345.53        11.84 o                         
 -13   2  10        234.22        226.04        12.07 o                         
 -12   2  10        383.65        390.78        11.63 o                         
 -11   2  10       1722.48       1696.16        25.42 o                         
 -10   2  10        320.66        299.74         9.68 o                         
  -9   2  10       3064.96       2955.26        41.63 o                         
  -8   2  10        159.02        160.51         7.72 o                         
  -7   2  10        201.48        198.03        10.59 o                         
  -6   2  10         81.50         90.52         6.60 o                         
  -5   2  10       3200.16       3151.35        49.22 o                         
  -4   2  10       2089.44       2032.40        32.14 o                         
  -3   2  10        670.17        712.10        18.95 o                         
  -2   2  10       3168.92       3239.77        62.25 o                         
  -1   2  10          0.26         -6.68         6.68 o                         
   0   2  10        174.77        184.81         7.78 o                         
   1   2  10        388.63        390.48         9.82 o                         
   2   2  10         56.31         47.96         6.12 o                         
   3   2  10          8.34          8.60         4.77 o                         
   4   2  10        320.72        297.61         9.32 o                         
   5   2  10        430.06        390.12        10.17 o                         
   6   2  10        186.95        180.88         7.85 o                         
   7   2  10         56.14         59.03         6.01 o                         
   8   2  10         21.99         25.56         5.41 o                         
   9   2  10          5.10          2.44         6.50 o                         
  10   2  10        204.47        145.72        19.68 o                         
  11   2  10         40.77         45.12         5.55 o                         
  12   2  10        139.97        186.05         9.23 o                         
  13   2  10          2.52         -0.40         4.02 o                         
  14   2  10         18.39         15.44         5.40 o                         
 -15   3  10         13.16         19.43         7.18 o                         
 -14   3  10          0.00         -2.88         5.46 o                         
 -13   3  10          0.38         10.69         6.39 o                         
 -12   3  10        182.25        189.67        10.20 o                         
 -11   3  10         76.46         79.55         6.35 o                         
 -10   3  10         14.98         13.15         6.92 o                         
  -9   3  10        212.61        232.41         9.51 o                         
  -8   3  10         36.87         40.60         5.94 o                         
  -7   3  10         35.64         38.06         6.19 o                         
  -6   3  10        710.70        723.49        16.04 o                         
  -5   3  10       1242.32       1227.64        24.33 o                         
  -4   3  10        379.14        378.89        11.86 o                         
  -3   3  10         15.72         18.66         5.69 o                         
  -2   3  10          1.44          7.54         5.69 o                         
  -1   3  10          0.01         -1.48         7.88 o                         
   0   3  10         49.41         50.64         6.72 o                         
   1   3  10        183.04        177.02         8.81 o                         
   2   3  10         21.28         25.38         5.78 o                         
   3   3  10        349.38        345.99        10.53 o                         
   4   3  10         74.54         74.81         7.91 o                         
   5   3  10         26.35         25.69         5.65 o                         
   6   3  10        136.69        157.83        11.80 o                         
   7   3  10         11.27         14.29         7.64 o                         
   8   3  10        191.39        192.63         8.98 o                         
   9   3  10         26.45         19.11         5.50 o                         
  10   3  10          6.60          8.48         4.81 o                         
  11   3  10         57.30         50.19         9.50 o                         
  12   3  10          1.43          5.79         3.88 o                         
 -12   4  10         18.53          7.89         8.63 o                         
 -11   4  10          0.01          9.54         6.79 o                         
 -10   4  10        136.78        158.19         9.81 o                         
  -9   4  10         21.29         14.89         5.56 o                         
  -8   4  10          7.81          2.44         5.32 o                         
  -7   4  10          5.84          5.05         5.50 o                         
  -6   4  10          4.47          8.63         6.11 o                         
  -5   4  10        316.66        302.70        14.07 o                         
  -4   4  10         37.35         27.30         6.67 o                         
  -3   4  10         33.74         21.58         7.00 o                         
  -2   4  10        186.01        196.86        13.98 o                         
  -1   4  10         38.33         40.05         7.05 o                         
   0   4  10          4.44          4.83         6.38 o                         
   1   4  10        149.43        154.62         9.70 o                         
   2   4  10         99.37         91.83         6.98 o                         
   3   4  10        224.49        236.18         9.99 o                         
   4   4  10         55.34         45.48         5.33 o                         
   5   4  10         77.79         72.47         6.76 o                         
   6   4  10          4.59          3.29         4.60 o                         
   7   4  10          5.47          6.80         4.05 o                         
   8   4  10        337.53        351.99        10.60 o                         
   9   4  10          0.03          3.48         4.94 o                         
  -5   5  10          2.13          1.05         5.96 o                         
  -4   5  10         12.82         14.72         9.86 o                         
  -3   5  10          5.03          0.35         5.43 o                         
  -2   5  10          5.45          6.79         5.17 o                         
  -1   5  10          2.05          2.74         5.78 o                         
   0   5  10          2.84          3.47         8.85 o                         
   1   5  10          5.31          4.94         4.45 o                         
   2   5  10          4.03         -2.50         4.37 o                         
 -18   1  11         48.61         39.21         4.59 o                         
 -17   1  11          3.22         10.83         5.71 o                         
 -16   1  11         12.87         25.55         5.67 o                         
 -15   1  11         80.91         76.30         5.82 o                         
 -14   1  11        204.77        216.83         9.08 o                         
 -13   1  11        249.82        262.16         9.56 o                         
 -12   1  11        691.85        677.60        16.10 o                         
 -11   1  11        860.46        861.13        17.00 o                         
 -10   1  11          2.60         -2.84         4.43 o                         
  -9   1  11        725.75        691.64        12.32 o                         
  -8   1  11        622.65        647.54        14.07 o                         
  -7   1  11         54.73         66.92         4.98 o                         
  -6   1  11         41.83         26.96         5.42 o                         
  -5   1  11          0.66         -5.33         5.33 o                         
  -4   1  11       2186.18       2380.60        44.30 o                         
  -3   1  11       2651.41       2789.38        46.93 o                         
  -2   1  11       4620.91       5007.81        79.74 o                         
  -1   1  11          0.49         -4.06         4.06 o                         
   0   1  11        139.14        146.02         7.00 o                         
   1   1  11          4.93         15.08         4.37 o                         
   2   1  11         36.69         50.01         5.63 o                         
   3   1  11         45.17         65.11         6.42 o                         
   4   1  11        317.14        285.94        11.79 o                         
   5   1  11         18.98         19.80         4.98 o                         
   6   1  11         24.48         25.62         4.58 o                         
   7   1  11        152.81        150.41         8.19 o                         
   8   1  11       1249.68       1221.70        22.03 o                         
   9   1  11          1.15         -4.91         6.30 o                         
  10   1  11       2665.30       2662.20        51.09 o                         
  11   1  11          5.29         15.70         7.12 o                         
  12   1  11         21.05         14.52         5.82 o                         
  13   1  11         15.36         16.50         6.14 o                         
  14   1  11        134.35        165.78        10.34 o                         
  15   1  11          0.22          4.93        11.76 o                         
 -17   2  11          0.57         -1.13         4.75 o                         
 -16   2  11         22.20         32.34         5.46 o                         
 -15   2  11          1.71          6.30         5.25 o                         
 -14   2  11        250.14        272.86        11.38 o                         
 -13   2  11          0.10         -5.00         5.00 o                         
 -12   2  11          0.14         -0.86         5.34 o                         
 -11   2  11        486.28        486.22        12.25 o                         
 -10   2  11        263.02        260.59         8.90 o                         
  -9   2  11        547.93        531.22        13.97 o                         
  -8   2  11         64.42         64.77         5.03 o                         
  -7   2  11         88.27         80.77         5.38 o                         
  -6   2  11        368.95        385.63        10.12 o                         
  -5   2  11         29.29         37.56         5.50 o                         
  -4   2  11        265.48        261.99         9.82 o                         
  -3   2  11          8.66         11.73         5.00 o                         
  -2   2  11        392.09        372.02         9.60 o                         
  -1   2  11        792.70        770.04        15.19 o                         
   0   2  11        200.11        202.41         7.55 o                         
   1   2  11         34.28         42.12         5.39 o                         
   2   2  11         25.65         24.28         4.69 o                         
   3   2  11         25.96         36.79         4.81 o                         
   4   2  11         23.77         23.56         4.97 o                         
   5   2  11         29.75         24.29         5.10 o                         
   6   2  11        505.53        482.79        15.96 o                         
   7   2  11          4.50          2.99         5.15 o                         
   8   2  11          3.71          4.07         4.91 o                         
   9   2  11         82.18         93.95         6.82 o                         
  10   2  11          9.08         -1.44         4.88 o                         
  11   2  11        261.34        260.78         9.89 o                         
  12   2  11          0.75          5.56         4.18 o                         
  13   2  11          3.18          5.62         5.62 o                         
  14   2  11         25.91         25.73         5.09 o                         
 -15   3  11         29.98         24.91         5.82 o                         
 -14   3  11          0.54         -5.64         6.18 o                         
 -13   3  11          0.18         -3.54         8.13 o                         
 -12   3  11         29.32         20.74         6.50 o                         
 -11   3  11         79.89         80.00         6.43 o                         
 -10   3  11         44.50         58.38         5.79 o                         
  -9   3  11          5.17          9.02         5.24 o                         
  -8   3  11        714.66        692.74        15.22 o                         
  -7   3  11        398.59        386.90        12.04 o                         
  -6   3  11        600.28        613.64        14.66 o                         
  -5   3  11        340.20        319.46        11.22 o                         
  -4   3  11        802.69        809.43        20.84 o                         
  -3   3  11          0.51          4.25         8.01 o                         
  -2   3  11        200.81        204.71        10.50 o                         
  -1   3  11         76.42         77.33         6.92 o                         
   0   3  11        479.94        471.52        13.53 o                         
   1   3  11        837.51        839.45        15.19 o                         
   2   3  11        174.53        162.46         7.97 o                         
   3   3  11        155.64        166.75        13.53 o                         
   4   3  11         88.63         85.86         6.74 o                         
   5   3  11        370.99        352.21        14.66 o                         
   6   3  11         69.97         61.65         6.31 o                         
   7   3  11          6.38          5.92         4.97 o                         
   8   3  11          0.10         -4.82         4.82 o                         
   9   3  11         12.13         15.77         4.97 o                         
  10   3  11         89.15         84.80         8.37 o                         
  11   3  11          0.56         -2.65         5.61 o                         
  12   3  11         16.37         12.95         4.53 o                         
 -12   4  11          3.21          0.46         7.58 o                         
 -11   4  11          7.14          0.09         7.01 o                         
 -10   4  11          6.46          5.06         9.98 o                         
  -9   4  11          1.16          9.18         5.69 o                         
  -8   4  11         10.36         -1.89         4.92 o                         
  -7   4  11         15.93         19.63         5.88 o                         
  -6   4  11          3.36          1.22         7.82 o                         
  -5   4  11        105.43        100.17         9.96 o                         
  -4   4  11          4.92         15.22         6.26 o                         
  -3   4  11         82.10        103.89        14.36 o                         
  -2   4  11          4.27          7.37         6.01 o                         
  -1   4  11          7.07          4.95         5.81 o                         
   0   4  11         90.09         91.49         8.60 o                         
   1   4  11         30.08         35.78         6.59 o                         
   2   4  11        113.86        135.92        13.51 o                         
   3   4  11         43.22         36.13         7.36 o                         
   4   4  11        100.21        103.07        10.90 o                         
   5   4  11         18.36         17.72         6.50 o                         
   6   4  11         10.07          5.49         4.73 o                         
   7   4  11         28.19         22.00         4.86 o                         
   8   4  11          4.29          5.27         5.09 o                         
   9   4  11         15.86         22.83         5.04 o                         
  -4   5  11          1.68          3.09         4.80 o                         
  -3   5  11          4.59         -1.97         4.53 o                         
  -2   5  11          0.92         -4.54         4.54 o                         
  -1   5  11          6.17          8.54         4.40 o                         
   0   5  11          1.62          9.95         4.57 o                         
   1   5  11          8.06          0.01         4.62 o                         
 -18   0  12         31.94         25.93         4.89 o                         
 -17   0  12          4.71          5.71         5.50 o                         
 -16   0  12          7.24         10.69         7.59 o                         
 -15   0  12        105.08        118.26        12.42 o                         
 -14   0  12         96.99        105.08         9.52 o                         
 -13   0  12        111.21        124.54         9.59 o                         
 -12   0  12         54.07         56.87         7.39 o                         
 -11   0  12          0.75         -2.30         6.44 o                         
 -10   0  12        125.11        120.59         8.67 o                         
  -9   0  12         21.95         16.86         6.67 o                         
  -8   0  12         88.15        119.31         8.58 o                         
  -7   0  12         66.95         60.70         9.93 o                         
  -6   0  12       2499.88       2736.58        75.98 o                         
  -5   0  12       1435.48       1589.55        47.43 o                         
  -4   0  12        757.83        886.88        38.40 o                         
  -3   0  12         91.28         96.87        12.63 o                         
  -2   0  12       6251.11       6812.79       175.89 o                         
  -1   0  12        380.81        377.39        16.92 o                         
   0   0  12       1253.79       1472.00        52.97 o                         
   1   0  12       1082.50       1081.41        35.00 o                         
   2   0  12       3859.89       4349.98       115.53 o                         
   3   0  12        224.89        247.90        15.50 o                         
   4   0  12        149.54        146.30        10.63 o                         
   5   0  12         12.37         26.67         6.16 o                         
   6   0  12        853.03        810.98        26.51 o                         
   7   0  12         47.66         43.14         7.50 o                         
   8   0  12          1.18          1.30         7.53 o                         
   9   0  12        126.54        139.25        12.35 o                         
  10   0  12         48.80         54.20         8.23 o                         
  11   0  12        895.61        822.11        35.54 o                         
  12   0  12          2.17        -10.11        10.22 o                         
  13   0  12         95.42         99.49        19.61 o                         
  14   0  12          0.03          2.14         9.27 o                         
  15   0  12         86.44         96.26        14.26 o                         
 -18   1  12         29.87         17.07         5.99 o                         
 -17   1  12          6.06         -1.27         3.92 o                         
 -16   1  12         41.06         49.93         5.34 o                         
 -15   1  12          2.97         -0.31         4.33 o                         
 -14   1  12        562.52        537.93        15.14 o                         
 -13   1  12       1057.96       1101.06        19.90 o                         
 -12   1  12       1138.38       1117.15        18.97 o                         
 -11   1  12        180.07        200.89         8.16 o                         
 -10   1  12         45.78         49.45         5.11 o                         
  -9   1  12         20.61         18.44         4.71 o                         
  -8   1  12          0.02          2.21         4.31 o                         
  -7   1  12         22.59         26.56         4.89 o                         
  -6   1  12        987.92       1003.64        19.04 o                         
  -5   1  12        128.31        150.29         8.36 o                         
  -4   1  12        485.65        570.14        20.13 o                         
  -3   1  12          5.45          0.22         4.28 o                         
  -2   1  12          0.61          0.64         5.40 o                         
  -1   1  12         13.62         32.68         5.36 o                         
   0   1  12        922.75        966.25        21.53 o                         
   1   1  12        473.78        498.95        13.01 o                         
   2   1  12       1887.32       1892.07        36.16 o                         
   3   1  12         28.14         18.96         4.93 o                         
   4   1  12         92.71         92.01         6.28 o                         
   5   1  12          2.68          3.57         4.98 o                         
   6   1  12         71.67         90.31         6.38 o                         
   7   1  12          0.13          3.15         6.92 o                         
   8   1  12       2102.07       1969.29        34.18 o                         
   9   1  12         19.20         15.74         6.86 o                         
  10   1  12        483.90        475.46        13.36 o                         
  11   1  12          3.01          4.44         6.36 o                         
  12   1  12          1.81          6.93         6.30 o                         
  13   1  12         18.14         14.18         6.74 o                         
  14   1  12         26.05         25.68         7.93 o                         
 -17   2  12         23.24         25.92         4.76 o                         
 -16   2  12         87.37         88.95         7.61 o                         
 -15   2  12          2.39         -4.89         4.89 o                         
 -14   2  12        124.91        148.37         8.66 o                         
 -13   2  12        296.55        291.92        10.47 o                         
 -12   2  12        127.56        139.83         8.67 o                         
 -11   2  12          0.89         -1.44         5.18 o                         
 -10   2  12        123.11        126.80         7.28 o                         
  -9   2  12        831.58        803.79        16.33 o                         
  -8   2  12        137.84        149.46         7.10 o                         
  -7   2  12        349.32        328.49        12.41 o                         
  -6   2  12        123.01        126.95         6.43 o                         
  -5   2  12         83.44         96.69         6.13 o                         
  -4   2  12        568.20        538.11        12.23 o                         
  -3   2  12        543.91        569.03        11.95 o                         
  -2   2  12        433.12        428.19        10.96 o                         
  -1   2  12          0.17          4.83         4.70 o                         
   0   2  12        237.94        252.24         7.88 o                         
   1   2  12         55.98         71.17         5.14 o                         
   2   2  12        281.81        269.28         9.25 o                         
   3   2  12          8.47          5.83         4.77 o                         
   4   2  12         66.62         59.08         5.36 o                         
   5   2  12         11.86         18.02         4.99 o                         
   6   2  12         25.08         26.16         5.86 o                         
   7   2  12          5.25         -1.11         5.67 o                         
   8   2  12        931.42        911.00        17.74 o                         
   9   2  12         35.67         22.54         6.28 o                         
  10   2  12        287.72        289.81        14.86 o                         
  11   2  12         60.60         64.76         5.42 o                         
  12   2  12         25.29         23.18         5.05 o                         
  13   2  12          0.09         10.51         5.69 o                         
 -15   3  12          0.42         -2.78         9.26 o                         
 -14   3  12          5.59         12.92         6.18 o                         
 -13   3  12         44.99         38.96         7.33 o                         
 -12   3  12         32.53         37.38         6.25 o                         
 -11   3  12         96.95         90.79         6.92 o                         
 -10   3  12         41.62         40.23         5.31 o                         
  -9   3  12        260.34        275.93        12.02 o                         
  -8   3  12        214.27        231.15        10.47 o                         
  -7   3  12        122.59        136.84         8.99 o                         
  -6   3  12         15.05          7.87         5.69 o                         
  -5   3  12         34.71         34.26         5.96 o                         
  -4   3  12        167.82        180.35        11.04 o                         
  -3   3  12        214.67        220.16        11.48 o                         
  -2   3  12          0.85         -2.92         5.46 o                         
  -1   3  12         63.25         52.61         6.35 o                         
   0   3  12         18.00         19.25         5.26 o                         
   1   3  12         36.97         41.13         5.79 o                         
   2   3  12        188.83        183.69         8.10 o                         
   3   3  12       1322.60       1367.72        22.70 o                         
   4   3  12        472.59        481.80        13.63 o                         
   5   3  12         59.44         41.57         6.60 o                         
   6   3  12         76.84         64.40        10.52 o                         
   7   3  12         18.00         16.19         6.50 o                         
   8   3  12        264.55        306.95        12.41 o                         
   9   3  12          0.81         -0.44         4.25 o                         
  10   3  12          6.14          6.37         4.51 o                         
  11   3  12          8.33          3.41         3.78 o                         
 -12   4  12         15.75          6.42        14.97 o                         
 -11   4  12         56.48         63.35        18.71 o                         
 -10   4  12          8.44         -2.20         8.43 o                         
  -9   4  12         25.55         15.88         6.40 o                         
  -8   4  12         17.25         15.08         6.23 o                         
  -7   4  12         73.24         81.24         8.20 o                         
  -6   4  12          0.03          4.16         6.49 o                         
  -5   4  12        165.25        154.23        13.48 o                         
  -4   4  12        218.10        187.79        13.55 o                         
  -3   4  12         21.10          4.93         5.70 o                         
  -2   4  12        122.41         88.08        10.42 o                         
  -1   4  12          6.98          3.04         7.63 o                         
   0   4  12          0.24         -4.09         5.33 o                         
   1   4  12          0.42         -4.50         5.14 o                         
   2   4  12         85.10         80.45         6.95 o                         
   3   4  12         13.07          9.89         6.92 o                         
   4   4  12          1.51          5.31         5.66 o                         
   5   4  12         26.26         24.26         5.06 o                         
   6   4  12          2.09          0.49         4.50 o                         
   7   4  12          0.78         -4.68         4.68 o                         
   8   4  12         41.68         32.74         4.21 o                         
 -18   1  13        107.41         93.38         8.01 o                         
 -17   1  13          6.21          5.01         3.83 o                         
 -16   1  13          7.75          7.12         5.17 o                         
 -15   1  13          2.09         -4.24         4.24 o                         
 -14   1  13        184.12        180.68         8.87 o                         
 -13   1  13        359.65        376.81        10.99 o                         
 -12   1  13        428.85        440.82        11.12 o                         
 -11   1  13         39.22         44.05         5.53 o                         
 -10   1  13        687.93        649.07        12.72 o                         
  -9   1  13          9.65         11.96         4.75 o                         
  -8   1  13        171.53        159.65         6.92 o                         
  -7   1  13        123.31        129.69         6.11 o                         
  -6   1  13       1111.58       1108.50        18.33 o                         
  -5   1  13        130.86        133.98         6.89 o                         
  -4   1  13        373.96        380.50        15.51 o                         
  -3   1  13         28.68         36.72         6.32 o                         
  -2   1  13        104.83        110.92         9.44 o                         
  -1   1  13         94.00         94.41         7.80 o                         
   0   1  13       2666.69       2710.78        50.25 o                         
   1   1  13        211.82        223.84         7.57 o                         
   2   1  13         94.78        120.97         6.43 o                         
   3   1  13        947.68        922.68        15.66 o                         
   4   1  13        795.82        750.30        15.16 o                         
   5   1  13         46.76         41.65         6.17 o                         
   6   1  13        572.16        529.52        13.50 o                         
   7   1  13         19.07         32.50         6.73 o                         
   8   1  13        533.94        531.65        13.51 o                         
   9   1  13        283.52        286.85        11.79 o                         
  10   1  13         83.38         90.65         9.78 o                         
  11   1  13         89.20         80.04         7.39 o                         
  12   1  13         73.98         70.21         7.30 o                         
  13   1  13        335.11        355.05        16.93 o                         
  14   1  13        101.48        120.60        18.00 o                         
 -17   2  13          5.29         13.68         4.37 o                         
 -16   2  13        100.48        123.54         8.32 o                         
 -15   2  13          0.56         -3.15         4.67 o                         
 -14   2  13         33.81         28.38         5.73 o                         
 -13   2  13         24.21         19.73         5.45 o                         
 -12   2  13        231.09        226.31        11.19 o                         
 -11   2  13        279.94        283.21        10.27 o                         
 -10   2  13         79.98         74.65         6.47 o                         
  -9   2  13         70.48         82.45         6.26 o                         
  -8   2  13          0.00         -2.02         4.42 o                         
  -7   2  13        416.90        395.51        12.19 o                         
  -6   2  13        314.51        289.21        10.85 o                         
  -5   2  13        140.84        148.01         6.87 o                         
  -4   2  13          0.12          4.99         4.07 o                         
  -3   2  13         70.69         81.27         5.61 o                         
  -2   2  13        147.03        146.81         6.87 o                         
  -1   2  13        145.39        146.87         6.93 o                         
   0   2  13       1314.13       1251.45        19.13 o                         
   1   2  13        200.91        178.44         7.24 o                         
   2   2  13        416.76        414.70        10.22 o                         
   3   2  13         52.42         52.17         5.90 o                         
   4   2  13          2.56         -5.41         5.41 o                         
   5   2  13         80.33         74.64         6.14 o                         
   6   2  13        168.16        174.88         8.70 o                         
   7   2  13         13.92         15.99         5.24 o                         
   8   2  13         46.52         61.36         7.73 o                         
   9   2  13        452.34        508.69        12.80 o                         
  10   2  13        189.45        185.98         8.58 o                         
  11   2  13          0.12         -5.49         5.49 o                         
  12   2  13          3.14         -2.13         4.29 o                         
  13   2  13         29.40         14.35         8.42 o                         
 -15   3  13          3.45         -3.47        10.34 o                         
 -14   3  13          6.46          6.52         6.50 o                         
 -13   3  13         17.70         20.21         6.69 o                         
 -12   3  13         46.63         47.79         6.81 o                         
 -11   3  13          4.25          5.96         5.51 o                         
 -10   3  13        128.94        142.66         8.93 o                         
  -9   3  13          0.64         -4.34         4.58 o                         
  -8   3  13        434.77        461.04        14.38 o                         
  -7   3  13         97.39        110.84        12.41 o                         
  -6   3  13       1626.26       1521.84        29.66 o                         
  -5   3  13          9.52          6.55         5.99 o                         
  -4   3  13       1432.45       1421.04        30.09 o                         
  -3   3  13        219.04        224.59        12.58 o                         
  -2   3  13         90.09        110.79         8.41 o                         
  -1   3  13         55.07         39.45         6.39 o                         
   0   3  13       1168.99       1186.05        20.07 o                         
   1   3  13         93.97         94.40         6.48 o                         
   2   3  13       3444.04       3538.31        52.12 o                         
   3   3  13         52.77         51.73         6.24 o                         
   4   3  13        436.70        433.67        11.61 o                         
   5   3  13          6.28          4.63         5.86 o                         
   6   3  13         13.50          9.86         5.14 o                         
   7   3  13         11.16         10.37         4.80 o                         
   8   3  13          7.13         13.04         5.08 o                         
   9   3  13          5.37         -4.00         4.31 o                         
  10   3  13          9.14          8.23         3.85 o                         
  11   3  13          7.21          0.13         6.86 o                         
 -11   4  13         33.84         80.75        13.04 o                         
 -10   4  13          4.43         17.25        17.09 o                         
  -9   4  13         14.48         17.43         7.77 o                         
  -8   4  13         31.12         34.68         6.07 o                         
  -7   4  13         24.99         14.26         5.73 o                         
  -6   4  13          3.82         -4.88         5.05 o                         
  -5   4  13         41.19         46.87         7.50 o                         
  -4   4  13        161.47        141.35        10.28 o                         
  -3   4  13          7.19          6.05         6.06 o                         
  -2   4  13         18.62         12.53         6.05 o                         
  -1   4  13          7.34         -4.95         7.87 o                         
   0   4  13         74.91         68.06         6.78 o                         
   1   4  13         30.22         33.22         6.03 o                         
   2   4  13         57.26         49.64         5.74 o                         
   3   4  13          4.64          5.07         4.81 o                         
   4   4  13          6.55          2.68        10.42 o                         
   5   4  13          0.56         -4.59         6.57 o                         
   6   4  13         25.22         18.35         5.04 o                         
   7   4  13         16.71          6.42         5.35 o                         
 -18   0  14          3.78         13.98         6.17 o                         
 -17   0  14         42.84         37.07         5.97 o                         
 -16   0  14        507.58        541.01        18.83 o                         
 -15   0  14        731.99        808.16        21.67 o                         
 -14   0  14        147.50        163.79        11.51 o                         
 -13   0  14          7.15         13.12         9.75 o                         
 -12   0  14         18.03         10.39         6.31 o                         
 -11   0  14         44.58         48.03         8.52 o                         
 -10   0  14          7.63         -4.85         7.65 o                         
  -9   0  14        203.62        198.83        10.59 o                         
  -8   0  14        361.61        346.09        12.95 o                         
  -7   0  14        949.04        966.02        25.31 o                         
  -6   0  14        308.31        337.21        13.39 o                         
  -5   0  14        210.52        232.85        15.08 o                         
  -4   0  14        444.02        484.68        23.47 o                         
  -3   0  14        734.28        770.94        28.10 o                         
  -2   0  14        315.79        361.40        17.68 o                         
  -1   0  14          4.03          1.84         6.93 o                         
   0   0  14        827.66        929.90        32.65 o                         
   1   0  14       1177.30       1198.27        29.44 o                         
   2   0  14         15.82          5.34         5.77 o                         
   3   0  14         10.29         27.39         8.41 o                         
   4   0  14         45.96         50.63         6.85 o                         
   5   0  14        162.35        152.24         9.70 o                         
   6   0  14        108.98        137.76        14.79 o                         
   7   0  14         28.29         43.05         8.33 o                         
   8   0  14        475.24        422.78        26.31 o                         
   9   0  14          0.80          5.06         6.74 o                         
  10   0  14         16.61         14.40         9.55 o                         
  11   0  14        104.00         86.97        27.09 o                         
  12   0  14        227.68        286.53        20.90 o                         
  13   0  14          4.36          6.77         9.98 o                         
  14   0  14        302.74        405.67        28.52 o                         
 -18   1  14          0.09         -0.15         3.81 o                         
 -17   1  14          1.34          5.34         4.30 o                         
 -16   1  14          3.66         -2.12         4.53 o                         
 -15   1  14          2.72          2.18         4.16 o                         
 -14   1  14          4.16          0.83         4.78 o                         
 -13   1  14          2.06          7.09         5.56 o                         
 -12   1  14        477.45        477.12        11.50 o                         
 -11   1  14        380.72        394.96        10.72 o                         
 -10   1  14         63.95         81.96         5.74 o                         
  -9   1  14         44.34         49.17         5.52 o                         
  -8   1  14          2.41         -0.79         4.75 o                         
  -7   1  14        447.83        446.14         9.94 o                         
  -6   1  14        223.94        230.57         7.61 o                         
  -5   1  14        211.97        243.76         8.81 o                         
  -4   1  14         14.40         13.34         4.36 o                         
  -3   1  14         84.07         89.55         5.69 o                         
  -2   1  14         26.26         39.76         5.03 o                         
  -1   1  14        446.98        444.17        10.05 o                         
   0   1  14       1209.07       1205.37        18.92 o                         
   1   1  14         57.34         55.86         4.89 o                         
   2   1  14        129.68        143.72         6.41 o                         
   3   1  14         89.28        114.71         6.38 o                         
   4   1  14         78.39         88.63         5.60 o                         
   5   1  14         14.98          8.42         5.86 o                         
   6   1  14         48.02         39.62         5.11 o                         
   7   1  14        302.23        286.72        11.11 o                         
   8   1  14        238.44        208.93        10.61 o                         
   9   1  14        547.07        530.50        19.92 o                         
  10   1  14         23.81         19.68         5.73 o                         
  11   1  14         33.89         34.52         6.64 o                         
  12   1  14         16.40          8.86         5.91 o                         
  13   1  14          2.54         -5.19         7.19 o                         
 -17   2  14        105.15        111.43         8.32 o                         
 -16   2  14         56.88         56.23         5.00 o                         
 -15   2  14          7.54          5.89         4.87 o                         
 -14   2  14          0.14         -3.38         5.19 o                         
 -13   2  14        311.11        324.83        11.47 o                         
 -12   2  14        219.53        219.47         9.81 o                         
 -11   2  14        117.55        128.93         9.85 o                         
 -10   2  14          2.44         -0.51         5.44 o                         
  -9   2  14        156.75        154.16         8.86 o                         
  -8   2  14          1.09         -2.60         4.11 o                         
  -7   2  14        320.84        314.27        10.17 o                         
  -6   2  14        106.74        106.36         5.89 o                         
  -5   2  14          2.36         -4.24         4.24 o                         
  -4   2  14        125.51        120.32         6.37 o                         
  -3   2  14        466.20        432.51        10.79 o                         
  -2   2  14       1105.46       1078.86        17.73 o                         
  -1   2  14         38.26         43.27         5.15 o                         
   0   2  14       1257.09       1215.90        19.64 o                         
   1   2  14          0.10         -2.16         4.65 o                         
   2   2  14       1542.27       1489.83        24.84 o                         
   3   2  14         49.38         40.90         6.20 o                         
   4   2  14         30.86         37.42         5.54 o                         
   5   2  14          0.08          0.95         4.81 o                         
   6   2  14       1835.12       1807.40        27.81 o                         
   7   2  14         28.04         21.16         5.20 o                         
   8   2  14         14.67          9.02         4.71 o                         
   9   2  14        325.98        338.02        10.29 o                         
  10   2  14         32.49         28.23        12.30 o                         
  11   2  14         97.50        101.43         9.43 o                         
  12   2  14         31.80         25.30        10.14 o                         
 -14   3  14        199.45        225.20        15.11 o                         
 -13   3  14         27.77         22.76         6.15 o                         
 -12   3  14          0.30          4.57         9.33 o                         
 -11   3  14         66.16         72.66         6.88 o                         
 -10   3  14         49.26         47.30         6.25 o                         
  -9   3  14         52.45         50.11         5.33 o                         
  -8   3  14          7.67          6.28         7.74 o                         
  -7   3  14        236.37        217.99        10.75 o                         
  -6   3  14         79.97        114.18         8.97 o                         
  -5   3  14        207.16        189.67        10.81 o                         
  -4   3  14        101.23        121.25         8.26 o                         
  -3   3  14         80.71         88.93         9.16 o                         
  -2   3  14         22.62          9.53         5.14 o                         
  -1   3  14          7.68          0.54         6.92 o                         
   0   3  14        503.97        504.96        12.16 o                         
   1   3  14        247.20        253.25        11.16 o                         
   2   3  14        299.15        334.70        10.51 o                         
   3   3  14         29.20         21.26         5.63 o                         
   4   3  14         55.45         53.25         5.71 o                         
   5   3  14          3.03          4.82         6.54 o                         
   6   3  14         99.51        108.46         8.65 o                         
   7   3  14         38.52         30.46         5.67 o                         
   8   3  14          0.08         -2.07         4.59 o                         
   9   3  14          3.19         -3.40         3.85 o                         
  10   3  14         43.30         40.27         7.31 o                         
 -11   4  14          8.53         35.29        14.62 o                         
 -10   4  14         15.11         14.47        10.55 o                         
  -9   4  14         35.53         22.07         7.72 o                         
  -8   4  14         72.35         44.81        10.23 o                         
  -7   4  14          0.40         -6.95         6.95 o                         
  -6   4  14        482.57        443.84        18.53 o                         
  -5   4  14          4.18         13.37         5.48 o                         
  -4   4  14          8.83          7.30         5.59 o                         
  -3   4  14          8.58         11.03         5.20 o                         
  -2   4  14         56.67         57.73         6.81 o                         
  -1   4  14          5.88          2.02         5.49 o                         
   0   4  14         19.46          8.44         5.80 o                         
   1   4  14        164.93        164.66        12.41 o                         
   2   4  14         54.72         46.56         5.34 o                         
   3   4  14          0.79          8.38         7.81 o                         
   4   4  14         73.48         63.70         7.57 o                         
   5   4  14          0.11          1.43         4.15 o                         
   6   4  14          1.27         -4.45         4.45 o                         
 -17   1  15         80.66         77.11         5.87 o                         
 -16   1  15         15.40         10.44         4.85 o                         
 -15   1  15         41.38         40.33         4.72 o                         
 -14   1  15         67.56         68.14         5.74 o                         
 -13   1  15          6.14          3.52         7.08 o                         
 -12   1  15        890.23        873.52        17.54 o                         
 -11   1  15         14.86          4.40         5.00 o                         
 -10   1  15       1456.98       1425.93        23.16 o                         
  -9   1  15         51.57         53.96         5.37 o                         
  -8   1  15         12.35          0.81         4.40 o                         
  -7   1  15         93.47        111.30         6.51 o                         
  -6   1  15       1672.48       1632.53        25.24 o                         
  -5   1  15          2.80          6.89         3.88 o                         
  -4   1  15        121.84        134.48         6.86 o                         
  -3   1  15         46.72         42.60         5.39 o                         
  -2   1  15        220.25        212.23         7.69 o                         
  -1   1  15         45.77         52.56         4.47 o                         
   0   1  15        746.51        751.79        12.78 o                         
   1   1  15        329.16        358.01         9.26 o                         
   2   1  15        369.43        395.34         9.36 o                         
   3   1  15        435.44        416.50         9.99 o                         
   4   1  15        146.25        145.26         7.14 o                         
   5   1  15          1.70         -3.23         4.73 o                         
   6   1  15        133.11        165.85         9.60 o                         
   7   1  15        599.99        648.93        15.67 o                         
   8   1  15         14.61          6.88         5.75 o                         
   9   1  15          6.46          1.04         5.32 o                         
  10   1  15         44.58         35.55         6.10 o                         
  11   1  15          9.28         -0.87         5.61 o                         
  12   1  15         18.57         12.18         5.84 o                         
  13   1  15        128.32        149.64        10.99 o                         
 -16   2  15         32.04         30.63         5.53 o                         
 -15   2  15          0.10         -4.65         4.65 o                         
 -14   2  15          2.98         -0.87         5.05 o                         
 -13   2  15         28.06         25.02         7.02 o                         
 -12   2  15         48.04         42.10         5.94 o                         
 -11   2  15        154.94        161.39        10.28 o                         
 -10   2  15         41.34         21.06         5.74 o                         
  -9   2  15         78.60         81.45         8.57 o                         
  -8   2  15        258.42        235.15         9.53 o                         
  -7   2  15          0.05         -1.38         4.43 o                         
  -6   2  15         70.36         84.28         5.64 o                         
  -5   2  15         59.39         45.62         5.74 o                         
  -4   2  15         55.04         58.68         4.90 o                         
  -3   2  15        157.31        152.83         7.78 o                         
  -2   2  15        464.07        450.00        12.13 o                         
  -1   2  15         26.76         22.93         5.38 o                         
   0   2  15       1995.24       2012.69        34.24 o                         
   1   2  15        104.93        119.81         8.01 o                         
   2   2  15         17.94         15.69         5.25 o                         
   3   2  15        430.40        453.21        12.95 o                         
   4   2  15          8.07         16.70         5.39 o                         
   5   2  15        121.71        132.97         9.05 o                         
   6   2  15         13.79          9.51         4.65 o                         
   7   2  15        360.78        366.07        13.56 o                         
   8   2  15        877.88        913.36        19.22 o                         
   9   2  15         54.47         56.69         6.15 o                         
  10   2  15         58.06         57.55         9.03 o                         
  11   2  15          0.37          4.65         4.15 o                         
  12   2  15          0.94          0.92         4.76 o                         
 -14   3  15        127.54        135.41        11.78 o                         
 -13   3  15         18.61         17.42        10.29 o                         
 -12   3  15         51.56         49.28         6.21 o                         
 -11   3  15         64.83         55.55        13.19 o                         
 -10   3  15         61.33         63.62         6.75 o                         
  -9   3  15         45.82         47.50         8.50 o                         
  -8   3  15        636.69        594.49        14.67 o                         
  -7   3  15          0.50         -0.48         5.43 o                         
  -6   3  15        951.33        956.94        22.85 o                         
  -5   3  15        134.54        120.08         8.81 o                         
  -4   3  15         13.67         17.05         6.32 o                         
  -3   3  15        903.52        877.04        19.60 o                         
  -2   3  15         31.45         30.60         5.91 o                         
  -1   3  15         26.28         24.97         5.63 o                         
   0   3  15          1.83         -3.83         4.85 o                         
   1   3  15         98.27         99.04         6.91 o                         
   2   3  15         17.39         23.50         6.84 o                         
   3   3  15        165.62        185.88        10.25 o                         
   4   3  15          9.06         11.86         6.22 o                         
   5   3  15        147.30        170.23        10.88 o                         
   6   3  15         31.60         30.59         6.06 o                         
   7   3  15         17.56         19.88         4.80 o                         
   8   3  15          0.85         -0.79         3.80 o                         
   9   3  15          0.08         -1.63         4.51 o                         
  10   3  15         48.12         52.64         6.47 o                         
 -10   4  15         13.09         11.72         9.49 o                         
  -9   4  15        102.37         91.24        13.01 o                         
  -8   4  15        467.26        454.12        17.71 o                         
  -7   4  15        126.47        128.18        14.66 o                         
  -6   4  15        212.01        209.99        10.14 o                         
  -5   4  15         63.77         56.26         8.34 o                         
  -4   4  15         16.27         10.38         5.19 o                         
  -3   4  15          0.55         -0.33         5.49 o                         
  -2   4  15         38.08         35.22         7.76 o                         
  -1   4  15        121.73        131.52         9.91 o                         
   0   4  15        136.90        125.14         9.88 o                         
   1   4  15          0.01         -5.05         5.05 o                         
   2   4  15          6.85         15.12         6.28 o                         
   3   4  15         24.27         10.94         4.79 o                         
   4   4  15         48.79         64.73         6.78 o                         
   5   4  15          9.40         11.38         4.48 o                         
   6   4  15         28.51         15.07         3.89 o                         
 -18   0  16          2.95          2.29         5.28 o                         
 -17   0  16        326.01        319.44        12.62 o                         
 -16   0  16        800.99        814.53        25.53 o                         
 -15   0  16        437.38        435.26        15.68 o                         
 -14   0  16       4452.64       4419.78        99.61 o                         
 -13   0  16        345.66        338.89        18.21 o                         
 -12   0  16        401.26        450.02        16.36 o                         
 -11   0  16         27.02         26.94         7.20 o                         
 -10   0  16         62.27         61.25         8.11 o                         
  -9   0  16        113.23        120.81         9.49 o                         
  -8   0  16       1674.12       1728.04        38.47 o                         
  -7   0  16        509.44        566.22        16.29 o                         
  -6   0  16       2066.72       2238.40        45.04 o                         
  -5   0  16       2254.66       2423.70        44.98 o                         
  -4   0  16        385.87        379.22        13.23 o                         
  -3   0  16        975.30       1032.15        21.18 o                         
  -2   0  16        777.52        839.50        19.43 o                         
  -1   0  16         57.92         54.11         6.43 o                         
   0   0  16        883.62        883.45        20.78 o                         
   1   0  16         98.67        103.16         7.87 o                         
   2   0  16          0.27          1.50         5.75 o                         
   3   0  16        107.37        121.39         8.53 o                         
   4   0  16         64.43         60.89         8.37 o                         
   5   0  16          1.09         -2.75         7.50 o                         
   6   0  16         91.60         91.68         8.14 o                         
   7   0  16         23.11         27.24         7.60 o                         
   8   0  16        131.57        114.75        11.39 o                         
   9   0  16        275.10        283.20        18.95 o                         
  10   0  16         43.79         48.49        14.26 o                         
  11   0  16         70.97         59.54        14.26 o                         
  12   0  16        189.29        255.23        22.82 o                         
 -17   1  16        119.70        115.42         7.47 o                         
 -16   1  16          4.94          6.19         4.35 o                         
 -15   1  16         65.84         56.94         5.15 o                         
 -14   1  16        315.96        319.03        10.21 o                         
 -13   1  16         63.29         68.41         8.12 o                         
 -12   1  16        273.61        274.34        10.32 o                         
 -11   1  16        237.90        219.46         8.71 o                         
 -10   1  16          0.12          4.20         6.28 o                         
  -9   1  16        482.50        497.95        11.67 o                         
  -8   1  16        366.17        387.22        10.47 o                         
  -7   1  16          1.69          2.83         4.51 o                         
  -6   1  16        282.84        298.06         8.19 o                         
  -5   1  16         81.30         99.58         7.91 o                         
  -4   1  16        156.89        157.77         6.41 o                         
  -3   1  16          0.29         -0.43         4.10 o                         
  -2   1  16         53.41         50.94         4.97 o                         
  -1   1  16        235.24        261.19         8.47 o                         
   0   1  16        555.68        588.31        11.47 o                         
   1   1  16        649.38        658.83        12.36 o                         
   2   1  16        104.17        106.46         6.57 o                         
   3   1  16         44.44         37.65         7.29 o                         
   4   1  16          7.28         -3.56         5.15 o                         
   5   1  16          4.28          3.32         5.79 o                         
   6   1  16         46.05         43.59         6.12 o                         
   7   1  16         60.71         65.48        12.25 o                         
   8   1  16         30.89         20.31         8.00 o                         
   9   1  16          2.10         -0.34         5.24 o                         
  10   1  16         20.28         22.92         5.23 o                         
  11   1  16          0.66         -5.05         5.18 o                         
  12   1  16         10.71          6.09         5.83 o                         
 -16   2  16          9.05          0.30         7.91 o                         
 -15   2  16          0.26         31.79        16.88 o                         
 -14   2  16         24.90         24.43         6.62 o                         
 -13   2  16        142.26        153.03        11.76 o                         
 -12   2  16         27.13         23.05         5.85 o                         
 -11   2  16        138.39        137.48         8.19 o                         
 -10   2  16         21.13          6.78         5.39 o                         
  -9   2  16         73.34         78.48         7.00 o                         
  -8   2  16         31.80         25.98         6.06 o                         
  -7   2  16        130.47        146.68        10.37 o                         
  -6   2  16         12.10         16.62         5.27 o                         
  -5   2  16        264.74        240.35         8.98 o                         
  -4   2  16         53.03         60.30         5.80 o                         
  -3   2  16        755.13        771.38        15.96 o                         
  -2   2  16         99.76         86.86         6.42 o                         
  -1   2  16        289.68        267.67        11.41 o                         
   0   2  16         20.88         31.86         5.19 o                         
   1   2  16          0.56         -4.87         4.87 o                         
   2   2  16       1864.18       1888.77        32.45 o                         
   3   2  16         59.69         61.06         6.15 o                         
   4   2  16          9.07         -3.24         5.26 o                         
   5   2  16        663.28        684.22        14.79 o                         
   6   2  16        883.53        876.53        16.99 o                         
   7   2  16       1479.87       1574.39        30.32 o                         
   8   2  16         39.76         29.98         6.51 o                         
   9   2  16        398.11        398.40        12.27 o                         
  10   2  16          1.63          0.93         4.80 o                         
  11   2  16          4.73          1.10         4.15 o                         
 -14   3  16         19.66          8.40         8.73 o                         
 -13   3  16         87.52         87.95         9.69 o                         
 -12   3  16         32.43         35.63         5.71 o                         
 -11   3  16        109.31        120.40         9.28 o                         
 -10   3  16         13.08         16.79         6.30 o                         
  -9   3  16        170.30        164.77        11.81 o                         
  -8   3  16         99.21         94.22         9.29 o                         
  -7   3  16          5.37          2.88         6.97 o                         
  -6   3  16        124.99        112.89         8.16 o                         
  -5   3  16         46.16         38.36         8.05 o                         
  -4   3  16         21.06         22.26         6.12 o                         
  -3   3  16          0.08          0.34         4.72 o                         
  -2   3  16         33.94         26.91         6.02 o                         
  -1   3  16          3.34          6.56         6.39 o                         
   0   3  16         75.83         67.26         9.13 o                         
   1   3  16         21.83         14.83         5.23 o                         
   2   3  16          0.11         -0.83         4.94 o                         
   3   3  16         56.28         56.55         5.96 o                         
   4   3  16         16.75         23.87         4.99 o                         
   5   3  16         10.74          7.97         4.66 o                         
   6   3  16        360.41        389.64        11.88 o                         
   7   3  16         95.50         93.03         8.28 o                         
   8   3  16         11.04          4.01         4.58 o                         
   9   3  16          0.07         -0.70         3.90 o                         
  -9   4  16         90.40         88.89        10.00 o                         
  -8   4  16        153.58        165.36        22.09 o                         
  -7   4  16         19.99         17.27         6.75 o                         
  -6   4  16          0.00         -1.01         6.40 o                         
  -5   4  16        130.42        146.77        14.39 o                         
  -4   4  16          0.01          6.21         5.04 o                         
  -3   4  16         56.62         47.18         5.91 o                         
  -2   4  16          5.68          6.83         5.25 o                         
  -1   4  16         42.10         30.67         7.31 o                         
   0   4  16          5.77          4.71         4.37 o                         
   1   4  16         15.47         17.09         4.19 o                         
   2   4  16          4.28          3.38         3.53 o                         
   3   4  16         23.27         24.31         4.20 o                         
   4   4  16         10.78          9.23         4.37 o                         
   5   4  16         32.27         37.76         5.94 o                         
 -17   1  17         26.90         27.81         3.99 o                         
 -16   1  17         82.47         85.01         8.19 o                         
 -15   1  17         13.61         12.81         4.28 o                         
 -14   1  17         92.57         79.54         7.80 o                         
 -13   1  17          0.16         -4.77         4.77 o                         
 -12   1  17          2.03         -5.60         5.60 o                         
 -11   1  17         31.44         27.73         5.34 o                         
 -10   1  17        277.07        275.77        12.34 o                         
  -9   1  17          5.89         10.56         5.96 o                         
  -8   1  17        128.95        137.86         7.09 o                         
  -7   1  17        247.07        267.22         8.70 o                         
  -6   1  17        119.39        133.27         7.55 o                         
  -5   1  17         74.94         83.85         5.44 o                         
  -4   1  17        137.43        152.93         6.53 o                         
  -3   1  17          4.01          7.77         4.42 o                         
  -2   1  17         69.04         91.05         7.94 o                         
  -1   1  17        299.41        315.48         9.39 o                         
   0   1  17        655.37        638.04        12.83 o                         
   1   1  17        227.24        236.63        11.32 o                         
   2   1  17         48.59         58.24         5.62 o                         
   3   1  17          2.34         -2.31         4.74 o                         
   4   1  17        142.75        156.38         8.48 o                         
   5   1  17         70.38         74.46         5.79 o                         
   6   1  17         25.66         43.43         9.32 o                         
   7   1  17         20.91         18.06         5.40 o                         
   8   1  17        368.62        372.58        12.37 o                         
   9   1  17         97.11         82.55         7.15 o                         
  10   1  17         55.99         46.60         5.29 o                         
  11   1  17          4.46          2.24         5.12 o                         
  12   1  17          0.49         13.05         6.32 o                         
 -16   2  17         79.14         93.01         8.08 o                         
 -15   2  17          6.94         25.18         7.15 o                         
 -14   2  17         28.45         20.98         5.42 o                         
 -13   2  17         14.63         21.85         6.53 o                         
 -12   2  17         14.13         19.80         6.19 o                         
 -11   2  17         51.58         48.01         5.92 o                         
 -10   2  17         27.88         20.50         7.57 o                         
  -9   2  17         63.38         54.61         6.50 o                         
  -8   2  17        247.31        213.46        10.74 o                         
  -7   2  17          9.90          8.73         5.58 o                         
  -6   2  17          8.09         -5.59         5.59 o                         
  -5   2  17         19.69          8.85         5.37 o                         
  -4   2  17          0.52          2.06         5.30 o                         
  -3   2  17         29.51         34.19         6.28 o                         
  -2   2  17        320.86        345.60        10.43 o                         
  -1   2  17         44.34         40.51         5.26 o                         
   0   2  17        542.91        572.18        13.89 o                         
   1   2  17        127.30        126.71         8.63 o                         
   2   2  17        395.29        395.09        11.91 o                         
   3   2  17          9.37          2.98         4.57 o                         
   4   2  17        131.90        125.51         7.11 o                         
   5   2  17        411.63        469.52        12.95 o                         
   6   2  17        158.03        175.73         8.91 o                         
   7   2  17         35.13         43.34         5.90 o                         
   8   2  17          3.93         -0.83         4.82 o                         
   9   2  17          0.16         -4.67         4.67 o                         
  10   2  17         26.83         16.56         5.19 o                         
 -13   3  17          0.08         -0.88         5.18 o                         
 -12   3  17         34.43         28.94         6.45 o                         
 -11   3  17          4.25          9.35         7.69 o                         
 -10   3  17         47.81         51.73         6.45 o                         
  -9   3  17          0.31         -6.27         6.27 o                         
  -8   3  17        271.67        236.23        14.69 o                         
  -7   3  17        200.03        182.14        10.98 o                         
  -6   3  17        293.95        267.69        13.80 o                         
  -5   3  17         52.54         39.57         5.24 o                         
  -4   3  17          9.56          8.60         5.44 o                         
  -3   3  17         23.95         20.33         4.89 o                         
  -2   3  17          2.31          0.68         4.37 o                         
  -1   3  17          0.06          4.31         4.55 o                         
   0   3  17         35.16         37.87         5.40 o                         
   1   3  17          9.51         -5.71         5.71 o                         
   2   3  17         26.69         21.72         5.01 o                         
   3   3  17        300.61        325.86        10.39 o                         
   4   3  17         11.33          4.68         4.63 o                         
   5   3  17        193.87        183.19         9.70 o                         
   6   3  17         26.09         23.46         5.65 o                         
   7   3  17        199.99        209.63         8.86 o                         
   8   3  17          0.00         -4.86         4.86 o                         
  -9   4  17         19.99          5.96         5.48 o                         
  -8   4  17         29.22         22.28         6.03 o                         
  -7   4  17         87.13         84.92        10.61 o                         
  -6   4  17        249.22        270.00        14.85 o                         
  -5   4  17          0.01         -3.29         5.82 o                         
  -4   4  17         75.07         61.72         9.82 o                         
  -3   4  17          2.30          5.48         5.27 o                         
  -2   4  17         36.62         33.43         6.28 o                         
  -1   4  17         88.43         85.75         6.40 o                         
   0   4  17          0.93         -0.27         4.73 o                         
   1   4  17          3.00         -5.10         5.10 o                         
   2   4  17          0.58          2.40         5.70 o                         
   3   4  17          8.45          5.11         4.87 o                         
 -17   0  18          0.02          1.77         4.66 o                         
 -16   0  18        418.64        438.85        16.71 o                         
 -15   0  18         52.28         43.65         9.61 o                         
 -14   0  18         41.37         37.80         7.38 o                         
 -13   0  18        150.10        139.15        10.67 o                         
 -12   0  18        717.60        714.59        20.15 o                         
 -11   0  18       1162.35       1168.97        27.36 o                         
 -10   0  18         52.87         65.81         8.01 o                         
  -9   0  18         76.39         80.35         8.24 o                         
  -8   0  18        255.92        278.50        12.27 o                         
  -7   0  18          2.92         14.05         9.28 o                         
  -6   0  18        114.24        135.77        10.04 o                         
  -5   0  18        126.93        114.79         8.97 o                         
  -4   0  18         11.96         14.66         6.92 o                         
  -3   0  18         69.02         79.00         7.12 o                         
  -2   0  18        318.64        314.19        11.14 o                         
  -1   0  18        220.16        215.80        10.56 o                         
   0   0  18         26.59         37.20         6.31 o                         
   1   0  18        213.18        205.77        12.98 o                         
   2   0  18        166.71        175.38        10.26 o                         
   3   0  18         39.78         58.76        13.69 o                         
   4   0  18         46.55         39.21         6.76 o                         
   5   0  18        217.94        196.91        12.32 o                         
   6   0  18         10.10         12.07         7.61 o                         
   7   0  18        146.88        147.60        11.68 o                         
   8   0  18        106.36         96.04         8.97 o                         
   9   0  18         13.18          7.13        12.48 o                         
  10   0  18         78.79         50.62        12.12 o                         
  11   0  18        109.67        160.07        18.54 o                         
 -17   1  18         58.50         54.23         7.30 o                         
 -16   1  18        379.30        381.44        11.38 o                         
 -15   1  18          0.15         -1.71         4.52 o                         
 -14   1  18          6.85         -0.77         4.58 o                         
 -13   1  18          4.31          4.24         4.67 o                         
 -12   1  18         35.32         30.46         5.62 o                         
 -11   1  18        101.70         98.28         7.35 o                         
 -10   1  18          4.44         -1.14         4.93 o                         
  -9   1  18         47.88         36.63         6.20 o                         
  -8   1  18          1.36         -1.04         4.72 o                         
  -7   1  18          2.07          3.86         4.97 o                         
  -6   1  18        146.72        143.60         7.52 o                         
  -5   1  18         27.94         31.35         4.75 o                         
  -4   1  18         34.00         41.43         5.44 o                         
  -3   1  18        654.04        639.20        15.44 o                         
  -2   1  18        215.14        229.59         9.37 o                         
  -1   1  18       1343.17       1398.88        21.90 o                         
   0   1  18        229.55        244.30         8.83 o                         
   1   1  18        367.07        385.84        10.83 o                         
   2   1  18         31.50         22.49         5.65 o                         
   3   1  18         67.86         74.29         6.41 o                         
   4   1  18          5.73          6.46         4.95 o                         
   5   1  18        494.96        463.90        12.81 o                         
   6   1  18        176.67        173.98         9.34 o                         
   7   1  18        344.13        311.23        15.73 o                         
   8   1  18          0.48          0.04         6.03 o                         
   9   1  18          0.51         -4.29         4.75 o                         
  10   1  18          5.31          6.59         5.74 o                         
  11   1  18          5.92          0.18         5.22 o                         
 -15   2  18          3.94          2.47         7.64 o                         
 -14   2  18         41.70         38.09         6.12 o                         
 -13   2  18         59.73         63.38         5.86 o                         
 -12   2  18         55.72         54.43         5.97 o                         
 -11   2  18        282.48        282.54        11.41 o                         
 -10   2  18          7.12         11.13         5.55 o                         
  -9   2  18        403.20        384.12        13.08 o                         
  -8   2  18        141.72        126.65         9.19 o                         
  -7   2  18          2.96         -1.03         6.08 o                         
  -6   2  18        148.48        118.56        11.57 o                         
  -5   2  18        274.79        272.34        10.64 o                         
  -4   2  18         24.35         19.99         5.71 o                         
  -3   2  18        102.12         81.51         6.65 o                         
  -2   2  18       1014.96       1004.45        20.81 o                         
  -1   2  18       2340.05       2401.34        44.31 o                         
   0   2  18        441.24        437.84        12.78 o                         
   1   2  18        881.38        944.18        21.07 o                         
   2   2  18        357.95        382.24        11.87 o                         
   3   2  18         76.99         77.44         6.58 o                         
   4   2  18          1.85          2.69         4.91 o                         
   5   2  18         14.76          8.42         5.03 o                         
   6   2  18         17.92         14.81         5.06 o                         
   7   2  18          2.42          0.22         4.67 o                         
   8   2  18        176.07        181.48        12.60 o                         
   9   2  18          0.66         -5.54         5.54 o                         
  10   2  18         20.50          8.02         5.84 o                         
 -13   3  18        134.10        126.48         9.32 o                         
 -12   3  18         11.14         -0.82         7.09 o                         
 -11   3  18          7.74          6.19         5.07 o                         
 -10   3  18         35.54         39.35         5.53 o                         
  -9   3  18         94.47        114.56        10.40 o                         
  -8   3  18         70.25         50.90         9.30 o                         
  -7   3  18          0.69         -3.99         5.59 o                         
  -6   3  18         20.37         13.78         6.32 o                         
  -5   3  18          9.05         15.31         9.48 o                         
  -4   3  18          4.39          4.36         5.42 o                         
  -3   3  18         93.21         75.84         7.29 o                         
  -2   3  18          0.12         -3.66         4.03 o                         
  -1   3  18          3.88         -0.98         4.05 o                         
   0   3  18         59.50         54.02         5.30 o                         
   1   3  18          0.12          1.28         3.94 o                         
   2   3  18          5.42         -3.72         3.72 o                         
   3   3  18         19.83          8.71         4.83 o                         
   4   3  18        181.54        183.73         8.28 o                         
   5   3  18        221.27        220.68         9.26 o                         
   6   3  18         42.22         37.85         4.76 o                         
   7   3  18         11.75         11.12         4.32 o                         
  -7   4  18        215.16        181.80        11.62 o                         
  -6   4  18          0.24         -3.94         5.78 o                         
  -5   4  18        173.88        172.23        12.13 o                         
  -4   4  18         11.91          9.87         5.92 o                         
  -3   4  18         28.38         33.59         5.71 o                         
  -2   4  18          0.20         10.59         5.11 o                         
  -1   4  18        140.11        144.85         9.50 o                         
   0   4  18          4.94         11.22         4.77 o                         
   1   4  18         31.83         18.38         4.71 o                         
   2   4  18         13.88         10.62         6.08 o                         
 -16   1  19          0.62         -4.27         4.63 o                         
 -15   1  19         26.88         17.57         5.54 o                         
 -14   1  19        123.65        127.29         7.51 o                         
 -13   1  19         42.10         35.58         5.07 o                         
 -12   1  19          5.45         10.74         4.91 o                         
 -11   1  19        266.63        266.84        10.20 o                         
 -10   1  19         49.81         55.53         5.73 o                         
  -9   1  19         27.68         27.54         5.37 o                         
  -8   1  19        135.62        121.58         6.93 o                         
  -7   1  19         73.80         77.00         8.53 o                         
  -6   1  19          0.70         -4.50         4.50 o                         
  -5   1  19        218.84        215.65         7.82 o                         
  -4   1  19        409.55        419.70        10.16 o                         
  -3   1  19        751.38        774.51        14.29 o                         
  -2   1  19        737.63        742.45        13.54 o                         
  -1   1  19        844.67        844.29        16.42 o                         
   0   1  19          0.54         -4.71         4.71 o                         
   1   1  19        523.53        509.75        12.05 o                         
   2   1  19        299.79        296.51        10.46 o                         
   3   1  19          4.36          4.91         4.69 o                         
   4   1  19         53.18         49.95         5.85 o                         
   5   1  19        456.83        431.48        16.33 o                         
   6   1  19         29.49         26.09         5.99 o                         
   7   1  19         47.44         36.42         5.33 o                         
   8   1  19         56.38         43.94         5.57 o                         
   9   1  19          0.30         -3.22         4.01 o                         
  10   1  19          8.94          2.98         7.31 o                         
 -15   2  19          5.59          6.53         4.70 o                         
 -14   2  19         11.43         16.18         4.72 o                         
 -13   2  19          1.60          8.17         5.10 o                         
 -12   2  19          4.15          5.00         4.76 o                         
 -11   2  19          0.48         10.36         5.38 o                         
 -10   2  19        375.62        343.46        17.43 o                         
  -9   2  19        301.38        284.20        11.78 o                         
  -8   2  19         17.74         18.04         5.93 o                         
  -7   2  19         93.35         71.62         7.31 o                         
  -6   2  19         26.92         16.98         6.17 o                         
  -5   2  19        102.35         77.32         6.54 o                         
  -4   2  19         41.32         37.42         5.86 o                         
  -3   2  19         11.12          9.12         5.15 o                         
  -2   2  19          5.62          7.85         5.20 o                         
  -1   2  19        692.35        728.44        18.12 o                         
   0   2  19        312.86        332.55        11.33 o                         
   1   2  19         37.10         37.82         5.81 o                         
   2   2  19         36.33         34.00         5.82 o                         
   3   2  19         23.97         26.27         5.34 o                         
   4   2  19         24.41         13.80         4.87 o                         
   5   2  19         92.51         91.76         7.37 o                         
   6   2  19        124.75        120.68         8.89 o                         
   7   2  19        121.52        131.97         7.90 o                         
   8   2  19          1.13          9.43         5.47 o                         
   9   2  19          0.66          7.15         3.79 o                         
 -12   3  19         10.32          6.52         8.02 o                         
 -11   3  19          6.07          5.86         5.34 o                         
 -10   3  19         23.71         22.07         5.21 o                         
  -9   3  19         46.64         66.85         7.29 o                         
  -8   3  19         23.58         23.84         6.91 o                         
  -7   3  19          2.10         -1.60         5.65 o                         
  -6   3  19          0.23         -5.88         5.88 o                         
  -5   3  19         36.96         28.48         8.93 o                         
  -4   3  19          0.17          6.58         5.32 o                         
  -3   3  19          6.74         13.94         5.01 o                         
  -2   3  19         31.98         32.92         5.52 o                         
  -1   3  19         11.07          8.88         4.87 o                         
   0   3  19         17.08         14.44         4.86 o                         
   1   3  19         35.79         35.98         5.55 o                         
   2   3  19          2.17          6.08         5.48 o                         
   3   3  19          9.94          4.41         5.03 o                         
   4   3  19         61.91         51.38         7.57 o                         
   5   3  19          7.57          8.59         4.43 o                         
   6   3  19         73.01         70.80         6.76 o                         
  -6   4  19         42.37         33.28         7.49 o                         
  -5   4  19          6.03          3.62         5.13 o                         
  -4   4  19         81.86         85.64        10.71 o                         
  -3   4  19         39.38         30.66         9.98 o                         
  -2   4  19         28.69         24.10         7.76 o                         
  -1   4  19         31.46         26.24         6.32 o                         
   0   4  19         20.80         13.87         4.69 o                         
 -16   0  20         79.16         88.32        13.37 o                         
 -15   0  20        787.06        801.62        32.38 o                         
 -14   0  20         97.60         92.93        15.28 o                         
 -13   0  20        597.42        617.53        20.02 o                         
 -12   0  20         24.24         22.00         7.30 o                         
 -11   0  20       1222.33       1272.34        30.25 o                         
 -10   0  20         32.32         36.98         7.68 o                         
  -9   0  20          0.41         -2.77         6.44 o                         
  -8   0  20         59.02         68.65        10.30 o                         
  -7   0  20        187.28        194.50        12.05 o                         
  -6   0  20        252.26        250.62        12.33 o                         
  -5   0  20        717.59        755.79        19.77 o                         
  -4   0  20         32.81         31.77         7.35 o                         
  -3   0  20        316.22        353.84        17.40 o                         
  -2   0  20         68.86         90.01         8.13 o                         
  -1   0  20         21.93         35.52         6.88 o                         
   0   0  20          6.19         -3.03         6.55 o                         
   1   0  20        151.33        155.14        10.57 o                         
   2   0  20        989.51        997.24        24.53 o                         
   3   0  20        330.58        319.11        24.93 o                         
   4   0  20        247.00        247.33        13.56 o                         
   5   0  20         78.49         69.68        11.94 o                         
   6   0  20         37.84         33.99         7.09 o                         
   7   0  20        120.97        137.11        16.84 o                         
   8   0  20        445.08        410.94        33.16 o                         
   9   0  20          0.10          4.63         8.56 o                         
  10   0  20         56.94         74.87        13.90 o                         
 -16   1  20         49.03         32.87         4.08 o                         
 -15   1  20        169.21        145.25        10.34 o                         
 -14   1  20        155.93        177.17         9.80 o                         
 -13   1  20         26.88         16.70         4.33 o                         
 -12   1  20          1.17          1.12         4.69 o                         
 -11   1  20        140.33        137.51         8.52 o                         
 -10   1  20          7.85          6.11         4.77 o                         
  -9   1  20         93.39        114.90         8.42 o                         
  -8   1  20          0.00         -3.80         4.75 o                         
  -7   1  20        171.31        166.73         7.60 o                         
  -6   1  20         45.82         58.14         5.22 o                         
  -5   1  20        116.61        119.13         7.02 o                         
  -4   1  20        395.79        394.24        13.00 o                         
  -3   1  20       1564.20       1653.68        23.72 o                         
  -2   1  20        132.36        149.17         7.44 o                         
  -1   1  20         18.81         24.37         4.82 o                         
   0   1  20        588.92        603.78        13.06 o                         
   1   1  20        136.82        141.11         7.78 o                         
   2   1  20        209.43        191.51         8.75 o                         
   3   1  20          9.81          7.86         5.71 o                         
   4   1  20          4.20          3.93         4.74 o                         
   5   1  20         18.98         16.04         4.89 o                         
   6   1  20         12.86          7.38         5.15 o                         
   7   1  20          5.10          9.06         4.55 o                         
   8   1  20          5.49          6.46         4.33 o                         
   9   1  20          0.38         -4.47         4.81 o                         
  10   1  20         33.02          9.31         8.02 o                         
 -14   2  20         41.94         45.67         9.94 o                         
 -13   2  20          9.43          6.98         4.28 o                         
 -12   2  20         13.40          2.15        10.09 o                         
 -11   2  20         91.48        137.49        12.20 o                         
 -10   2  20        173.36        166.40        11.29 o                         
  -9   2  20        320.75        314.51        13.33 o                         
  -8   2  20         35.40         25.20         6.16 o                         
  -7   2  20        126.79        143.01        10.16 o                         
  -6   2  20        144.31        123.84        12.46 o                         
  -5   2  20         34.74         38.69         8.53 o                         
  -4   2  20        126.08        115.44         8.33 o                         
  -3   2  20        128.80        127.34         8.90 o                         
  -2   2  20         13.53         11.86         5.53 o                         
  -1   2  20        589.52        605.99        24.74 o                         
   0   2  20         65.80         58.04         6.25 o                         
   1   2  20         73.56         70.01         7.82 o                         
   2   2  20        154.11        163.59         8.59 o                         
   3   2  20         39.42         37.16         5.69 o                         
   4   2  20        122.77        119.71        10.25 o                         
   5   2  20         25.16         18.84         5.72 o                         
   6   2  20        112.91        102.75         7.76 o                         
   7   2  20         12.30          4.66         4.04 o                         
   8   2  20         20.78         19.24         4.27 o                         
 -11   3  20          2.14          3.10         4.77 o                         
 -10   3  20         10.12          3.40         4.40 o                         
  -9   3  20         16.73          9.21         4.89 o                         
  -8   3  20          6.19          4.73         5.13 o                         
  -7   3  20          0.03          7.47         5.67 o                         
  -6   3  20         41.98         40.60         5.91 o                         
  -5   3  20          0.01         -6.35         6.35 o                         
  -4   3  20          8.23         -0.82         5.10 o                         
  -3   3  20         71.43         56.42         6.08 o                         
  -2   3  20          0.69         -3.91         4.36 o                         
  -1   3  20          0.00         -4.51         4.51 o                         
   0   3  20         34.20         27.75         4.75 o                         
   1   3  20         50.66         53.60         5.84 o                         
   2   3  20          0.64          0.79         4.36 o                         
   3   3  20         34.32         34.77         4.64 o                         
   4   3  20        102.58         94.23         8.88 o                         
   5   3  20         99.67         99.72        19.89 o                         
 -15   1  21        136.15        134.50         7.02 o                         
 -14   1  21         44.67         33.63         5.40 o                         
 -13   1  21         36.28         31.99         4.67 o                         
 -12   1  21         19.54         21.95         4.74 o                         
 -11   1  21         19.19         14.86         4.89 o                         
 -10   1  21         61.86         73.59         5.85 o                         
  -9   1  21        365.58        394.90        10.91 o                         
  -8   1  21         24.76         23.70         5.87 o                         
  -7   1  21        135.21        151.11         8.41 o                         
  -6   1  21        192.80        209.57        12.56 o                         
  -5   1  21         78.53         85.00         6.49 o                         
  -4   1  21        714.12        740.71        15.29 o                         
  -3   1  21         15.95         17.85         4.75 o                         
  -2   1  21          6.88          3.75         4.93 o                         
  -1   1  21        245.53        255.65         9.33 o                         
   0   1  21         12.56         11.98         4.58 o                         
   1   1  21        382.84        388.17        10.99 o                         
   2   1  21         83.31         81.67         5.97 o                         
   3   1  21          0.23          1.46         4.72 o                         
   4   1  21         56.90         52.69         5.35 o                         
   5   1  21        178.22        170.31         9.56 o                         
   6   1  21         17.35          9.60         4.52 o                         
   7   1  21          2.36         -1.07         4.78 o                         
   8   1  21        136.26        118.65        13.28 o                         
   9   1  21        123.68        184.99        17.47 o                         
 -14   2  21         21.41         13.41         5.55 o                         
 -13   2  21         21.11         17.41         4.96 o                         
 -12   2  21         62.71         43.17         5.89 o                         
 -11   2  21          8.43          1.04         6.96 o                         
 -10   2  21         20.75         15.36         5.18 o                         
  -9   2  21        313.03        285.74        11.73 o                         
  -8   2  21          0.46          6.22         5.72 o                         
  -7   2  21         89.82         82.80         9.39 o                         
  -6   2  21         70.65         90.23        13.52 o                         
  -5   2  21         27.07         14.83         5.83 o                         
  -4   2  21         21.06         19.84         5.23 o                         
  -3   2  21          9.68          0.40         4.82 o                         
  -2   2  21          0.04          1.03         4.68 o                         
  -1   2  21          3.42          4.71         4.72 o                         
   0   2  21         21.44         19.57         5.12 o                         
   1   2  21         60.89         50.28         5.82 o                         
   2   2  21        209.67        221.14         9.23 o                         
   3   2  21          0.97          9.11         4.57 o                         
   4   2  21         11.09          3.06         4.32 o                         
   5   2  21          5.67          0.99         4.96 o                         
   6   2  21          0.31         -1.66         4.08 o                         
   7   2  21          0.98          0.51         4.99 o                         
 -10   3  21         15.70         -2.31         5.47 o                         
  -9   3  21          5.64          5.11         4.45 o                         
  -8   3  21         59.68         49.73         9.93 o                         
  -7   3  21         25.74         30.52         5.25 o                         
  -6   3  21         47.34         32.87         6.15 o                         
  -5   3  21         38.08         22.40         5.56 o                         
  -4   3  21        204.01        207.36        12.19 o                         
  -3   3  21         89.93         71.94        10.48 o                         
  -2   3  21          2.08         11.01         4.52 o                         
  -1   3  21         27.56         20.35         4.42 o                         
   0   3  21         23.38         21.41         4.14 o                         
   1   3  21         25.56         21.63         3.92 o                         
   2   3  21         24.05         16.54         4.10 o                         
   3   3  21        646.37        572.44        24.20 o                         
   4   3  21        311.00        320.32        16.93 o                         
 -15   0  22         14.98          7.61        12.30 o                         
 -14   0  22          2.62          0.11         5.52 o                         
 -13   0  22          0.01         -1.79         9.45 o                         
 -12   0  22         14.78         21.86         5.72 o                         
 -11   0  22        112.41        124.20        13.67 o                         
 -10   0  22          0.28          0.96         5.82 o                         
  -9   0  22         13.79         11.89         6.16 o                         
  -8   0  22        117.05        119.67         8.83 o                         
  -7   0  22         32.09         50.80         9.28 o                         
  -6   0  22        562.07        570.61        16.21 o                         
  -5   0  22         35.92         30.33         7.37 o                         
  -4   0  22        662.79        685.28        19.59 o                         
  -3   0  22       1472.61       1589.81        38.42 o                         
  -2   0  22         66.90         84.02        11.25 o                         
  -1   0  22       1239.53       1303.25        35.36 o                         
   0   0  22         93.17         93.08         9.90 o                         
   1   0  22          2.78         11.60         6.38 o                         
   2   0  22        287.78        311.01        14.56 o                         
   3   0  22        436.09        446.46        16.73 o                         
   4   0  22         48.05         40.62         7.22 o                         
   5   0  22        545.43        478.92        23.06 o                         
   6   0  22         95.16         86.70        24.06 o                         
   7   0  22         28.58         27.19         9.63 o                         
   8   0  22         18.91          4.28         8.20 o                         
 -14   1  22        215.70        209.33        10.39 o                         
 -13   1  22          2.32          3.75         4.13 o                         
 -12   1  22          2.30         -1.45         4.03 o                         
 -11   1  22        155.46        159.29         8.54 o                         
 -10   1  22        155.25        159.49         8.58 o                         
  -9   1  22        220.53        216.61         9.62 o                         
  -8   1  22         26.84         19.11         4.62 o                         
  -7   1  22         31.23         28.99         5.13 o                         
  -6   1  22          0.37          2.63         4.66 o                         
  -5   1  22          3.54          2.38         5.85 o                         
  -4   1  22         28.46         30.07         5.81 o                         
  -3   1  22       1136.00       1186.38        22.72 o                         
  -2   1  22        161.49        178.01         9.69 o                         
  -1   1  22        598.07        616.58        18.38 o                         
   0   1  22          1.57          1.00         4.26 o                         
   1   1  22         15.92         18.97         4.53 o                         
   2   1  22        106.22        108.72         8.64 o                         
   3   1  22         70.43         83.32         6.96 o                         
   4   1  22          0.49          3.78         4.75 o                         
   5   1  22         12.92         10.88         5.02 o                         
   6   1  22         45.67         34.57         4.91 o                         
   7   1  22          3.85          5.28         7.49 o                         
   8   1  22         32.77         21.45         5.14 o                         
 -13   2  22          6.83         -1.65         8.50 o                         
 -12   2  22         50.35         47.57         5.76 o                         
 -11   2  22        288.39        280.91        11.06 o                         
 -10   2  22         26.53         25.56         6.09 o                         
  -9   2  22         41.04         25.82         5.94 o                         
  -8   2  22         18.89         25.24         6.26 o                         
  -7   2  22         91.70         79.70         7.70 o                         
  -6   2  22          0.14         -0.67         5.40 o                         
  -5   2  22         56.02         60.67         8.06 o                         
  -4   2  22         76.70         62.80         6.51 o                         
  -3   2  22          0.57         -5.04         5.04 o                         
  -2   2  22         27.32         18.71         4.84 o                         
  -1   2  22         27.55         21.62         4.84 o                         
   0   2  22         28.55         34.27         5.51 o                         
   1   2  22         27.44         23.30         4.75 o                         
   2   2  22         87.45         82.55         6.66 o                         
   3   2  22          7.75         10.46         4.22 o                         
   4   2  22         60.34         48.57         6.19 o                         
   5   2  22          3.42          4.82         3.85 o                         
   6   2  22         21.32         19.05         5.55 o                         
  -9   3  22          6.92          6.35         7.10 o                         
  -8   3  22         45.95         26.03         5.20 o                         
  -7   3  22         49.91         66.11         8.79 o                         
  -6   3  22          0.11         -3.37         4.43 o                         
  -5   3  22        117.15        105.64        12.49 o                         
  -4   3  22          9.05          7.53         4.78 o                         
  -3   3  22         92.01         84.46         9.38 o                         
  -2   3  22         70.78         71.96        10.74 o                         
  -1   3  22          3.11          5.92         3.62 o                         
   0   3  22         77.46         80.45         9.86 o                         
   1   3  22          4.78         -3.91         3.97 o                         
   2   3  22        141.58        141.85        10.87 o                         
   3   3  22          3.72          3.12         3.92 o                         
 -14   1  23         70.23         63.69         5.71 o                         
 -13   1  23         53.64         36.60         4.26 o                         
 -12   1  23        131.49        119.56         7.31 o                         
 -11   1  23        188.21        186.25         8.02 o                         
 -10   1  23        113.27        127.62         7.82 o                         
  -9   1  23        474.76        472.85        11.88 o                         
  -8   1  23         19.75         19.65         4.75 o                         
  -7   1  23          9.32          7.47         4.58 o                         
  -6   1  23         55.31         52.04         5.47 o                         
  -5   1  23         54.12         62.66         5.79 o                         
  -4   1  23          6.64          5.74         4.73 o                         
  -3   1  23        566.69        603.36        13.54 o                         
  -2   1  23        365.97        411.87        11.07 o                         
  -1   1  23         70.07         61.69         5.39 o                         
   0   1  23          0.05         -4.06         4.06 o                         
   1   1  23         25.87         21.78         5.07 o                         
   2   1  23         40.73         40.13         5.45 o                         
   3   1  23          0.97         -4.28         4.28 o                         
   4   1  23          0.02          2.04         4.06 o                         
   5   1  23          8.98         13.01         4.08 o                         
   6   1  23         19.77          6.23         4.19 o                         
   7   1  23         27.37         18.21         4.55 o                         
 -12   2  23          0.69          1.53         5.25 o                         
 -11   2  23         28.73         20.06         4.75 o                         
 -10   2  23          7.43          7.06         7.21 o                         
  -9   2  23          0.17          7.70         5.37 o                         
  -8   2  23          5.27          3.64         5.96 o                         
  -7   2  23          0.13          2.38         4.75 o                         
  -6   2  23         35.69         33.70         5.96 o                         
  -5   2  23         56.36         45.06         6.48 o                         
  -4   2  23          0.42          3.82         5.46 o                         
  -3   2  23         45.10         39.33         5.11 o                         
  -2   2  23         22.70         16.13         5.74 o                         
  -1   2  23         27.70         32.52         4.88 o                         
   0   2  23          0.01          3.36         4.15 o                         
   1   2  23          6.61          2.97         4.20 o                         
   2   2  23          0.70          3.34         4.53 o                         
   3   2  23          5.36          3.73         3.96 o                         
   4   2  23        121.84        145.33         7.18 o                         
   5   2  23         13.32          9.45         7.62 o                         
  -8   3  23          5.80          5.37         3.83 o                         
  -7   3  23          4.34          2.54         3.83 o                         
  -6   3  23         28.84         26.75         5.76 o                         
  -5   3  23         48.02         39.48         5.27 o                         
  -4   3  23          3.27          8.11         4.29 o                         
  -3   3  23         83.60         95.74         9.67 o                         
  -2   3  23         28.71         22.74         7.82 o                         
  -1   3  23          1.81         -1.04         4.37 o                         
   0   3  23         18.90         12.69         4.04 o                         
   1   3  23        133.00        122.03         9.21 o                         
 -14   0  24        143.71        140.03        21.39 o                         
 -13   0  24        255.91        256.58        14.13 o                         
 -12   0  24        711.60        669.57        19.05 o                         
 -11   0  24        132.46        115.78         8.72 o                         
 -10   0  24         28.06         25.89        10.98 o                         
  -9   0  24        103.41        123.25         8.99 o                         
  -8   0  24        144.58        138.68        13.20 o                         
  -7   0  24          1.15          3.86         5.59 o                         
  -6   0  24        484.88        490.52        14.75 o                         
  -5   0  24       2041.42       2137.94        47.05 o                         
  -4   0  24       1401.34       1526.66        38.80 o                         
  -3   0  24        991.84       1100.07        30.66 o                         
  -2   0  24        884.12        979.33        27.92 o                         
  -1   0  24        795.51        790.73        25.88 o                         
   0   0  24        751.30        789.74        24.18 o                         
   1   0  24        146.12        160.25        13.14 o                         
   2   0  24          0.00          7.04        16.45 o                         
   3   0  24          3.04          3.94         6.29 o                         
   4   0  24        468.56        476.21        22.30 o                         
   5   0  24          3.67          1.88         6.25 o                         
   6   0  24          9.96          5.74         7.00 o                         
 -13   1  24         90.74         83.16         6.59 o                         
 -12   1  24         17.97         13.95         4.20 o                         
 -11   1  24        229.86        213.45        13.12 o                         
 -10   1  24          0.08          5.14         4.25 o                         
  -9   1  24          0.03         -2.75         4.94 o                         
  -8   1  24        169.35        156.65         7.71 o                         
  -7   1  24         34.34         35.88         5.07 o                         
  -6   1  24        379.94        409.19        11.41 o                         
  -5   1  24         25.13         27.61         4.89 o                         
  -4   1  24          0.83          8.73         5.10 o                         
  -3   1  24          0.78          1.73         4.39 o                         
  -2   1  24          8.35         12.23         4.28 o                         
  -1   1  24         14.46         12.78         4.33 o                         
   0   1  24        120.92        120.45         7.84 o                         
   1   1  24         17.66         16.50         4.92 o                         
   2   1  24         90.98         80.54         6.28 o                         
   3   1  24         27.42         20.77         4.38 o                         
   4   1  24          6.15          8.11         4.58 o                         
   5   1  24         69.57         61.42        12.30 o                         
   6   1  24          3.09         -5.11         5.11 o                         
 -11   2  24         24.97         20.82         4.52 o                         
 -10   2  24         48.33         32.76         8.49 o                         
  -9   2  24          7.53          4.71         4.10 o                         
  -8   2  24          0.11         -0.21         4.97 o                         
  -7   2  24          8.55          8.09         5.32 o                         
  -6   2  24          0.54          7.81         5.05 o                         
  -5   2  24        168.97        165.93         9.60 o                         
  -4   2  24          7.97          8.49         4.80 o                         
  -3   2  24          0.13         -2.42         5.02 o                         
  -2   2  24          2.38          1.43         3.87 o                         
  -1   2  24          5.88         11.77         5.30 o                         
   0   2  24        140.04        179.69         7.86 o                         
   1   2  24         18.52         20.64         4.23 o                         
   2   2  24         30.54         26.78         4.39 o                         
   3   2  24         34.40         26.36         5.50 o                         
   4   2  24         83.43         92.33         6.79 o                         
  -5   3  24         12.80         10.62         3.84 o                         
  -4   3  24         73.57         72.36         8.64 o                         
  -3   3  24         62.13         57.70         8.89 o                         
  -2   3  24         20.91         23.41         6.19 o                         
 -12   1  25        129.03        129.78         7.51 o                         
 -11   1  25         25.48         12.61        11.22 o                         
 -10   1  25          1.72         -0.76         4.12 o                         
  -9   1  25         37.36         27.95         5.79 o                         
  -8   1  25          5.04          3.93         4.64 o                         
  -7   1  25        170.18        179.55         8.07 o                         
  -6   1  25        106.38        107.75         8.14 o                         
  -5   1  25          3.58         -0.76         4.32 o                         
  -4   1  25          2.23         -4.24         4.24 o                         
  -3   1  25        142.30        150.16        11.85 o                         
  -2   1  25         80.78         80.71        10.78 o                         
  -1   1  25         37.68         41.19         5.59 o                         
   0   1  25         20.64         23.73         5.09 o                         
   1   1  25         18.27         16.03         8.06 o                         
   2   1  25         55.24         61.83         6.69 o                         
   3   1  25         20.68         16.91         4.33 o                         
   4   1  25          1.21          1.37         4.18 o                         
 -10   2  25        123.58        104.30         7.41 o                         
  -9   2  25         25.38         23.56         4.58 o                         
  -8   2  25          1.26          1.58         3.88 o                         
  -7   2  25          0.11         10.49         4.19 o                         
  -6   2  25         37.75         36.56         4.80 o                         
  -5   2  25          8.51          9.41         4.79 o                         
  -4   2  25          3.30         -1.20         4.61 o                         
  -3   2  25          2.25          3.90         4.39 o                         
  -2   2  25          3.79          2.85         4.59 o                         
  -1   2  25          4.11         -2.05         6.91 o                         
   0   2  25         21.45         23.07         5.07 o                         
   1   2  25          0.94         -0.07         4.24 o                         
   2   2  25        154.83        172.12         8.29 o                         
 -12   0  26        162.93        197.47        16.04 o                         
 -11   0  26        138.68        143.65        16.76 o                         
 -10   0  26         21.19         25.66        13.45 o                         
  -9   0  26         97.30         85.57         7.56 o                         
  -8   0  26         94.90         82.41         7.20 o                         
  -7   0  26        287.53        282.51        12.06 o                         
  -6   0  26         59.62         63.76         8.29 o                         
  -5   0  26        110.03        126.62        21.92 o                         
  -4   0  26       1211.25       1267.59        29.50 o                         
  -3   0  26        143.79        140.44        10.55 o                         
  -2   0  26        269.20        280.50        18.48 o                         
  -1   0  26         60.64         43.79         7.16 o                         
   0   0  26        281.47        321.96        18.02 o                         
   1   0  26         13.81          9.96         5.38 o                         
   2   0  26          6.42          5.36         6.59 o                         
   3   0  26        157.17        110.87        22.10 o                         
   4   0  26        402.46        358.97        23.89 o                         
 -11   1  26          0.01         -3.30         3.97 o                         
 -10   1  26          1.42          9.05         4.59 o                         
  -9   1  26         57.13         41.22         4.96 o                         
  -8   1  26          0.15          4.00         4.46 o                         
  -7   1  26        219.51        201.38         9.08 o                         
  -6   1  26         31.81         21.41         5.01 o                         
  -5   1  26         14.20          9.16         6.22 o                         
  -4   1  26          0.60         -3.86         5.82 o                         
  -3   1  26        525.36        546.51        16.45 o                         
  -2   1  26         15.79         24.00         5.91 o                         
  -1   1  26          7.76          3.04         4.45 o                         
   0   1  26         50.55         52.19         8.07 o                         
   1   1  26          6.43          6.42         5.46 o                         
   2   1  26         18.48         15.58         5.87 o                         
   3   1  26          2.78          3.57         4.30 o                         
  -8   2  26         34.95         25.51         4.10 o                         
  -7   2  26         46.63         40.10         4.58 o                         
  -6   2  26          0.55         -2.14         5.28 o                         
  -5   2  26         69.12         66.55         5.85 o                         
  -4   2  26         13.01          5.11         4.11 o                         
  -3   2  26          0.37         -1.77         4.23 o                         
  -2   2  26          0.61         -4.66         4.66 o                         
  -1   2  26          2.33          3.50         4.06 o                         
   0   2  26          2.20          3.50         5.76 o                         
  -9   1  27         22.57          9.69         4.17 o                         
  -8   1  27          3.99         -1.81         4.15 o                         
  -7   1  27         67.19         92.81         8.08 o                         
  -6   1  27        283.33        276.62        10.24 o                         
  -5   1  27          3.70          3.62         4.31 o                         
  -4   1  27        141.76        150.80         7.97 o                         
  -3   1  27          0.23         -4.47         4.47 o                         
  -2   1  27          5.01         -0.36         3.90 o                         
  -1   1  27         44.79         38.16         5.43 o                         
   0   1  27         10.26         14.91         4.45 o                         
   1   1  27        100.74        115.20         7.48 o                         
  -8   0  28         46.36         42.07         7.84 o                         
  -7   0  28        251.63        210.73        17.10 o                         
  -6   0  28        324.66        301.34        22.83 o                         
  -5   0  28        136.14        126.27         9.20 o                         
  -4   0  28        223.11        219.48        12.04 o                         
  -3   0  28         39.34         23.92        11.27 o                         
  -2   0  28         28.10         45.52         9.33 o                         
  -1   0  28          3.69          0.07         6.24 o                         
   0   0  28          9.14         12.08         6.03 o                         
  -7   1  28         15.11          2.95         4.49 o                         
  -6   1  28        635.41        566.11        15.46 o                         
  -5   1  28          8.55          9.64         4.17 o                         
  -4   1  28        216.42        225.67         8.61 o                         
  -3   1  28        102.19        109.27         7.63 o                         
  -2   1  28         16.88         17.59         5.26 o                         
                                                                                
